# Supplementary material for: Structure of the human KMN complex and implications for regulation of its assembly
Source: Nat Struct Mol Biol. 2024 Mar 8;31(6):861–73. doi: 10.1038/s41594-024-01230-9 (PMC11189300; doi:10.1038/s41594-024-01230-9)
Supplement: Supplementary file 6 — Statistical Source Data. [file 41594_2024_1230_MOESM6_ESM.xlsx]

## Sheet: Tabelle1
KNL1WT	KNL1M4
-0.23621	-1.61212
-0.08889	-1.0742
0	-0.83165
0.083333	-0.67944
0.087056	-0.52778
0.136201	-0.52778
0.145594	-0.46398
0.165939	-0.45238
0.180952	-0.41081
0.213783	-0.39895
0.214689	-0.35023
0.219146	-0.32794
0.234026	-0.26117
0.247557	-0.26027
0.252912	-0.2585
0.283054	-0.25461
0.283054	-0.25083
0.308943	-0.20106
0.317992	-0.19895
0.318658	-0.18402
0.33023	-0.17532
0.331395	-0.17312
0.331588	-0.16504
0.333333	-0.16034
0.356808	-0.15638
0.36983	-0.15261
0.373464	-0.14074
0.375309	-0.13919
0.380544	-0.1286
0.411924	-0.1273
0.439306	-0.10967
0.439815	-0.1092
0.443737	-0.10826
0.449173	-0.09744
0.454002	-0.09524
0.456456	-0.0892
0.464832	-0.08842
0.47088	-0.08279
0.492866	-0.08198
0.502646	-0.07562
0.503788	-0.07217
0.513514	-0.07177
0.520192	-0.06998
0.524655	-0.0681
0.524655	-0.06255
0.527778	-0.06119
0.529617	0.048531
0.533333	0.050973
0.537102	0.054716
0.539007	0.054834
0.541311	0.057186
0.545977	0.057445
0.546405	0.057576
0.556777	0.06134
0.559572	0.063492
0.562963	0.067376
0.562963	0.069028
0.564356	0.070175
0.568012	0.07343
0.579048	0.073643
0.580835	0.074951
0.584615	0.077949
0.585065	0.078431
0.585065	0.078675
0.587196	0.079167
0.589147	0.083608
0.590062	0.086462
0.594679	0.086462
0.619565	0.086758
0.621253	0.087206
0.622024	0.087356
0.630907	0.087659
0.635983	0.088424
0.638655	0.089202
0.643386	0.089835
0.656304	0.090154
0.658009	0.092121
0.658009	0.093137
0.66087	0.094881
0.668622	0.098573
0.688406	0.100132
0.703704	0.100529
0.705009	0.100729
0.705664	0.10093
0.705664	0.10174
0.706648	0.102151
0.707276	0.102772
0.722595	0.103825
0.72381	0.104683
0.729494	0.105556
0.73033	0.105997
0.731409	0.109668
0.737864	0.111847
0.746788	0.112593
0.747096	0.113602
0.755352	0.116208
0.756219	0.116208
0.757088	0.118936
0.75931	0.118936
0.761384	0.119216
0.762724	0.119497
0.764114	0.119497
0.766667	0.120348
0.769797	0.122383
0.774902	0.12268
0.778399	0.125103
0.784314	0.126036
0.785998	0.129915
0.786207	0.130249
0.789424	0.130584
0.791667	0.130584
0.795491	0.131602
0.7979	0.131944
0.801986	0.131944
0.806061	0.133333
0.807729	0.134752
0.809741	0.135472
0.812579	0.135472
0.813456	0.136201
0.822511	0.137681
0.830601	0.137681
0.834331	0.13894
0.834625	0.139578
0.835871	0.141527
0.836837	0.142723
0.837165	0.143939
0.837466	0.146435
0.839506	0.147002
0.841328	0.149312
0.844444	0.150794
0.851541	0.150794
0.853933	0.153535
0.86758	0.153535
0.871252	0.154944
0.873563	0.156379
0.880309	0.159329
0.883079	0.159329
0.889567	0.159329
0.894672	0.159832
0.899095	0.162393
0.900474	0.162654
0.901186	0.172336
0.90246	0.173913
0.903149	0.174112
0.908579	0.176744
0.909402	0.177156
0.912281	0.179034
0.917505	0.180694
0.92201	0.182912
0.923611	0.183575
0.924574	0.184242
0.938272	0.186275
0.944099	0.186732
0.95207	0.187307
0.955975	0.189055
0.966921	0.191919
0.967593	0.192649
0.968153	0.197917
0.974359	0.198693
0.976335	0.198693
0.981912	0.198953
0.98818	0.2
0.990689	0.202667
0.996721	0.204852
1	0.205405
1	0.205962
1.00082	0.206803
1.00278	0.207084
1.01333	0.20765
1.02402	0.208505
1.02703	0.211699
1.03051	0.212291
1.03401	0.213483
1.03666	0.217454
1.03872	0.219336
1.03932	0.219653
1.04055	0.220674
1.05556	0.223201
1.05939	0.225519
1.06075	0.225787
1.06237	0.22619
1.06443	0.228916
1.06443	0.229607
1.06601	0.230303
1.06667	0.231355
1.06926	0.23295
1.08882	0.23676
1.09051	0.23676
1.0951	0.246753
1.09573	0.248366
1.10145	0.248976
1.10145	0.254606
1.11662	0.255034
1.12446	0.255248
1.12712	0.255892
1.1274	0.255892
1.14163	0.258503
1.14442	0.261168
1.14539	0.271671
1.15771	0.272401
1.16141	0.273381
1.16245	0.277372
1.16667	0.277372
1.16841	0.277372
1.17473	0.278388
1.17974	0.288973
1.19324	0.291188
1.19372	0.291188
1.19758	0.29321
1.20177	0.301587
1.20226	0.305221
1.21406	0.308943
1.21879	0.309698
1.22044	0.310204
1.22222	0.311111
1.22977	0.312757
1.23473	0.312757
1.24036	0.316667
1.24236	0.322718
1.2459	0.327304
1.24672	0.327586
1.24747	0.330076
1.25194	0.330435
1.25361	0.338907
1.26351	0.340045
1.26379	0.345455
1.26667	0.347032
1.27431	0.351852
1.27612	0.361905
1.27624	0.365165
1.28014	0.369291
1.2809	0.375309
1.28557	0.398502
1.29329	0.400527
1.29612	0.403397
1.30022	0.412595
1.31446	0.429379
1.31944	0.429379
1.32896	0.434907
1.32965	0.453731
1.33668	0.461806
1.33747	0.47038
1.34216	0.471631
1.34276	0.47205
1.34973	0.510495
1.35111	0.512821
1.35412	0.539007
1.36323	0.539007
1.36476	0.554167
1.36789	0.598425
1.37132	0.617886
1.37308	0.666667
1.37903	0.745098
1.38056	0.76
1.38339	0.954774
1.3864	1.03666
1.3977	1.30584
1.39827	1.36018
1.4	1.38813
1.40741	1.61298
1.41615	1.86156
1.42222	1.95975
1.43161	2.76068
1.43814	-5.13535
1.44418	-4.1005
1.45191	-2.44917
1.46399	-1.95332
1.4686	-1.79275
1.48148	-1.6162
1.48348	-1.49781
1.48474	-1.43976
1.49587	-1.17923
1.49901	-1.11716
1.51567	-1.09038
1.52508	-1.02049
1.52719	-0.95184
1.53535	-0.94199
1.55556	-0.93097
1.56766	-0.88442
1.57299	-0.84905
1.57753	-0.84679
1.5784	-0.8324
1.57939	-0.82915
1.58333	-0.80402
1.5873	-0.79439
1.60408	-0.73959
1.60408	-0.64192
1.60444	-0.60762
1.62278	-0.60302
1.63003	-0.59624
1.64029	-0.59624
1.6553	-0.58961
1.65732	-0.57059
1.68889	-0.57059
1.71293	-0.56856
1.72727	-0.55858
1.73219	-0.53332
1.73333	-0.51271
1.7393	-0.51271
1.7503	-0.47592
1.79245	-0.43319
1.80195	-0.38734
1.80952	-0.38734
1.86156	-0.37109
1.8654	-0.36099
1.86885	-0.34236
1.88064	-0.314
1.91834	-0.30852
1.94444	-0.29481
1.97403	-0.25886
2.01203	-0.2576
2.01515	-0.24176
2.01932	-0.2369
2.02217	-0.2348
2.02667	-0.23223
2.02667	-0.22972
2.03406	-0.21142
2.05405	-0.20892
2.14359	-0.20892
2.21059	-0.19509
2.30886	-0.19509
2.3397	-0.1763
2.47704	-0.17173
2.75362	-0.16378
2.98742	-0.15162
3.08289	-0.15075
3.1916	-0.15033
3.39837	-0.13103
3.50136	0.118449
3.95272	0.129428
4.65586	0.130382
-0.67171	0.139646
-0.62065	0.140014
-0.58961	0.142266
-0.53065	0.142266
-0.50538	0.143808
-0.43143	0.148227
-0.37904	0.151615
-0.3737	0.155617
0.213114	0.158878
0.294807	0.166349
0.30323	0.171732
0.30323	0.180494
0.304973	0.18685
0.328578	0.188175
0.35855	0.188175
0.37635	0.190882
0.379038	0.202539
0.387338	0.204885
0.405079	0.204885
0.408195	0.210577
0.411359	0.211416
0.411359	0.219278
0.411359	0.224853
0.414573	0.226775
0.416199	0.227748
0.424523	0.231221
0.427946	0.234284
0.431425	0.235846
0.442211	0.237961
0.461438	0.249133
0.465485	0.253901
0.469605	0.255737
0.473798	0.258855
0.478066	0.260124
0.482412	0.269367
0.500616	0.269367
0.505384	0.271434
0.515197	0.272829
0.520248	0.274239
0.558582	0.279291
0.564525	0.283015
0.564525	0.284533
0.570595	0.28684
0.583135	0.308519
0.586357	0.308519
0.59624	0.311234
0.609946	0.313996
0.609946	0.315865
0.617039	0.328917
0.617039	0.332698
0.651108	0.333744
0.659197	0.341256
0.673845	0.342357
0.693664	0.343465
0.693664	0.343465
0.698228	0.34458
0.702852	0.345702
0.717099	0.349114
0.726922	0.350266
0.731936	0.362221
0.742172	0.367234
0.743906	0.371953
0.747399	0.379038
0.747399	0.383143
0.747399	0.383143
0.758076	0.384531
0.76353	0.390186
0.774676	0.393076
0.780372	0.393806
0.780372	0.39601
0.786153	0.397493
0.797975	0.398987
0.80402	0.40125
0.808101	0.414573
0.810158	0.416199
0.822718	0.421153
0.822718	0.422271
0.829146	0.422831
0.835674	0.431425
0.835674	0.433186
0.838977	0.438556
0.842307	0.449706
0.846787	0.449706
0.849045	0.463453
0.855892	0.471692
0.855892	0.473798
0.865196	0.473798
0.869923	0.473798
0.877113	0.486838
0.884422	0.488331
0.889363	0.491346
0.891854	0.492486
0.894359	0.494397
0.90324	0.500616
0.9071	0.502513
0.9071	0.505384
0.9071	0.509264
0.914919	0.521954
0.930971	0.525399
0.930971	0.528013
0.930971	0.528013
0.930971	0.532428
0.939209	0.537824
0.943384	0.545659
0.953269	0.547065
0.982691	0.548479
0.991875	0.548952
0.994975	0.550851
1.00503	0.551328
1.00757	0.552764
1.03039	0.558582
1.03374	0.567544
1.03542	0.574715
1.0405	0.587981
1.0405	0.591257
1.04562	0.592909
1.05428	0.59624
1.06131	0.599608
1.06557	0.60074
1.07203	0.605308
1.07565	0.607155
1.08297	0.607618
1.08297	0.609946
1.08297	0.61944
1.08297	0.621374
1.09413	0.627992
1.0998	0.63173
1.10553	0.647138
1.11326	0.64978
1.11716	0.657835
1.15359	0.661662
1.17923	0.669594
1.18803	0.680325
1.18803	0.680325
1.20603	0.680325
1.21524	0.680325
1.24129	0.680325
1.26346	0.710696
1.26346	0.712286
1.27561	0.714685
1.27561	0.724936
1.27868	0.747399
1.28177	0.758076
1.28384	0.758076
1.29428	0.760793
1.30062	0.760793
1.30489	0.760793
1.31839	0.761703
1.32663	0.765365
1.33498	0.769063
1.34003	0.769063
1.34912	0.80402
1.36065	0.813262
1.36065	0.855892
1.36065	0.859358
1.36943	0.864256
1.37832	0.888123
1.38191	0.899412
1.39646	0.899412
1.40881	0.914919
1.40881	0.970707
1.41886	1.00439
1.4342	1.00885
1.4342	1.02049
1.4342	1.10553
1.43976	1.21292
1.45385	1.36065
1.47404	1.37577
1.4948	1.41508
1.4948	1.53812
1.50185	1.53812
1.50897	1.6162
1.51615	1.63278
1.51615	1.73039
1.51615	2.12261
1.52487	2.27423
1.53812	2.30719
1.53812	2.55736
1.53812	2.60124
1.54559	2.72541
1.54559	2.81407
1.56075	2.8684
1.56075	4.24523
1.5762	4.74795
1.60804
1.60804
1.6412
1.64799
1.65829	-1.12849
1.65829	-1.07447
1.67575	-1.01678
1.68998	-0.85884
1.70263	-0.85112
1.7257	-0.83471
1.74557	-0.82787
1.75713	-0.74265
1.76884	-0.71127
1.78872	-0.70139
1.80494	-0.67333
1.81938	-0.63924
1.82984	-0.63389
1.82984	-0.62346
1.82984	-0.60843
1.82984	-0.56111
1.86194	-0.54891
1.89519	-0.54011
1.89519	-0.50166
1.91802	-0.47344
1.9448	-0.47307
1.96538	-0.4633
2.00246	-0.45495
2.08099	-0.45089
2.15494	-0.40726
2.15713	-0.40239
2.17481	-0.38996
2.21105	-0.35943
2.2581	-0.35563
2.30719	-0.33007
2.47969	-0.32476
2.55122	-0.31761
2.58855	-0.2936
2.65327	-0.29191
2.94807	-0.28693
3.05412	-0.27446
3.16808	-0.26862
3.17485	-0.25964
3.19671	-0.25897
3.31658	-0.24755
3.38715	-0.24515
4.5746	-0.24396
-1.71186	-0.24279
-1.02365	-0.23488
-0.9619	-0.23165
-0.90991	-0.23165
-0.78295	-0.22851
-0.74265	-0.22345
-0.56111	-0.20954
-0.5	-0.20697
-0.4951	-0.2012
-0.45089	-0.18635
-0.40726	-0.18498
-0.34354	-0.17908
-0.31761	-0.17535
-0.27446	-0.16134
0.180357	-0.15732
0.213983	-0.14638
0.237089	-0.13467
0.29023	-0.13117
0.300595	-0.12139
0.300595	0.091985
0.302395	0.096743
0.31962	0.115561
0.323718	0.12531
0.330065	0.12531
0.332237	0.126566
0.332237	0.127848
0.334437	0.132895
0.334437	0.132895
0.336667	0.133952
0.336667	0.135753
0.338926	0.136856
0.343537	0.137602
0.34589	0.142254
0.34589	0.142655
0.350694	0.143875
0.371324	0.148968
0.371324	0.149852
0.372694	0.151198
0.379699	0.155385
0.382576	0.156347
0.382576	0.156347
0.388462	0.158805
0.394531	0.158805
0.397638	0.159306
0.400794	0.161859
0.404	0.16343
0.407258	0.166118
0.410569	0.166667
0.417355	0.168333
0.417355	0.168896
0.420833	0.172945
0.42437	0.175347
0.427966	0.178445
0.427966	0.179715
0.427966	0.180357
0.435345	0.183636
0.43913	0.184307
0.43913	0.185662
0.442982	0.186347
0.442982	0.187732
0.448889	0.188433
0.454955	0.18985
0.459091	0.199605
0.471963	0.200397
0.471963	0.202
0.476415	0.206122
0.476415	0.207819
0.478673	0.207819
0.480952	0.208678
0.480952	0.216738
0.490291	0.217672
0.490291	0.222467
0.495098	0.223451
0.495098	0.223451
0.495098	0.224444
0.5	0.226457
0.505	0.226966
0.505	0.240476
0.505	0.243961
0.510101	0.248768
0.510101	0.249383
0.515306	0.25
0.526042	0.25
0.537234	0.251244
0.537234	0.253133
0.540107	0.255051
0.543011	0.255051
0.548913	0.257653
0.554945	0.258974
0.561111	0.260982
0.561111	0.264398
0.564246	0.264398
0.573864	0.265324
0.573864	0.265789
0.577143	0.270777
0.58046	0.271505
0.590643	0.275956
0.594118	0.277473
0.60479	0.278237
0.60479	0.280556
0.608434	0.286932
0.619632	0.288571
0.619632	0.289398
0.620902	0.291908
0.623457	0.293605
0.628631	0.293605
0.63125	0.293605
0.639241	0.294461
0.647436	0.295322
0.647436	0.297935
0.655844	0.298817
0.660131	0.300595
0.664474	0.302395
0.664474	0.302395
0.664474	0.303303
0.664474	0.304217
0.667401	0.310769
0.667401	0.31761
0.673333	0.318277
0.673333	0.323718
0.677852	0.323718
0.687075	0.331148
0.687075	0.34471
0.687075	0.347079
0.691781	0.350694
0.691781	0.351916
0.701389	0.353147
0.711268	0.354386
0.711268	0.354386
0.718009	0.358156
0.721429	0.36506
0.721429	0.374074
0.726619	0.374074
0.726619	0.379699
0.728365	0.383544
0.731884	0.384518
0.742647	0.385496
0.742647	0.391473
0.753731	0.391473
0.753731	0.40239
0.753731	0.410569
0.759398	0.410569
0.759398	0.413088
0.765152	0.419087
0.776923	0.42616
0.776923	0.426761
0.782946	0.429787
0.789063	0.431624
0.795276	0.437229
0.795276	0.441048
0.795276	0.444282
0.808	0.445588
0.808	0.454955
0.814516	0.459091
0.821138	0.46189
0.821138	0.474922
0.82337	0.476415
0.827869	0.482484
0.827869	0.484026
0.830592	0.485577
0.837017	0.493485
0.841667	0.493485
0.841667	0.496314
0.848739	0.503741
0.848739	0.517949
0.848739	0.51928
0.848739	0.520619
0.851124	0.531579
0.852321	0.534392
0.855932	0.540107
0.855932	0.560074
0.855932	0.564246
0.863248	0.564246
0.863248	0.570621
0.865714	0.573864
0.87069	0.60119
0.875723	0.610887
0.875723	0.619632
0.880814	0.621538
0.880814	0.623457
0.891176	0.628631
0.893805	0.639241
0.893805	0.639241
0.901786	0.643312
0.907186	0.653722
0.912651	0.679372
0.918182	0.688011
0.918182	0.691781
0.92378	0.727666
0.926606	0.729242
0.929448	0.731884
0.935185	0.756554
0.935185	0.929448
0.935185	0.961905
0.935185	0.98249
0.940994	1.04772
0.958861	1.07829
0.961905	1.10989
0.961905	1.14124
0.977419	1.20238
0.977419	1.27044
0.983766	1.87037
0.990196	1.98819
0.996711
1
1
1
1.00331
1.00331
1.01
1.01
1.01
1.03061
1.03061
1.03061
1.04124
1.04483
1.04663
1.05208
1.05208
1.05944
1.05944
1.06316
1.0669
1.0669
1.06878
1.07447
1.07447
1.07447
1.07447
1.07447
1.08602
1.08836
1.08993
1.08993
1.08993
1.09783
1.10989
1.10989
1.10989
1.1306
1.1306
1.13483
1.13483
1.14773
1.16092
1.16092
1.17442
1.17442
1.17442
1.18359
1.18359
1.18359
1.18359
1.19291
1.19527
1.19527
1.20238
1.20238
1.212
1.22424
1.23171
1.23171
1.23171
1.2418
1.2418
1.2418
1.25466
1.2625
1.2625
1.2625
1.27311
1.27311
1.27848
1.27848
1.30323
1.30603
1.3151
1.32895
1.34071
1.34071
1.34667
1.3557
1.36486
1.36486
1.36486
1.36486
1.37415
1.40278
1.40278
1.42254
1.42254
1.42925
1.43262
1.44286
1.44286
1.44286
1.45673
1.45673
1.46377
1.47087
1.48529
1.48529
1.49408
1.4963
1.50298
1.50746
1.515
1.5188
1.52261
1.52261
1.5303
1.5303
1.5303
1.5303
1.5303
1.5303
1.5303
1.54908
1.56589
1.5981
1.60682
1.6117
1.616
1.61859
1.62903
1.63961
1.64228
1.66118
1.66484
1.68333
1.68333
1.68333
1.70608
1.72159
1.72159
1.7265
1.74138
1.74138
1.74138
1.75144
1.77817
1.77817
1.80357
1.81655
1.81982
1.8253
1.8253
1.83636
1.87037
1.87037
1.88433
1.89375
1.89375
1.90566
1.90566
1.90566
1.94231
1.94231
1.96753
1.98039
1.98039
1.98039
1.98595
1.98819
1.99342
2.02
2.03629
2.0473
2.06967
2.06967
2.07534
2.10417
2.10417
2.10417
2.1338
2.15812
2.16429
2.19565
2.19565
2.19565
2.22794
2.24444
2.24444
2.26119
2.26966
2.27477
2.29546
2.31888
2.33077
2.33077
2.36719
2.40476
2.40476
2.43373
2.43793
2.44355
2.45146
2.48361
2.49383
2.49725
2.5
2.50413
2.525
2.54317
2.58974
2.61207
2.63478
2.65789
2.67353
2.71505
2.72973
2.72973
2.73795
2.83708
2.84507
2.84507
2.88571
2.92149
2.92754
2.93915
2.94175
3
3.06061
3.08397
3.23718
3.36667
3.36667
3.5
3.52326
3.56471
3.74074
3.76397
3.92778
4.00794
4.06322
4.20833
4.25263
4.3642
4.3913
4.69767
4.80952
