# Supplementary material for: Structure of the human KMN complex and implications for regulation of its assembly
Source: Nat Struct Mol Biol. 2024 Mar 8;31(6):861–73. doi: 10.1038/s41594-024-01230-9 (PMC11189300; doi:10.1038/s41594-024-01230-9)
Supplement: Supplementary file 7 — Statistical Source Data. [file 41594_2024_1230_MOESM7_ESM.xlsx]

## Sheet: NDC80
Mis12CWT	Mis12CM3	Mis12CM4	Mis12CM5
-0.55847	-0.27197	-0.55885	-0.86507
-0.44179	-0.24963	-0.2913	-0.31665
-0.20981	-0.15014	-0.20744	-0.24478
-0.17005	-0.11015	-0.16428	-0.20981
-0.14505	-0.07368	-0.15729	-0.18706
-0.1308	-0.05427	-0.11992	-0.17766
-0.03653	-0.05371	-0.08386	-0.17704
-0.01182	-0.03835	-0.07515	-0.16998
0.046624	-0.02897	0	-0.1449
0.0987	-0.01949	0.026751	-0.13209
0.107831	-0.01721	0.033348	-0.11519
0.12883	-0.00995	0.038147	-0.10446
0.141217	-0.00596	0.039008	-0.09111
0.182669	-0.00413	0.042385	-0.08159
0.23312	0.007649	0.05035	-0.07432
0.24304	0.010977	0.071156	-0.05704
0.256579	0.017578	0.082013	-0.05321
0.261194	0.019324	0.087661	-0.04029
0.265649	0.034476	0.110703	-0.03386
0.290823	0.035135	0.112465	-0.02651
0.2914	0.043069	0.115725	-0.0038
0.29227	0.05264	0.144247	-0.00267
0.316587	0.053851	0.144667	0
0.319589	0.073003	0.150224	0.02277
0.328358	0.073167	0.152604	0.032137
0.332312	0.074175	0.158085	0.033455
0.346537	0.075509	0.159128	0.042739
0.358545	0.080518	0.164832	0.046561
0.376579	0.083923	0.175737	0.050125
0.377963	0.089552	0.183582	0.054395
0.39377	0.093364	0.184505	0.062585
0.402985	0.094317	0.185236	0.062942
0.414586	0.10338	0.189883	0.063815
0.426504	0.108693	0.19082	0.063956
0.433232	0.109376	0.1909	0.067014
0.442107	0.112141	0.197484	0.072995
0.448756	0.112609	0.197838	0.076943
0.450903	0.116958	0.200131	0.077861
0.453798	0.117681	0.201048	0.085886
0.459438	0.118321	0.201739	0.094145
0.470723	0.119988	0.206272	0.094839
0.475954	0.121559	0.208637	0.094988
0.48081	0.12188	0.210693	0.095143
0.481184	0.12586	0.214012	0.09529
0.493012	0.12641	0.2207	0.105071
0.496647	0.128364	0.222103	0.105824
0.497622	0.129268	0.227447	0.109601
0.501628	0.131987	0.228637	0.112465
0.506433	0.133294	0.232469	0.117024
0.512707	0.142211	0.232537	0.123875
0.517133	0.149788	0.236245	0.124933
0.518731	0.155701	0.238806	0.127254
0.520267	0.156311	0.239814	0.127407
0.526269	0.157745	0.248376	0.12883
0.531118	0.160296	0.255419	0.129353
0.54322	0.168579	0.256658	0.1302
0.545293	0.172599	0.257087	0.132311
0.557354	0.173074	0.257659	0.13261
0.561307	0.177921	0.260268	0.133514
0.568846	0.178314	0.263242	0.134834
0.577695	0.184903	0.263498	0.136619
0.577798	0.187899	0.26542	0.137726
0.579733	0.191356	0.266156	0.142194
0.581985	0.197213	0.268129	0.148069
0.584863	0.202399	0.269254	0.150082
0.586963	0.203545	0.275373	0.152531
0.589552	0.20398	0.277951	0.152985
0.589688	0.206853	0.280891	0.15447
0.589725	0.208814	0.285816	0.157412
0.590342	0.214107	0.286641	0.160159
0.592452	0.21503	0.287034	0.160395
0.602807	0.215075	0.288486	0.163889
0.605141	0.222995	0.28952	0.166514
0.608043	0.223388	0.293381	0.167407
0.61194	0.226006	0.295883	0.17225
0.617388	0.22629	0.296008	0.1766
0.619957	0.230616	0.296507	0.183166
0.622312	0.234841	0.301536	0.183582
0.622676	0.234886	0.307944	0.184196
0.626441	0.241329	0.311156	0.18603
0.62863	0.242181	0.31248	0.186668
0.63168	0.244776	0.313026	0.187953
0.634349	0.246392	0.315565	0.188289
0.636418	0.247633	0.318121	0.195821
0.640454	0.248399	0.319066	0.196988
0.640476	0.249529	0.320896	0.198353
0.652068	0.26226	0.322936	0.200402
0.653195	0.26534	0.325284	0.205509
0.660012	0.267128	0.325958	0.205754
0.664473	0.270666	0.327581	0.206127
0.667571	0.273266	0.328358	0.209808
0.677629	0.27655	0.328804	0.209921
0.679148	0.278438	0.330321	0.21061
0.681963	0.278538	0.330414	0.211179
0.692296	0.280002	0.331031	0.213586
0.692296	0.281413	0.333786	0.21432
0.695768	0.284287	0.333786	0.214925
0.696111	0.28483	0.334139	0.216818
0.697515	0.285572	0.334359	0.227978
0.700877	0.287972	0.334905	0.230486
0.701806	0.295171	0.334905	0.231796
0.707647	0.300819	0.335967	0.235362
0.710288	0.301484	0.346648	0.23859
0.713127	0.30461	0.350462	0.242304
0.714564	0.310537	0.354647	0.247666
0.71993	0.312301	0.354685	0.247766
0.72229	0.313381	0.35717	0.251202
0.729299	0.316026	0.358343	0.252047
0.732143	0.317891	0.361484	0.255313
0.733394	0.322628	0.362225	0.257044
0.734328	0.323671	0.37001	0.257948
0.734328	0.326675	0.37025	0.258898
0.737338	0.328728	0.373631	0.259397
0.738094	0.33052	0.374076	0.259676
0.748153	0.341436	0.377171	0.263367
0.755093	0.341967	0.377807	0.271973
0.756796	0.343057	0.379403	0.274111
0.75764	0.343311	0.379616	0.279275
0.759371	0.348023	0.379825	0.283703
0.772977	0.34968	0.383205	0.285013
0.774831	0.34968	0.386681	0.285404
0.77644	0.350135	0.387622	0.286713
0.782556	0.351731	0.389549	0.290412
0.786053	0.363169	0.39	0.292816
0.796401	0.367164	0.393269	0.294911
0.801606	0.3687	0.395131	0.296698
0.802928	0.369107	0.396304	0.298902
0.804743	0.377088	0.397761	0.299366
0.80724	0.37788	0.398473	0.306421
0.81592	0.380851	0.409757	0.306518
0.817486	0.38116	0.40997	0.310953
0.821876	0.382825	0.41632	0.311376
0.822608	0.386489	0.417559	0.315739
0.825088	0.386489	0.41923	0.316492
0.827292	0.386756	0.420323	0.316668
0.829407	0.388313	0.420398	0.320092
0.830809	0.39044	0.420618	0.320434
0.836005	0.390644	0.420882	0.322573
0.84006	0.396057	0.424612	0.322864
0.841982	0.398618	0.424726	0.327787
0.84212	0.404532	0.425698	0.328515
0.847635	0.404589	0.425698	0.33108
0.849223	0.407112	0.430098	0.331593
0.851917	0.40796	0.431958	0.3319
0.852069	0.413258	0.432425	0.338178
0.853348	0.415515	0.4371	0.33827
0.854407	0.416244	0.43969	0.341151
0.856114	0.418058	0.440597	0.343044
0.863916	0.426259	0.442034	0.345139
0.866286	0.427083	0.442049	0.345795
0.868223	0.429272	0.444622	0.347793
0.871237	0.432967	0.445483	0.349041
0.871642	0.433687	0.44619	0.349065
0.872978	0.43802	0.450903	0.352688
0.878684	0.438503	0.454894	0.354636
0.884191	0.4414	0.465568	0.356156
0.887721	0.442366	0.467052	0.357538
0.890695	0.442928	0.47199	0.358834
0.890985	0.443354	0.473421	0.359051
0.901807	0.445842	0.473525	0.359965
0.902612	0.450537	0.476473	0.364855
0.906939	0.452304	0.477427	0.365575
0.908137	0.455644	0.480402	0.365757
0.939545	0.455644	0.489552	0.370505
0.940456	0.457915	0.492449	0.375862
0.944412	0.4598	0.493299	0.376579
0.948077	0.461842	0.496859	0.377741
0.950159	0.465909	0.49785	0.378033
0.95113	0.467412	0.499239	0.379331
0.951168	0.467454	0.501946	0.388101
0.962718	0.471165	0.504387	0.39099
0.964983	0.472744	0.5045	0.39181
0.967552	0.476109	0.507069	0.395154
0.979104	0.477313	0.50995	0.395181
0.990231	0.477772	0.512084	0.397052
0.991498	0.482405	0.513563	0.40255
0.996769	0.482657	0.513843	0.405846
1	0.483057	0.515604	0.406693
1.0044	0.483316	0.51807	0.413143
1.0079	0.488284	0.520547	0.415535
1.01004	0.488346	0.5208	0.420402
1.01287	0.493785	0.522964	0.420953
1.02059	0.497201	0.52384	0.424894
1.02143	0.498162	0.526975	0.425413
1.022	0.500678	0.529332	0.425698
1.02361	0.50426	0.53044	0.432276
1.02433	0.507247	0.530709	0.433458
1.0335	0.50774	0.532468	0.436671
1.03505	0.516158	0.53499	0.440047
1.04501	0.516451	0.53526	0.440047
1.04576	0.516613	0.536307	0.441876
1.05122	0.516984	0.537313	0.442609
1.05128	0.519695	0.542716	0.443013
1.05185	0.520565	0.543947	0.445047
1.05567	0.5215	0.543947	0.445366
1.06727	0.523186	0.54684	0.445784
1.06775	0.53382	0.547526	0.445842
1.07553	0.534283	0.552077	0.448625
1.08234	0.534881	0.561329	0.452036
1.09342	0.536496	0.561781	0.452527
1.09397	0.53816	0.562078	0.454722
1.09614	0.538644	0.562189	0.460359
1.09687	0.539452	0.566045	0.461842
1.10389	0.541871	0.571247	0.462789
1.10592	0.545748	0.578562	0.46353
1.11207	0.545904	0.579733	0.464907
1.13031	0.546039	0.585334	0.467794
1.13353	0.554509	0.58615	0.468638
1.13679	0.555708	0.59122	0.470723
1.13702	0.557801	0.591766	0.471421
1.15118	0.55965	0.59722	0.471548
1.15725	0.561147	0.597301	0.472744
1.16067	0.561367	0.597576	0.473348
1.16418	0.564868	0.600894	0.481599
1.17217	0.565618	0.602968	0.482135
1.18147	0.566945	0.604532	0.485996
1.18246	0.572978	0.610282	0.486018
1.18263	0.575944	0.610367	0.489552
1.18593	0.576325	0.614182	0.492076
1.18622	0.580179	0.61484	0.492537
1.18679	0.583404	0.617732	0.492697
1.18913	0.585951	0.619313	0.498535
1.19139	0.588303	0.620004	0.499829
1.1915	0.588809	0.620479	0.501649
1.24587	0.590839	0.630711	0.5027
1.24593	0.594017	0.648351	0.504359
1.25215	0.59625	0.653528	0.505094
1.2567	0.59784	0.659624	0.50686
1.26237	0.598733	0.661557	0.507463
1.26265	0.599783	0.66205	0.507819
1.27772	0.600058	0.666905	0.509066
1.27994	0.600872	0.668601	0.509651
1.28037	0.601908	0.6768	0.51094
1.28546	0.61194	0.67704	0.514077
1.28585	0.613767	0.679283	0.515604
1.28596	0.614198	0.691759	0.515794
1.29089	0.615047	0.697549	0.519489
1.29162	0.617262	0.698098	0.5208
1.29242	0.617388	0.702254	0.522616
1.29659	0.622921	0.703175	0.529414
1.29909	0.624214	0.705866	0.53232
1.2992	0.624778	0.707931	0.533403
1.29994	0.628896	0.70959	0.533539
1.30215	0.636032	0.71176	0.534975
1.30284	0.639071	0.713373	0.537099
1.30464	0.643268	0.72187	0.538644
1.3047	0.643287	0.722494	0.539272
1.30969	0.653288	0.724997	0.542045
1.3113	0.654883	0.72579	0.544416
1.31673	0.659774	0.726393	0.546015
1.33874	0.659977	0.726475	0.546617
1.34265	0.661443	0.727335	0.548406
1.34533	0.664392	0.728052	0.550984
1.36214	0.664747	0.72826	0.553873
1.36296	0.666406	0.728576	0.558425
1.36896	0.67062	0.731515	0.558728
1.37491	0.67127	0.735136	0.55885
1.38079	0.672073	0.747789	0.561471
1.38956	0.674289	0.748858	0.563784
1.40722	0.679148	0.748942	0.563915
1.40849	0.683732	0.763037	0.564145
1.40849	0.690118	0.767776	0.58252
1.41091	0.693532	0.779062	0.5828
1.41141	0.696346	0.788813	0.58702
1.41392	0.69936	0.811486	0.590983
1.44418	0.712225	0.822448	0.593397
1.44473	0.715499	0.823205	0.593692
1.44579	0.717447	0.826656	0.594533
1.45967	0.717853	0.827919	0.599736
1.46441	0.721651	0.855351	0.601656
1.47493	0.721952	0.85728	0.605265
1.48113	0.722672	0.860213	0.609483
1.49891	0.724666	0.882573	0.610226
1.50719	0.727508	0.901166	0.627344
1.51823	0.727929	0.901561	0.633725
1.5279	0.733117	0.922244	0.635476
1.5312	0.738374	0.928461	0.63787
1.53806	0.738477	0.940881	0.637901
1.55025	0.74465	0.947817	0.645361
1.55288	0.746269	1.08266	0.646871
1.56117	0.749438	1.08896	0.64728
1.56269	0.755926	1.10071	0.655182
1.56615	0.759259	1.12834	0.664307
1.56727	0.772977	1.14053	0.665709
1.57992	0.783713	1.23676	0.667571
1.58085	0.789959	1.25953	0.669671
1.59299	0.798411	1.36296	0.671711
1.5946	0.798468	1.39216	0.675244
1.5977	0.80597	1.42013	0.678717
1.6059	0.810673	1.55601	0.679318
1.60886	0.81231	1.56789	0.681004
1.61037	0.818051	1.56994	0.684843
1.61293	0.824332	1.59569	0.695439
1.624	0.825088	1.65532	0.702947
1.62736	0.833706	1.82751	0.705531
1.62776	0.835821	1.98573	0.705741
1.63571	0.837913	2.06	0.70959
1.64101	0.848935	2.23575	0.723986
1.66371	0.850979		0.726031
1.66558	0.857041		0.731997
1.6676	0.864876		0.740264
1.66979	0.868955		0.741438
1.68099	0.870315		0.741746
1.68716	0.871072		0.744287
1.69882	0.872053		0.74808
1.69927	0.884081		0.753621
1.70572	0.884871		0.758461
1.71094	0.886133		0.760174
1.72926	0.896363		0.76283
1.7294	0.906578		0.763752
1.73791	0.911911		0.763775
1.75362	0.914548		0.76565
1.75547	0.934319		0.767925
1.77729	0.939886		0.772549
1.78235	0.942194		0.776615
1.79599	0.946468		0.778833
1.80361	0.948951		0.786465
1.81316	0.954049		0.78678
1.82333	0.962469		0.791637
1.83582	0.975852		0.796946
1.83944	0.987509		0.804819
1.84165	0.98837		0.824145
1.85469	0.994168		0.825192
1.85848	0.998429		0.8272
1.87385	1.00402		0.827494
1.87712	1.0199		0.829444
1.89004	1.04277		0.830735
1.89634	1.0454		0.836735
1.96283	1.08445		0.843188
1.96623	1.09208		0.848557
1.97942	1.09429		0.862678
1.98075	1.09918		0.880094
1.99236	1.10819		0.885572
1.99563	1.11557		0.893755
2.00046	1.12025		0.899367
2.0037	1.12218		0.904607
2.03112	1.12751		0.916859
2.05704	1.13821		0.91722
2.07406	1.14355		0.92523
2.10484	1.14867		0.926963
2.10953	1.16629		0.930708
2.14557	1.18823		0.937927
2.16991	1.18988		0.939257
2.17579	1.22388		0.941447
2.18211	1.25463		0.947908
2.23305	1.26135		0.95438
2.2657	1.26662		1.02439
2.28116	1.29207		1.03232
2.55248	1.29292		1.05921
2.55267	1.29881		1.08863
2.60268	1.31387		1.2021
2.70058	1.334		1.2282
2.88418	1.34847		1.28559
3.51411	1.38298		1.40586
7.08411	1.40025		1.45745
	1.44826		1.50301
	1.45626		2.04649
	1.50632		2.76918
	1.70823
	1.74063
	1.89248
	2.00131
	2.12519
	2.33849
	2.40662

## Sheet: Mis12C
Mis12CWT	Mis12CM3	Mis12CM4	Mis12CM5
-0.06888	-0.18401	-0.60038	-0.26255
-0.00792	0.094654	-0.39365	-0.07811
0.003703	0.113912	-0.15706	-0.04984
0.011109	0.154517	-0.10788	-0.0357
0.012021	0.187096	-0.08281	-0.01173
0.049154	0.219177	-0.05754	-0.01068
0.14239	0.224265	-0.05209	0.018261
0.197411	0.241806	-0.0428	0.023965
0.206047	0.257257	-0.0299	0.027252
0.233919	0.288212	-0.02633	0.028971
0.244779	0.309915	-0.01538	0.062249
0.244894	0.328922	-0.01407	0.063509
0.292657	0.333689	-0.00494	0.071085
0.29709	0.337401	0	0.082299
0.307901	0.348571	0.020711	0.089996
0.317239	0.35377	0.031476	0.096979
0.337355	0.354394	0.035179	0.133747
0.340062	0.375274	0.035469	0.143399
0.342262	0.377142	0.056645	0.169201
0.346233	0.383432	0.059122	0.186887
0.348856	0.404026	0.060818	0.189567
0.353521	0.414027	0.113462	0.191517
0.357547	0.419848	0.114275	0.192227
0.357856	0.434938	0.158421	0.220033
0.358498	0.44066	0.165248	0.229835
0.358824	0.463425	0.257276	0.231499
0.362591	0.467342	0.291565	0.233927
0.364024	0.497484	0.303231	0.243003
0.367151	0.503828	0.308921	0.246877
0.395226	0.52156	0.333888	0.249542
0.397624	0.527924	0.341441	0.251614
0.428652	0.52808	0.382081	0.268684
0.44066	0.555842	0.401691	0.271573
0.441734	0.558585	0.418323	0.272892
0.445995	0.568384	0.420028	0.274443
0.448001	0.616728	0.430772	0.284217
0.449355	0.620107	0.444114	0.307901
0.45763	0.640624	0.454067	0.308081
0.459012	0.642774	0.463438	0.31202
0.470368	0.643504	0.464435	0.312611
0.499026	0.655658	0.468996	0.318954
0.499628	0.655914	0.469489	0.333479
0.5	0.658392	0.473741	0.334448
0.508829	0.662551	0.475436	0.341104
0.5137	0.662692	0.491721	0.347697
0.517534	0.666604	0.493139	0.349853
0.517814	0.670216	0.519465	0.354146
0.523931	0.676666	0.523056	0.35513
0.524846	0.683473	0.523931	0.356407
0.526275	0.690448	0.540058	0.357218
0.528365	0.692678	0.542408	0.361247
0.535262	0.698729	0.552864	0.363913
0.536513	0.712634	0.556953	0.364658
0.542507	0.716422	0.567724	0.36751
0.548096	0.717189	0.570121	0.370439
0.550921	0.719185	0.573729	0.375134
0.551559	0.721771	0.58045	0.385403
0.557757	0.729744	0.587903	0.385637
0.559866	0.731486	0.588503	0.397649
0.562394	0.733385	0.590638	0.398693
0.565019	0.738106	0.594052	0.420244
0.571375	0.74869	0.598039	0.425788
0.584823	0.756791	0.598039	0.426325
0.594156	0.758802	0.598039	0.436217
0.594622	0.761141	0.601138	0.443707
0.595381	0.762073	0.606462	0.451603
0.598039	0.764816	0.60809	0.454796
0.598039	0.767484	0.611765	0.473694
0.598039	0.767632	0.612555	0.476633
0.606345	0.767788	0.614682	0.479092
0.607433	0.77897	0.626712	0.489305
0.607707	0.778996	0.631517	0.497001
0.6109	0.78471	0.632568	0.499115
0.618901	0.787136	0.633137	0.500178
0.622752	0.788506	0.644489	0.502607
0.623689	0.789733	0.651246	0.50544
0.624327	0.793275	0.652406	0.506888
0.628972	0.79545	0.656863	0.512605
0.636065	0.817123	0.660991	0.519675
0.636873	0.817573	0.664112	0.521694
0.639902	0.818675	0.666245	0.523605
0.639919	0.820565	0.673383	0.52688
0.640523	0.823634	0.684712	0.528287
0.641646	0.824508	0.688418	0.534832
0.643542	0.828054	0.694703	0.542957
0.644695	0.830453	0.694894	0.548203
0.652708	0.831334	0.695019	0.560268
0.665424	0.831531	0.696492	0.570678
0.667883	0.841413	0.698218	0.575706
0.672248	0.844653	0.705995	0.583703
0.674314	0.848688	0.716995	0.589717
0.675505	0.850043	0.718084	0.603577
0.67657	0.853707	0.723742	0.604447
0.677371	0.859353	0.72659	0.60482
0.679876	0.866306	0.738691	0.609001
0.694021	0.877946	0.740115	0.613815
0.695157	0.879365	0.749989	0.619629
0.695281	0.881901	0.751868	0.619986
0.701149	0.88244	0.755418	0.62167
0.701737	0.885479	0.756703	0.626517
0.702046	0.887682	0.760008	0.627355
0.702106	0.887998	0.7626	0.627532
0.708922	0.897059	0.767206	0.6289
0.709232	0.897059	0.768908	0.632112
0.709422	0.899729	0.774965	0.632708
0.709538	0.900049	0.787125	0.634842
0.71473	0.900174	0.7893	0.65416
0.718508	0.900661	0.789681	0.657001
0.720588	0.905482	0.792174	0.660625
0.725441	0.905794	0.805692	0.667786
0.726784	0.911298	0.811	0.668023
0.735204	0.911469	0.816759	0.675694
0.737118	0.916913	0.817683	0.681032
0.73915	0.923867	0.831173	0.696567
0.744986	0.927394	0.834107	0.705202
0.747065	0.944272	0.835477	0.706774
0.747549	0.96063	0.840066	0.722247
0.748566	0.968158	0.843611	0.730937
0.748625	0.971216	0.844979	0.731298
0.750785	0.975167	0.845055	0.738939
0.751887	0.975525	0.84623	0.740934
0.753529	0.976344	0.84656	0.745906
0.756439	0.991036	0.84656	0.748024
0.758338	0.992884	0.84674	0.751221
0.758624	0.998465	0.846836	0.756589
0.761566	1.00722	0.847615	0.761833
0.76445	1.00738	0.848028	0.769225
0.764934	1.01185	0.849845	0.772152
0.76549	1.01347	0.851367	0.775192
0.766564	1.01528	0.856451	0.781774
0.769225	1.0186	0.857566	0.786287
0.769407	1.01951	0.858133	0.79187
0.770806	1.02444	0.860714	0.795852
0.772747	1.02521	0.865961	0.798538
0.779263	1.02694	0.866821	0.803765
0.780879	1.03445	0.867817	0.804908
0.782226	1.03445	0.86804	0.805281
0.782376	1.03476	0.871174	0.807353
0.785484	1.03703	0.872771	0.808927
0.787836	1.03859	0.876132	0.810901
0.787938	1.03935	0.876228	0.814198
0.79441	1.04007	0.87685	0.81472
0.798907	1.0455	0.88178	0.816315
0.804201	1.0511	0.887608	0.825233
0.805522	1.0533	0.888663	0.82654
0.808249	1.05481	0.891991	0.826864
0.810123	1.06123	0.89779	0.834107
0.812221	1.06318	0.904997	0.839109
0.813187	1.07261	0.909518	0.839755
0.817658	1.07277	0.910651	0.842309
0.821654	1.07513	0.914076	0.845229
0.823529	1.08324	0.918328	0.845557
0.82568	1.08462	0.920702	0.847656
0.826157	1.08583	0.922277	0.847853
0.831173	1.08693	0.924764	0.848746
0.831559	1.08881	0.934436	0.873834
0.831791	1.09271	0.937085	0.874418
0.834763	1.09641	0.938566	0.88638
0.837255	1.1059	0.939776	0.894365
0.839184	1.10949	0.940915	0.902889
0.844396	1.10967	0.940971	0.903015
0.852378	1.11787	0.941451	0.907867
0.853753	1.1195	0.951148	0.90856
0.855692	1.13219	0.951487	0.910174
0.856651	1.13354	0.958396	0.91086
0.86067	1.13467	0.95884	0.910967
0.862289	1.14249	0.961838	0.91266
0.862924	1.15122	0.968506	0.914815
0.864071	1.15811	0.984273	0.916599
0.864857	1.16	0.990541	0.917211
0.865248	1.16428	0.994001	0.923061
0.870708	1.16818	0.994492	0.924242
0.877124	1.17947	1.00149	0.926211
0.877497	1.18136	1.00422	0.928692
0.880447	1.1901	1.0102	0.930901
0.88428	1.19233	1.01188	0.931944
0.884542	1.19608	1.01207	0.93659
0.890697	1.19883	1.01961	0.938101
0.895052	1.20123	1.0248	0.940233
0.897059	1.2037	1.02758	0.941429
0.898988	1.2039	1.02768	0.942044
0.901456	1.20952	1.02989	0.943695
0.902042	1.20967	1.03085	0.948614
0.903288	1.21371	1.0366	0.949368
0.904826	1.21882	1.04509	0.963697
0.910163	1.21886	1.05193	0.964579
0.911032	1.22373	1.05339	0.965423
0.91201	1.22381	1.05408	0.970015
0.914648	1.2269	1.05488	0.972384
0.914848	1.2284	1.057	0.973552
0.915366	1.23001	1.06032	0.986765
0.917647	1.23047	1.06183	0.988266
0.92006	1.23756	1.06276	0.989065
0.920511	1.2434	1.06793	0.997955
0.9229	1.24392	1.07265	1.00423
0.923554	1.24517	1.07485	1.00471
0.932238	1.24822	1.07647	1.00651
0.932536	1.26004	1.09345	1.01961
0.938857	1.26284	1.0941	1.02029
0.944272	1.27083	1.09886	1.0236
0.945736	1.27142	1.10605	1.02596
0.946295	1.27679	1.10992	1.02698
0.948003	1.27939	1.11302	1.02827
0.951099	1.28225	1.11378	1.03083
0.955078	1.28386	1.11538	1.03708
0.95853	1.28421	1.1199	1.03891
0.961631	1.28479	1.12061	1.04109
0.961745	1.28578	1.12161	1.04339
0.963508	1.28601	1.12795	1.04626
0.96683	1.29306	1.12908	1.04932
0.972094	1.29326	1.13439	1.04954
0.985006	1.29633	1.14603	1.05567
0.988837	1.29672	1.14791	1.05611
0.992971	1.29759	1.14871	1.05646
1	1.30308	1.16179	1.07647
1.00238	1.30325	1.16418	1.0858
1.00562	1.30649	1.17351	1.08734
1.00786	1.31183	1.17881	1.09162
1.00973	1.31696	1.18627	1.09166
1.01013	1.31967	1.18681	1.09234
1.01154	1.32035	1.19608	1.09391
1.01255	1.32818	1.19608	1.09709
1.01274	1.33254	1.20256	1.10194
1.01329	1.33595	1.21127	1.11109
1.01347	1.34169	1.21135	1.1178
1.01407	1.34959	1.21145	1.11825
1.01546	1.35271	1.21151	1.1188
1.02051	1.35424	1.21153	1.11932
1.02071	1.36121	1.21621	1.12239
1.02521	1.37422	1.21865	1.12963
1.03298	1.37465	1.22145	1.1319
1.03397	1.37466	1.22511	1.13705
1.03517	1.37491	1.22649	1.13773
1.0352	1.37496	1.23715	1.13927
1.04119	1.37549	1.23988	1.14226
1.04245	1.37894	1.24865	1.14806
1.04395	1.38188	1.26386	1.15483
1.04805	1.38378	1.26942	1.16432
1.05284	1.39029	1.27602	1.1695
1.05397	1.3971	1.27825	1.17433
1.05517	1.40551	1.28769	1.18556
1.05683	1.4057	1.29645	1.18722
1.05833	1.406	1.30683	1.18783
1.06769	1.40847	1.31028	1.19608
1.06858	1.41137	1.31742	1.19915
1.07139	1.41198	1.33368	1.20152
1.07432	1.41355	1.34676	1.20358
1.07567	1.41452	1.34898	1.20639
1.08033	1.42095	1.34982	1.20786
1.08623	1.42442	1.35065	1.21165
1.08868	1.42679	1.37016	1.21592
1.08994	1.42782	1.37258	1.22137
1.10039	1.42894	1.37304	1.23075
1.10581	1.43529	1.38009	1.23555
1.11105	1.43529	1.38516	1.23775
1.11287	1.45007	1.38942	1.23913
1.11453	1.45569	1.39919	1.24197
1.11868	1.46027	1.40804	1.25204
1.12132	1.47172	1.41184	1.25275
1.12339	1.47572	1.41709	1.25588
1.13054	1.48226	1.42191	1.2569
1.13386	1.49627	1.4235	1.25799
1.13794	1.49992	1.4253	1.26896
1.14963	1.50017	1.42568	1.26911
1.15205	1.50028	1.4417	1.27534
1.1525	1.50165	1.44185	1.28249
1.15494	1.50178	1.44482	1.28692
1.15621	1.50493	1.44748	1.28796
1.1578	1.51157	1.45397	1.2932
1.15939	1.51311	1.45842	1.29891
1.15956	1.51366	1.46187	1.29905
1.16071	1.52279	1.48011	1.30183
1.16075	1.52431	1.48424	1.30745
1.16141	1.52477	1.48929	1.30857
1.1646	1.5267	1.50452	1.31118
1.1689	1.52832	1.51829	1.32697
1.17077	1.53855	1.5295	1.32871
1.17192	1.55739	1.53611	1.33052
1.17216	1.5606	1.54052	1.33072
1.17383	1.56445	1.5563	1.33409
1.17931	1.56783	1.56317	1.33679
1.18353	1.57016	1.56442	1.34655
1.18627	1.57399	1.57348	1.35346
1.18722	1.57781	1.57503	1.36143
1.18831	1.5848	1.59301	1.36543
1.19608	1.597	1.60435	1.36901
1.19608	1.59712	1.60511	1.3837
1.20135	1.60005	1.61408	1.38403
1.204	1.6012	1.61492	1.38981
1.20557	1.60757	1.62621	1.39193
1.21049	1.60906	1.63846	1.40349
1.2142	1.62168	1.64891	1.40682
1.21699	1.62425	1.65463	1.41467
1.21886	1.62647	1.65996	1.41757
1.22246	1.62987	1.67405	1.43909
1.22251	1.63755	1.67451	1.44233
1.2229	1.64168	1.67626	1.446
1.22302	1.64528	1.67674	1.44834
1.22812	1.64601	1.69213	1.45592
1.2284	1.64883	1.72444	1.4623
1.22961	1.64896	1.73286	1.46329
1.23025	1.66224	1.74142	1.46807
1.23405	1.66319	1.74337	1.4749
1.23644	1.66397	1.7512	1.47601
1.23899	1.67651	1.75534	1.48314
1.2402	1.67711	1.77981	1.49111
1.24186	1.67911	1.82685	1.49348
1.24476	1.68749	1.83989	1.5001
1.25236	1.69506	1.84012	1.50435
1.26015	1.69508	1.87109	1.50831
1.26042	1.70211	1.93615	1.51503
1.26093	1.70311	1.95973	1.53695
1.2636	1.70422	1.97506	1.54456
1.26894	1.71438	1.9844	1.56457
1.27305	1.71645	1.99693	1.568
1.28601	1.72376	2.00413	1.58231
1.28669	1.72475	2.02469	1.58664
1.29751	1.73571	2.04113	1.5917
1.3003	1.73814	2.11481	1.60772
1.30273	1.73975	2.20636	1.60907
1.304	1.74368	2.22376	1.61358
1.30624	1.74812	2.26189	1.61471
1.30624	1.75293	2.2889	1.61908
1.31096	1.76311	2.34801	1.6349
1.31109	1.76635	2.35853	1.63907
1.31258	1.78848	2.38098	1.6409
1.33077	1.79031	2.49722	1.65942
1.33553	1.79808	2.65051	1.66481
1.33827	1.8093	2.73134	1.66738
1.34243	1.8114	3.027	1.67451
1.34458	1.82075	3.70588	1.67879
1.35294	1.83176		1.68137
1.36175	1.83179		1.69241
1.36318	1.83608		1.70441
1.36375	1.84667		1.71486
1.37057	1.86423		1.74721
1.37079	1.86588		1.74812
1.37098	1.8831		1.75771
1.37356	1.89147		1.76937
1.38147	1.90101		1.80932
1.38362	1.91835		1.81
1.38899	1.94363		1.84751
1.39079	1.9628		1.86292
1.39967	1.96912		1.87466
1.40112	1.97059		1.87832
1.41355	1.971		1.88407
1.41918	2.00581		1.91956
1.42292	2.02623		1.92321
1.43051	2.02971		1.97033
1.43846	2.03333		1.97207
1.43935	2.03734		1.97935
1.44562	2.07082		1.98464
1.46735	2.07544		1.98487
1.49263	2.09871		2.14223
1.49263	2.13094		2.24114
1.5018	2.13528		2.33314
1.50541	2.14297		2.35591
1.5134	2.16133		2.41882
1.51418	2.17423		2.43968
1.51629	2.19052		2.6218
1.51698	2.19508		2.89993
1.51741	2.19962
1.52228	2.2033
1.52483	2.20621
1.52642	2.20667
1.53138	2.20736
1.54143	2.22502
1.55644	2.24413
1.58516	2.27255
1.58882	2.27418
1.60422	2.27725
1.61471	2.27901
1.61504	2.29248
1.62387	2.30672
1.63032	2.32721
1.64113	2.349
1.64531	2.39755
1.64678	2.41137
1.64833	2.45229
1.65686	2.45429
1.65865	2.47272
1.66667	2.4998
1.70332	2.60267
1.71901	2.70948
1.71998	2.76018
1.75578	2.80618
1.76745	2.99401
1.78216	3.00461
1.79412	3.01678
1.82148	3.05485
1.82627	3.23816
1.84975	3.2702
1.85649	3.2973
1.87805
1.87829
1.89912
1.90726
1.91062
1.92632
1.9299
1.94187
1.96809
1.98974
1.99684
2.0732
2.08497
2.08506
2.1245
2.16087
2.19281
2.25926
2.4605
2.46392
2.5915
2.73885
2.7674
2.84667
2.93413
2.97774
3.03007
3.07175
3.15887
3.39686
3.63147
3.68392
3.94496
4.01541
4.87812
4.89472
