# Supplementary material for: Structure of the human KMN complex and implications for regulation of its assembly
Source: Nat Struct Mol Biol. 2024 Mar 8;31(6):861–73. doi: 10.1038/s41594-024-01230-9 (PMC11189300; doi:10.1038/s41594-024-01230-9)
Supplement: Supplementary file 8 — Statistical Source Data. [file 41594_2024_1230_MOESM8_ESM.xlsx]

## Sheet: Fig.4b
	normalized NDC80(HEC1)/CENP-C
Ndc80C RNAi	-	+	-	+
KNL1 RNAi	-	-	+	+
	1.58466	0.0328387	-0.105918	0.03074
	0.670233	0.0791307	0.736653	0.129498
	0.942639	0.043036	0.725903	0.07685
	-0.0312889	0.0828734	0.886379	-0.0295193
	0.110498	-0.0224639	0.875114	0.0486717
	1.88961	-0.0548781	0.419325	0.0483837
	1.56032	0.139605	0.316416	0
	0.10759	0.169644	0.675908	-0.0209663
	1.95533	0.0601238	0.283918	0.0672991
	2.61205	0.199435	0.275906	0.0562627
	1.79993	0.11125	0.243095	0.110498
	0.994102	-0.0280991	0.295041	-0.0167558
	0.557512	0.190159	-0.0781227	0.0388449
	0.636521	0	0.985339	0.0592525
	0.0643846	-0.0167558	0.187973	0
	1.27233	-0.0498588	-0.377087	0.00902521
	1.92994	-0.0673916	0.344807	-0.021518
	-0.535601	0.0782473	0.439252	0.126186
	1.51754	0.131885	0.779447	-0.0105372
	0.885391	0.28196	0.489523	0
	1.21414	0.0441991	0.1225	-0.029203
	0.817684	-0.0358633	0.0350937	0
	3.57737	0	0.527538	0.0404794
	0.797741	0.0817684	0.201897	0.0250823
	1.98099	0.0312093	0.666261	-0.0171064
	-0.126633	0	1.30482	0.0380318
	0.0546946	-0.0260409	0.947577	0.0196559
	1.0365	-0.138122	0.386203	0.087609
	0.803402	0.102853	0.794651	0.212386
	0.460358	0	0.108247	0.0268093
	1.85593	0.0567836	0.309208	0.0204421
	3.24254	-0.0243358	0.560801	0.107027
	1.74579	-0.0229687	0.403795	-0.0717267
	2.37164	0.287917	0.751775	0.0796446
	1.6778	0.041021	0.863922	-0.0150864
	-0.0176606	0.0840087	1.1594	-0.123145
	0.37634	0.243681	0.504239	0.18126
	1.32434	0.0159082	0.0916686	-0.0475398
	0.50611	0.0446822	0.762607	0.0904518
	0.763289	0.146764	0.206241	0.0406808
	0.495566	-0.0648956	0.0610212	0.0719792
	0.207566	0.125412	0.189002	0.0223411
	1.88152	0	0.286021	0.0555492
	0.937932	-0.0148131	-0.159548	0.0456807
	0.620225	0.181708	0.712661	0.0967674
	0.782473	0.149576	0.0115492	-0.0869877
	0.888787	0.0483837	0.674155	-0.0318165
	0.618643	0.149576	0.397307	-0.064216
	0.619067	0	-0.0718843	-0.0175469
	-0.0854297	0	0.181398	0.0314494
	0.761902	0.192396	1.08791	-0.0908538
	0.00694129	0.133318	0.747882	0.127763
	0.330219	0.0956356	0.530843	-0.0717267
	0.157247	0.087609	0.606048	-0.0400826
	0.0241205	-0.232297	1.13855	-0.162608
	0.0748795	0.145151	0.290434	-0.0464593
	0.950796	0.227135	0.618543	0
	1.58261	0.0365038	0.799691	0.218314
	0.729145	0.451319	0.530169	-0.0362878
	0.788711	-0.0163537	0.821335	0.511053
	0.542477	0.197032	0.343978	-0.0720427
	1.26309	0.267694	0.26611	-0.0308949
	0.171303	0	0.150835	-0.101702
	1.04625	0.156495	0.752051	-0.0337886
	1.59423	0.0950796	0.484155	0.0227134
	0.653304	0.0939867	0.215524	0.0514267
	0.65118	0.0670233	1.03714	-0.0193764
	0.661935	-0.109316	0.822909	-0.0310907
	1.68988	0.192648	-0.0662476	0.0104031
	0.48761	0.194687	0.564317	0.0547556
	0.333749	0.151423	-0.075247	-0.131039
	0.573814	0.30856	0.620724	-0.182286
	0.507322	0.261469	0.615586	0.0469934
	0.757115	0.321561	0.601928	-0.0720427
	0.681404	0.0193764	0.178274	0
	0.96969	0.135378	0.363841	0.170351
	1.51856	0	0.358633	-0.11294
	0.485383	-0.0492581	0.179454	-0.114987
	-0.0335117	0.351983	0.638816	0.0126186
	2.3816	0.206486	0.746481	0.0964819
	0.784977	0.490611	0.452647	0.21518
	1.66874	0.161918	0.356014	0
	0.989554	0.204421	0.375085	0.00755716
	1.11502	0.28908	0.924887	-0.0068483
	0.548168	-0.0552489	0.70702	0.209663
	1.00005	0.165427	0.274454	0.0253939
	0.317828	0.157247	1.13727	0.0513191
	0.686855	0.0316932	0.487362	-0.0437264
	0.982489	0.139378	0.0739508	0.175674
	1.23424	0.0863751	0.489759	0.0221595
	1.22392	0.620564	1.10387	-0.0099718
	0.280349	0.072683	0.612784	-0.0346476
	1.07735	0.214053	1.76703	-0.0855318
	0.101576	0	0.12938	0.128769
	0.931539	0.0601238	0.412773	0.328387
	1.24569	0.4264	1.15632	0.0657303
	0.497721	0.0766579	0.581652	0.184045
	0.817684	0.272561	0.183173	0.310282
	0.541389	0.0476784	0.137087	0.0504743
	0.73791	0.0888787	0.36044	0.191048
	-0.14098	0.330121	0.192396	-0.0289959
	0.0856214	0.0888787	0.3937	0.0357588
	3.0347	0	0.216983	-0.0349438
	-0.0659423	0.0384491	0.549965	0.0178924
	1.45291	0.030856	0.00530275	0.0702478
	0.812605	0.0482884	0.277704	0.17417
	1.32671	0.260963	0.316319	0.132741
	0.316115	0.11826	0.534434	0.102211
	0.56392	0.127763	0.279375	0.0099475
	0.179993	0.26999	0.609133	-0.0181708
	0.66011	0.0253939	0.627717	0.152838
	2.22353	0.0736653	0.628988	0.0851754
	1.22653	0.164856	0.58246	0.0273778
	0.24629	-0.0895275	1.36715	0.0807589
	-0.0154864	-0.03857	1.88423	0.112319
	0.445274	0.28196	1.80229	0.0964819
	1.59289	0.0575834	0.915318	-0.0186686
	0.0535601	-0.0337886	0.611771	0.0254466
	0.7714	0	2.76794	0.0092708
	0.565694	0.163537	0.534353	0.287917
	0.0567836	0.142383	0.532941	-0.0817684
	0.172972	0.302846	0.450267	0.113567
	0.319408	0.388286	1.63253	-0.0076134
	0.195533	0.0247783	1.70999	0.165523
	0.828734	0.0268975	0.851059	0.389373
	1.16386	0.0567836	0.573489	0.071103
	1.63537	0.0654147	0.817684	0
	1.33931	0.314494	0.807334	0
	0.250312	0.0862536	1.56103	0.0823172
	1.28071	0.0249294	1.36281	0.0711914
	0.808176	0.0973434	1.67016	-0.075993
	1.43852	0.0132741	0.813459	0.130829
	1.53316	0.178463	1.70883	0.07049
	0.58406	0.448292	0.32096	-0.154864
	0.346476	0.576894	1.4239	-0.0221595
	0.43362	0.166874	1.143	0
	0.0517522	-0.0477248	0.362683	0
	0.735916	0.0633864	1.26351	-0.0109316
	0.867241	0.125522	0.56392	-0.0677639
	1.07078	0.0916173	1.21468	0.0404794
	0.665557	0.0409525	0.909962	-0.0349438
	0.603971	-0.0123145	1.47681	0.0823172
	0.541839	0.131461	0.608277	-0.011294
	0.659423	0.071103	0.599798	-0.0456807
	2.1518	0.0805961	1.35135	0.0524157
	0.768763	0.128769	0.645018	0.12084
	1.42065	0.101087	0.72719	-0.0684255
	1.29467	0.0553987	0.687956	0.407276
	1.36688	0.407387	0.620382	0
	0.473197	0.104409	0.921793	0.093628
	1.4867	0.0525842	0.578243	0.00803226
	0.999137	0.188355	0.803297	0.1007
	0.481471	0.160045	0.853139	0
	0.599798	0.223483	0.356597	-0.0138122
	1.77949	0.0829294	1.23161	0.162096
	0.838212	0.190159	0.44727	-0.0436797
	0.312093	0.120894	0.278361	0
	0.468736	0.0166874	0.552489	-0.0834372
	0.280578	0.1225	0.658395	0.0577461
	1.39006	0.0479112	1.37017	0.0607944
	0.779716	0.268723	1.26652	0
	0.858568	0.343717	1.0505	0.0369993
	0.564641	0.214475	0.803903	-0.0521926
	1.51735	0.0834372	0.805961	-0.0287243
	0.849961	0.317205	0.537287	-0.0108446
	1.09356	0.0446822	0.522273	0.0652408
	0.951884	0.0789609	1.17667	-0.0143959
	1.78528	-0.0628988	0.692953	-0.10712
	1.50626	0.0929187	0.488656	0.130205
	1.26581	-0.0423671	0.452311	0.145366
	1.26292	0	0.35332	0.0350937
	2.30028	-0.175218	0.637157	-0.0947125
	1.24887	0.021518	0.745467	0.14867
	1.47931	0.222499	1.01948	-0.0464593
	1.46015	0.295041	0.5927	0.0087923
	0.902349	0.113567	0.448877	0.122042
	-0.0856214	0.31231	0.22883	0
	0.594416	0.103504	0.994481	0.0327074
	0.797577	-0.220996	0.961228	-0.0545123
	0.448196	0.412972	0.618596	-0.0599036
	0.190714	0.03074	0.92157	0.0498588
	0.892197	0.0793868	0.386175	0.0342127
	1.44723	0.0425877	0.234882	-0.130482
	0	0.659423	1.3235	-0.0250823
	0.742653	0	0.44601	0
	0.845152	0.243681	0.0153893	-0.0408842
	0.530514	0.0234967	0.693479	0.165427
	0.935595	0.225051	0.503826	0.0147066
	1.44464	0.301605	0.304457	-0.153865
	0.383483	0.0232297	0.77975	0.0637157
	0.153659	0.0199435	0.612638	0
	1.02631	0.0908538	0.755843	-0.0918746
	1.31233	0.151423	0.497024	-0.104297
	0.681404	0	0.548046	0.0757115
	1.43051	0.206486	0.959012	-0.200132
	0.658096	0.0764191	0.793013	0.0382096
	0.0396934	0.311076	1.51813	0.0740656
	2.01978	0.0329711	3.96224	0.0160962
	1.90377	0.0232297	0.89695	0.0157247
	3.15812	-0.0185837	1.71371	-0.0598306
	4.75808	0.0255526	1.4953	0.088494
	0.99275	0.0475398	0.01007	0.0196559
	2.02511	-0.07714	0.472309	0.068906
	0.942188	0.202732	-0.0569815	-0.0336496
	1.03859	0.0329711	0.367072	0.0445605
	3.31966	-0.0834372	1.14546	0.0655896
	0.202732	0.460667	1.0735	0.761569
	1.78384	0.163537	0.542111	0.191875
	1.88197	0.540618	0.638816	0.0444394
	2.64545	-0.0224639	1.77165	0.0888787
	1.06469	-0.0524157	1.05508	0.426206
	-1.12432	-0.136281	0.653477	0.058406
	3.53661	0.344807	0.560649	0.234582
	3.33749	-0.0298425	0.75601	0
	3.12127	0.150494	1.93574	0.614925
	0.523318	0.412278	0.93693	0.284412
	-0.201542	0	0.369542	0.108303
	1.97983	0	0.156155	0.183455
	2.04421	0.700872	1.08317	0.426618
	2.1147	-0.167362	0.846431	-0.0610212
	-0.217259	0.0524157	0.692084	0.0934496
	2.85114	-0.252892	0.606008	0.34611
	2.01042	0.152838	0.356597	-0.0434938
	1.10891	0.18906	1.41522	0.26999
	1.36723	0.314494	0.562899	0.235305
	1.30407	0.39887	0.744924	-0.0774322
	1.69041	0.159882	0.368955	0.0208593
	2.44308	0	0.769408	0.0783222
	1.94368	0.06148	0.235305	0.114629
	1.23014	0.197372	1.09117	-0.053795
	0.0806925	-0.0197508	0.924762	0.142206
	1.22354	0.03074	0.602095	0.145151
	1.91832	0	0.918544	0.0655896
	1.29108	-0.124974	0.601238	0.252655
	1.20447	-0.0488656	1.38852	-0.0233624
	1.99125	-0.0149759	-0.096653	0.0417186
	0.053795	0.0677639	1.44467	0
	0.531495	0.0738871	-0.029734	0.09222
	1.29763	0.0149213	0.482973	0.0681404
	0.120602	-0.0217469	1.20794	0.887409
	-0.287295	0.053795	0.923826	0.470349
	0.824779	0.122347	2.03521	0.890221
	0.917809	0.29674	1.5651	0
	0	0.146015	0.988636	0
	0.932447	0.0324478	0.635095	-0.0336496
	0.63017	0.0298425	1.44297	0.0427361
	1.75936	0	0.554915	0.124837
	1.55749	0.123892	0.985746	0
	1.23462	0.0981221	1.41959	0.0151423
	1.17106	0.112319	0.655481	0.0743349
	2.97744	-0.056392	0.914949	0.134291
	0.794511	0.0675772	0.662684	0.0266058
	0.355515	0.043036	1.70842	-0.0275315
	0.74893	0.161385	0.408842	-0.0270756
	0.630553	-0.0365038	1.46392	0.0713097
	0.999954	0.0541513	1.4698	0.168943
	2.30984	-0.0506829	0.359422	-0.0157854
	1.33166	0.0365038	0.607423	0.0760636
	0.654147	0	0.48185	-0.0375085
	1.84267	-0.028196	1.09511	-0.155914
	1.05618	-0.0454269	0.877273	0.134047
	0.398359	0.0548781	0.331494	0.0270756
	0.645041	0	1.91089	-0.0333749
	0.7276	0.451628	0.912158	0.0109609
	-0.856765	0.0517522	0.601238	0
	0.287108	0.11125	0.319963	0.0486717
	0.427858	0.202579	0.0801651	-0.135528
	1.00366	-0.0782473	0.451403	-0.0365038
	0.386743	-0.0967674	0.167808	-0.0237699
	0.366415	-0.0252372	0.179492	0.0923937
	0.929187	0.164477	1.03573	0.02014
	1.09904	-0.09453	1.1594	0.0395017
	0.291085	-0.106654	0.371675	-0.01537
	0.216937	0.147066	0.589322	0.0670233
	1.70782	0.0605692	0.367742	0.135635
	0.943482	0	0.346896	0.332994
	0.246952	0	0.84822	0.127266
	0.189669	-0.0504743	0.874529	-0.0733349
	0.166874	0.0305106	0.397658	0.0866803
	0.573143	0.0786235	1.29314	-0.0392175
	0.612436	0.0908538	0.689921	0.114361
	0.337077	0.130829	0.363694	0.138852
	0.0507878	-0.0834372	0.0114522	-0.0196559
	1.45829	0.101366	0.0723614	-0.0469933
	0.794615	0.134047	1.15839	-0.0108735
	0.527538	-0.0319408	1.33622	-0.0276868
	0.698023	0.0236325	0.603457	-0.0357067
	1.24732	0.0965769	0.741914	0.0571009
	0.517113	0.161918	1.63932	-0.0953965
	1.86836	0.199977	0.273521	0.041021
	1.39378	-0.0498588	0.468277	0.263769
	0.730832	0.120248	0.501161	-0.0140014
	0.827137	-0.058406	0.0524157	-0.0840087
	1.30888	0	0.436628	-0.0303972
	1.56835	0.0412972	0.567569	0
	0.516257	0.0793868	0.378039	0.06612
	2.86611	0.0915318	0.592384	0.146451
	0.566089	0.240495	1.17843	-0.113118
	2.20146	0	-0.14098	0
	0.0963241	0.0501647	0.367958	0.184903
	1.98853	0.0750169	0.776283	0.0488656
	0.452871	0.113567	1.3503	0.0465917
	0.545866	0	-0.27666	0.0759123
	0.534353	0.0421487	0.739929	0.09222
	1.31414	0.0997176	1.05508	0.141678
	1.7629	0.0355515	1.30936	-0.0127763
	0.707889	-0.0517522	0.256528	-0.146969
	1.27628	0	0.0602504	0.158354
	2.01033	0.0449277	0.159982	-0.0499807
	1.63942	0	0.749187	0.0234967
	0.086072	0	0.868198	0.115984
	0.540618	-0.0267217	-0.133242	-0.119467
	1.25422	0	0.659423	0.0268975
	1.43189	0.03074	1.33412	0.105281
	0.910738	0.0834372	-0.161234	-0.124647
	1.6033	0.115167	0.491504	0.155257
	0.842973	0.0223411	1.28751	-0.0662093
	1.12561	0.177757	0.802035	0.145073
	0.495761	0.137812	0.258216	0.0406135
	1.96769	0.0633864	0.404794	0.0152553
	1.63849	0.0619458	0.295873	-0.0628988
	0.841465	0.0309729	0.411783	-0.0520155
	0.767931	0.15428	0.40035	0.0172507
	0.709648	0.0180107	0.403084	-0.194687
	0.0830136	-0.0278124	0.797185	0.0754321
	0.991866	0	0.869552	-0.0973434
	0.648508	0.521073	0.504944	0.0361807
	1.14539	0.180372	0.696379	-0.109389
	0.455716	-0.0675772	0.770079	0.0585734
	1.22122	0.158466	0.828734	0.0595401
	2.23939	-0.114629	0.457549	-0.155615
	2.04421	0.0529246	0.23055	-0.0333295
	2.20146	0	0.0345744	-0.0760637
	0.149837	0.0619458	0.704308	0.0169644
	1.44143	0.0929187	0.779318	0.0136737
	0.716874	0.143958	1.06382	-0.134783
	2.23706	-0.0567836	0.723991	-0.0457659
	0.47286	0.274391	1.42019	0.0672991
	0.848867	0.11908	0.578458	0.0226505
	1.37265	0.394065	0.21589	-0.0082594
	0.531678	0.059685	1.15738	-0.0069888
	0.0913221	0.130308	0.155141	0
	0.918896	0.153043	1.06253	0.255526
	1.40289	0.0721486	1.10299	-0.0176988
	1.41275	0.175576	0.910603	-0.0506306
	0.92568	0	0.813403	-0.108817
	0.864858	0.101576	0.687772	0.161032
	0.86642	0	0.417986	0.021518
	1.04261	0.151423	0.0350937	-0.103359
	1.06826	0.0874529	0.353039	-0.0287917
	1.07524	0.0847341	0.908538	0.0338586
	1.3995	0.405159	0.443809	0.0183887
	0.734997	0.0743349	0.419325	-0.0895275
	0.889833	0.212692	0.73915	-0.0955239
	0.807156	0.0589676	0.190967	0.0401613
	0.934852	-0.0619458	0.704226	0.0221795
	1.18849	0.0633864	0.426903	0.0698876
	1.27073	-0.0265482	0.808445	-0.0919686
	0.677299	-0.0717267	0.427742	0.0171064
	0.730832	0.110498	0.827137	0.0163537
	2.09327	0.120248	0.646541	0.46309
	1.99435	0.0530964	0.56392	0.370145
	1.98273	0	0.613263	0.0610212
	1.56835	-0.185837	0.0450929	-0.0599475
	0.404349	-0.11571	0.69165	-0.0557512
	0.516257	0.190159	0.104831	0.0606334
	0.633046	0	0.62462	-0.0264623
	1.14661	-0.0343565	0.218243	-0.034589
	0.562428	0	0.46284	-0.0159704
	1.15632	-0.083098	0.143225	-0.0179711
	0.566089	0.149212	0.656535	0.040214
	0.0963241	0.227135	0.579193	-0.0287917
	2.05119	0.0760636	0.717467	0.057855
	0.452871	0	1.01273	0.0599036
	0.545866	-0.0412972	0.669014	0.0167558
	0.534353	-0.0648956	0.515889	0
	1.31414	-0.163537	1.45901	-0.183612
	1.3101	0.116812	0.312093	-0.0979263
	0.355515	0	0.535861	0.201897
	1.438	0.349438	0.284951	-0.110002
	2.01033	0.286907	0.840477	0.0554989
	1.63942	-0.0346476	0.331814	-0.0515347
	0.196559	0	0.611654	0.0158466
	1.05713	0.124837	1.28104	0.0309729
	0.540618	0.157247	0.623347	0
	1.23846	0.0464593	0.440503	-0.0137657
	1.43189	0.1537	0.842652	0.0717267
	1.6033	0	0.707611	-0.0358633
	0.842973	0	0.198117	-0.0337886
	1.12561	0.0252372	0.310156	0.228471
	0.495761	0.0648956	0.135279	-0.0746744
	1.92806	0.0567836	0.302846	-0.0766579
	1.73448	-0.0289959	0.18734	0.0341651
	1.63849	0.0240495	0.116812	0.103243
	0.841465	0.0180107	0.364573	-0.0241205
	0.767931	0.10759	0.454269	-0.0296262
	0.739015	0.0643846	0.186899	0.141959
	1.73238	0.225051	0.184045	-0.071103
	3.18931	-0.0412972	0.268582	0.0184163
	1.19969	0.0187542	0.0801651	-0.0240495
	0.516432	-0.0817684	-0.108159	-0.029203
	1.80751	0.0486717	0.47061	0.03857
	0.901211	0.311076	0.822994	-0.259125
	0.0419325	0.0361807	0.778747	-0.057855
	1.99374	0	0.549905	0.194687
	1.79246	0.331494	0.435651	-0.222499
	0.287917	0.240495	-0.0464593	0.225346
	2.84412	0.0560058	-0.0328387	-0.0622602
	2.29624	0.539133	0.488833	0.112396
	0.831089	-0.0648956	0.70866	0.0993139
	1.04004	0.170351	0.766579	-0.038329
	3.47707	0.102211	-0.10221	0.178868
	-0.0218632	-0.0840087	0.152364	-0.0817684
	1.23487	-0.087609	0.247783	0.0522482
	-0.196559	0.104831	0.373673	-0.0156644
	0.706812	0.0918746	0.361302	0.07049
	6.43846	-0.0193306	0.0185837	-0.265914
	2.12506	-0.0619458	0.190602	-0.0179317
	3.61996	-0.10221	0.128432	0.486717
	1.88961	0.255526	0.508698	-0.014867
	2.78157	0.128769	0.540727	-0.139378
	2.45778	0.525118	0.189358	-0.112525
	3.31765	0.114361	0.0409661	0.118849
	2.40885	0.0959723	0.520345	0.0394381
	3.6827	0.0813616	0.565592	0.0139537
	1.58806	0.105508	0.390805	0.103243
	2.73542	0.0895275	0.724766	0.0191945
	1.50543	0.572379	0.5591	0.087923
	2.02058	0.0947125	0.257538	0.126773
	2.13232	-0.0965769	0.94772	0.0783222
	1.73813	0.265482	0.899025	0.116812
	1.322	0.0421487	0.205763	0.125412
	5.36946	0.162885	0.382606	0.0588262
	2.58419	0.066659	0.442827	-0.0621813
	-0.217084	0.058406	-0.109904	-0.0149212
	3.5245	0.0808445	0.165747	0.743349
	3.31162	0.0406135	1.04385	0.318955
	1.94687	0.0644861	0.743349	-0.0469933
	1.78445	0.0146538	-0.0073008	0.116148
	4.18896	0.105508	0.551725	-0.0441992
	3.28115	0.0552489	1.12264	0.0194687
	2.52397	0.186781	0.174719	0.0331046
	-0.0588262	0.358633	0.340702	0.0786235
	0.0738871	-0.0240495	0.524157	0
	1.31471	0.0337886	0.626311	-0.0255526
	3.28471	0.207384	0.351083	-0.0382095
	2.09848	0.219023	1.76085	0.365631
	0.725843	0	0.44573	0.0567836
	0	0.0640818	-0.0590386	0.263116
	1.06928	0.0128164	0.127763	0.0997176
	1.34876	0.588061	-0.047265	0.0270756
	4.55877	0.23816	0.331494	-0.0486717
	0.397077	0.0997176	-0.161032	0.229093
	1.15042	0.0713097	0.224365	0.50141
	0.828924	0.0627058	0.0624186	0.115167
	1.48985	0.0561982	0.123269	0
	0.532734	0.0298425	-0.224204	0.119661
	1.0657	-0.137426	0.227135	0.0324478
	0.146015	0.0631416	0.921334	0
	0.72024	0.0194687	0.0664784	0.0249294
	0.370622	-0.0247783	0.537335	0.0258761
	0.611516	0.210152	0	0.0229043
	1.21891	0.104164	0.581814	-0.04611
	1.16571	0	0.302846	0.0205448
	1.1297	-0.0766579	0.224793	0.0967674
	0.908538	0.011885	0.321561	0
	0.943482	0.0862017	-0.203573	-0.0333749
	0.980101	0.119246	0.334273	0.145274
	0.299583	-0.0273473	0.491735	-0.438045
	0.938326	0.29203	0.147331	0
	0.288594	0.0757115	0.173238	-0.0395017
	0.704226	0.29203	-0.0979263	0.106654
	0.437444	0.0662987	0.217826	0.0648956
	0.225568	0.468227	0.18982	0.068713
	0.439025	0.116258	0.179711	0.314494
	0.40009	0.0249294	0	-0.0567836
	3.94497	0.0190602	0.312889	0.0324478
	0.456016	0	0.145438	-0.157854
	0.664184	-0.0296262	-0.0329711	0.0743349
	1.19102	0.0476784	0.438045	0.297832
	0.347382	0.188515	0.117184	-0.0918746
	0.490611	-0.0149759	0.337576	0.0174719
	1.10664	-0.0247783	0.116075	-0.0421487
	-0.196124	0.0571807	0.86072	0.161689
	1.08718	0.0892668	0.0263769	-0.104831
	2.18731	0.138927	-0.454269	0.0659423
	0.890367	-0.0295549	0.029203	0.0857711
	0.703384	0.0541513	0.643548	0.277609
	0.877619	0	0.7049	0.0376813
	0.698023	-0.0371675	0.34713	0.0276245
	0.261469	0.180781	0.735916	0.0610212
	-0.300461	0.265482	0.701445	0.102211
	3.06632	0.07714	0.116812	-0.0651541
	0.64168	0.0100206	0.0170351	0
	1.64156	0.205448	0.175846	-0.0283918
	1.92396	0.241918	0.227926	0.0520818
	1.81424	0.419892	0.637442	-0.0825944
	1.54003	0.429171	0.998176	0.0492581
	2.18049	0.0124268	1.48395	-0.0780233
	0.789349	0.249294	0.392838	-0.0389373
	0.598809	0.124647	-0.117652	0.086072
	1.13969	0.156047	0.228191	-0.135154
	1.0428	0.275624	0.356049	0.128336
	1.18582	0.151856	0.702052	0.0234967
	0.209175	0.0151986	0.305269	0
	1.36281	0.0736653	0.821335	-0.0214053
	0.422358	0.12431	1.12629	0.0513191
	2.17549	0.0146538	0.848063	-0.0209663
	0.598809	-0.0747882	0.390467	-0.0654147
	0.265747	0.159289	0.58406	-0.047265
	1.5982	-0.110498	1.51014	-0.028196
	0.0558146	0.116812	0.22588	-0.133318
	-0.151423	0.0180904	0.632027	-0.0631416
	1.97652	0.246062	0.183641	0.0667497
	1.32671	-0.105372	2.16232	0.0934496
	1.16812	0.023701	0.393117	0.0361807
	0.727388	0.0607944	0.721486	0.075247
	1.70752	0.0339288	0.290732	-0.0223411
	0.457903	-0.0210743	0.335117	0
	0.678576	0.021518	0.690117	0
	-0.314494	0.0204421	1.6478	-0.0545123
	0.533272	0.133318	0.733096	-0.11125
	1.17966	0	0.249084	0.231967
	0.415772	0.143958	0.161385	-0.0184163
	1.94552	-0.0299518	1.15042	-0.0187542
	0.806684	0.224863	0.86072	-0.146015
	1.537	0.0165523	0.67558	0
	2.49848	0.27827	1.3029	0.0920816
	1.50187	0.247102	0.763998	0.260963
	2.03151	-0.0257133	1.41599	-0.0552489
	-0.363065	0.071103	1.27101	-0.0764191
	0.284637	0.196244	0.241918	0.0480991
	1.30515	0.0272561	0.427361	-0.11908
	0.29674	0.348625	-0.0619458	0.53795
	2.45305	0.136281	1.05425	0.0511053
	1.19246	0.0155453	0.63633	0.0541513
	2.01646	0.156047	0.240495	0
	1.03203	-0.09453	0.84225	-0.03857
	-0.391066	0.23701	0.626692	0.0349438
	0.912948	0	0.63441	0.166874
	0.647488	0.0193764	0.30991	0.0332392
	1.08828	0.165907	0.577372	-0.10759
	0.0746744	0.0400826	0.337739	0.0648956
	1.77165	-0.0249294	0.234967	-0.0480991
	2.28674	-0.0316932	0.29203	0.0736653
	1.28587	-0.058406	0.768763	0.125798
	1.34439	0.047265	0.225464	-0.0419325
	1.54154	0.147331	-0.157247	0.165189
	0.754516	0.0882393	0.972882	0.0517522
	1.90943	0.0199435	1.09316	-0.146015
	0.366127	0.0778747	0.491188	0.139605
	1.70892	0.080428	0.42044	-0.0628988
	1.11718	0.198226	0.38329	0.126186
	0.365631	0	0.044601	0.0454269
	1.01658	-0.0723614	0.786235	0.0144467
	0.905957	0.173238	0.197372	-0.0319408
	0.977107	0.087923	0.527538	-0.0743349
	1.11502	0.0423671	0.208429	0
	0.892019	-0.0500623	0.61712	0.0432637
	1.1216	-0.07049	0.228629	0
	1.58484	0.151423	0.459013	-0.0371675
	2.49712	0.177757	0.173975	-0.187542
	0.789271	-0.0202397	0.765412	0.0675772
	0.618788	-0.103504	0.469366	0
	1.26092	0.0834372	0.581752	0
	1.42406	0.130086	0.572558	-0.0439615
	0.712661	0.0831543	0.681404	0.0382096
	1.06346	0.0406808	0.383889	-0.211992
	1.02211	0.0973434	0.184163	-0.120248
	1.28769	0	0.280029	-0.148131
	0.782352	-0.0425877	0.520345	-0.0255526
	1.79891	0.0950796	0.143621	0
	0.28075	0.116812	0.387952	0
	1.01218	0.0601238	0.910787	-0.07714
	0.809453	0.0730075	0.367499	0
	0.210645	0.117935	0.355515	0.0393117
	0.780813	0.155257	0.293528	0.21518
	0.406702	0.391705	0.268582	-0.0778747
	0.601238	0.0329711	0.585841	0
	0.459207	0	0.432637	-0.142619
	0.834372	-0.0438045	0.175218	0.0349438
	0.777959	-0.0469933	0.329711	0.0337886
	1.3703	0.0592525	0.43362	-0.199435
	0.707339	0.228403	0.199435	-0.0343565
	0.738187	0.204421	0.43321	-0.109025
	0.232793	0	0.476982	-0.0382095
	1.13738	0.232674	1.5982	-0.0730075
	-0.0101702	-0.0441992	0.606417	-0.07714
	0.685716	0.129791	0.610914	0.14098
	0.799909	0.223411	0.75313	0.086072
	1.95533	0.166389	0.84061	-0.0220996
	0.577372	0.172403	0.743349	0.0296262
	1.32597	0.259957	0.608396	0.0545123
	0.681404	0.0253939	-0.0517522	0.0191945
	1.40014	-0.0136281	0.715474	0.166389
	1.36952	-0.157247	0.340702	-0.0193764
	0.703967	0.0997176	0.999392	0.104164
	0.20107	0.166027	0.98686	0.0560058
	-0.0339288	-0.0723614	0.295549	-0.0464593
	1.32768	0.138122	0.6313	0
	0.339355	0.0116148	0.413192	0.0757115
	1.4926	0.148916	0.659423	0.0869877
	0.608582	0.184903	0.864858	0
	0.55664	0.120642	0.634848	0
	0.839784	0.117422	0.218314	-0.0475398
	2.11281	0.0344288	0.591097	-0.0382095
	0.500623	0.0573143	0.27955	0
	0.538988	0.200413	1.01337	0.0486717
	1.06365	0.0464593	0.333749	0.071103
	0.518459	0.0809588	0.58406	0.118751
	0.378558	0.242277	0.817684	0
	0.253856	0.098686	0.817684	0.240495
	0.437127	0	0.5715	-0.0605692
	0.054032	0.227135	0.86072	-0.0571807
	2.00117	0.0765622	0.801651	0.0283918
	0.47244	-0.0239089	0.697159	-0.0332392
	1.01884	0.103178	0.233232	-0.161918
	1.03783	0	0.63017	0.102211
	0.90214	0	0.717648	-0.0592525
	0.542711	0.218465	0.746434	0.0643846
	0.963187	0.0743349	1.22903	-0.0908538
	1.04526	0.056522	0.831946	-0.0421487
	0.398359	0.17862	0.197827	0.0851754
	1.72265	0.0767264	0.542192	0.0335116
	2.72561	-0.0739986	0.195931	0.0464593
	0.68906	0.0134931	0.0141959	-0.143453
	0.437444	0.059685	1.06346	0.0592525
	1.72013	-0.0854722	0.923192	0.0212939
	1.31338	0.104385	0.0259582	-0.0464593
	0.387528	0.0767779	0.669854	0.0395654
	1.55846	0.0210743	0.539444	0.545123
	0.981221	-0.0231639	0.782352	0.389373
	0.40181	0.054658	0.647433	-0.0255526
	0.932277	-0.0282936	0.0719792	-0.0708975
	1.43714	-0.0349438	0.0937711	0
	2.62078	0.022588	0.572379	0.245305
	0.861827	0.0675772	0.162454	0.0439615
	1.81708	0.0635506	0.431984	0
	0.763172	0.0425877	0.967791	0.157247
	1.51896	0.0888787	1.09904	0.059685
	0.209663	0.0812269	0.713097	0.0240495
	1.01008	-0.0659423	0.823567	0.0230984
	0.748208	0.0268975	0.222383	-0.0757115
	2.26615	0.0908538	0.436797	-0.0305106
	1.66735	0.0541513	1.03055	0.0985162
	1.5245	-0.118505	0.813167	0.21147
	2.15571	0.0908538	1.0835	0.0483837
	1.14476	0.0725755	0.630553	0
	1.8975	0	0.806925	-0.0918746
	2.05503	-0.0300619	0.580869	0
	1.68017	0	-0.0709795	0.129791
	1.60057	0.0571807	0.82267	-0.0480991
	2.38037	0.0511053	0.176903	0.0738871
	0.835036	0.0486717	1.26503	-0.0173975
	1.16548	0.07714	0.935486	-0.0664784
	1.29523	0	0.635095	0.0257133
	1.75039	0.0252372	1.78213	-0.07714
	1.77757	0.0973434	1.10942	0.0801651
	3.23667	0.0335116	0.792653	0.0528675
	3.10614	0.0786235	0.94254	0.058406
	1.41375	0.0534434	0.618788	0.106193
	2.58463	0	0.422278	-0.0208593
	1.55538	0.0393117	0.64216	0.0613263
	2.75563	0.053795	1.7275	0.255526
	1.76196	0.058406	0.972381	0.18444
	1.33173	0	1.15892	-0.0905186
	1.58466	-0.0643846	0.234517	0.180781
	0.834873	0.0619458	1.49385	-0.0142952
	3.43774	-0.0312093	0.973434	0.49724
	0.752595	-0.0337886	0.929187	-0.0786235
	1.67037	0.0895275	0.92601	0
	2.00249	-0.03857	0.83546	-0.340702
	1.15771	0	0.642834	0.0280029
	2.31153	0.0869877	1.26075	0.385141
	0.950796	0.229794	0.657907	0.270919
	1.40053	0	1.32387	0.294366
	1.8888	0.139234	1.28178	0.126446
	1.05131	-0.0310907	0.190159	0.153316
	1.66212	0.145217	0.817684	-0.104164
	2.22829	0	1.26132	-0.0985162
	-0.0973434	-0.118314	0.690538	-0.0483837
	2.852	0.197827	0.804549	0.0309729
	2.22703	-0.0156047	0.628988	0.07049
	0.699335	-0.0499807	0.541115	0.152364
	2.75449	0.10759	1.18582	-0.0135828
	1.2626	0.120248	0.540212	0.0298425
	1.40349	0.395654	0.728397	0.68906
	0.712376	0.0946394	0.344288	0.0362878
	2.7955	0.359118	0.34611	0.116258
	1.83562	0.313289	0.792132	0.0312093
	0.915913	0.0358634	0.428061	0.317547
	-0.616345	0.114629	0.908538	0.375467
	1.42442	0.212386	1.08618	-0.0603457
	3.71208	0.193662	1.41437	0.428311
	0.741851	0.0464593	0.974723	-0.063223
	0.91466	0.26999	0.893034	0.263769
	1.41236	0	-0.0161598	-0.0743349
	1.44745	0.786235	0.423915	0.0186686
	3.30501	0.0934496	0.851317	0.0260409
	1.9685	-0.0239089	0.566263	0.0622602
	1.24274	-0.0173975	0.283045	-0.0178534
	2.79879	0.181439	0.197561	-0.131885
	1.31885	0.0302846	0.168744	-0.0521926
	2.58348	0.0799412	0.438941	-0.142619
	-0.0309729	0.0697683	0.0981221	0.032066
	0.0233624	0.536704	0.524157	-0.18817
	1.66735	0	-0.0299396	0.165747
	2.53367	0.0700072	0.306632	-0.0604796
	1.38881	0.568939	0.188808	0
	0.743349	0.0517522	0.0688708	-0.0643846
	1.62064	0.276441	0.273168	0.0665867
	1.80963	-0.0641042	0.370764	0.178868
	0.454269	0.170351	0.354266	-0.0302846
	1.49824	0	2.40054	-0.0648956
	1.26619	0.380604	0.472751	0.0743349
	2.30977	0.255526	-0.290188	-0.0220996
	0.675035	-0.0185416	0.53518	-0.0592525
	0.675265	0.0169644	0.140236	0.0757115
	0.111793	-0.0418039	0.117021	0.0421487
	1.11098	0.059685	0.39214	0.173975
	0.0831543	-0.0446822	0.648761	0
	1.98896	-0.0214053	0.640546	0.0166196
	2.33366	-0.0468587	0.368212	0.0677639
	0.278124	0.0452832	0.135575	-0.014867
	0.497949	-0.0853978	0.166196	-0.0361807
	1.51304	-0.0558146	0.451628	0.102211
	0.449859	-0.0067466	0.348775	0.121679
	0.65267	-0.0150034	0.0460667	0.0289959
	0.197372	-0.0436098	0.777226	-0.0489631
	0.556108	0.0684664	0.619857	-0.0265482
	3.11021	-0.0229257	0.388922	0.0959723
	1.05346	-0.0078775	0.417795	0.0217469
	2.7827	0	0.579193	-0.0504743
	0.760637	0.0366675	0.864298	-0.0358633
	3.64775	-0.0187113	0.134912	-0.0428107
	1.6952	-0.016054	-0.0835555	-0.0147596
	2.11992	-0.112396	-0.0407909	-0.0673916
	1.32272	0.00676891	0.072964	0.0575834
	-0.04028	0.0283918	0.211447	-0.0288934
	1.84797	0.0241205	0.149436	0.147066
	1.95739	-0.0567836	0.30836	0.0333749
	0.108303	0.00961982	0.334222	0.0170351
	-0.0638816	-0.0175846	0.130819	-0.0193764
	2.36698	-0.0334431	0.287802	0
	2.78552	0	-0.0257733	-0.0461969
	-0.75227	-0.0116479	-0.198159	0.07049
	3.2008	-0.0764191	0	-0.0194687
	-0.480991	0.0161279	-0.109446	0
	2.20146	-0.0689613	0.149436	-0.0939867
	1.42293	-0.0250056	-0.0643533	0.0522482
	2.19139	0.0153316	0.0996239	-0.0594679
	1.99515	0	0.182839	0.0184163
	2.58584	0.153957	0.297238	0.128516
	3.29198	-0.0163537	-0.0659929	0.0263203
	-0.389373	-0.0111401	-0.13115	-0.0376235
	1.79492	0.0377248	0.0719506	0.0377683
	2.77763	0.00730075	0.11598	0.0527538
	1.26587	0	-0.200792	-0.0788763
	2.16897	0	-0.0327876	0.0719792
	0.732255	0.0806168	0.327186	0.0217856
	1.02631	0.0459373	0.0417778	0.0291509
	2.02284	-0.0377559	-0.0629203	0.0436486
	0.12084	0.106787	1.6921	0.0260409
	2.63846	0.0375084	0.414861	-0.0412972
	0.814066	0.03074	0.657518	0
	0.752115	0	1.53742	-0.056392
	1.63932	0.0268975	0.95054	0.0213495
	-0.0349438	0.139775	0.686744	0.0156047
	1.6901	0.0950796	0.91737	-0.0142952
	1.07285	0.395654	2.4751	0.071103
	2.37229	0.277854	2.66023	-0.0061112
	1.31738	-0.0480991	1.81315	0.0504743
	1.47582	0.207886	1.53495	0.0650677
	0.0434939	0.0575834	0.582417	0.0300619
	1.40386	0	1.00421	-0.0412972
	0.371675	0.260963	0.938617	0
	0.841734	0.23701	1.27305	0.0862017
	1.08775	0.0638816	0.666364	-0.0151423
	1.07433	-0.0270756	0.956389	-0.0089267
	0.463733	-0.0575834	0.426625	0.0327074
	3.11154	0	1.10084	0.03857
	2.31677	0.0633864	1.12618	0.022588
	6.17271	-0.0628988	1.45052	-0.0169644
	1.36281	0.136281	0.781178	0.108368
	0.74029	0.0943482	0.650358	0.15428
	0.902806	0.121438	0.261199	0.046636
	1.42039	0.0643846	1.07735	0.0524157
	1.71324	-0.0412972	-0.0900946	-0.03306
	1.89279	-0.0449277	0.945994	0.0283918
	2.79968	0.0778747	2.06439	0
	0.44247	0	0.538766	-0.0129791
	0.795413	0.0375084	0.877797	0.0524157
	0.713097	0	0.973767	0.0567836
	1.3128	0.0761818	1.40304	-0.0507248
	2.34336	0.472811	0.254397	-0.0883983
	0.836268	0.395654	0.839423	0.0715176
	0.894978	-0.0241918	0.8528	-0.0189279
	1.34749	0.566089	1.67603	-0.0333069
	1.86731	0.192648	1.10787	0.0284907
	0.754411	0.253265	0.423558	0.127763
	0.734247	0.740656	0.575605	0.0950796
	1.34534	0.467248	0.647555	0.232737
	0	0.681404	0.561735	0.275006
	0.557512	0.333749	1.57666	0.0173238
	0.854493	0.176225	1.24784	0.0142454
	1.11121	0.30028	0.92919	-0.0460667
	0.718843	0.515657	1.37858	0.054032
	0.332778	0.171542	0.745984	-0.0264909
	0.808268	0.223586	1.78114	0.0128972
	1.38017	0.325889	1.87072	0.00881125
	1.24682	-0.140174	1.49999	0
	0.697757	-0.086072	1.16203	0.107874
	0.365806	1.01111	2.77117	-0.0759459
	1.8048	0.110498	3.63985	-0.0366346
	0.91637	0.227135	2.09527	0.129317
	1.85493	0.959527	0.262917	0.0851754
	2.04421	0.126446	0.916952	-0.0396165
	0.870906	0	3.67118	0.0071103
	1.47075	-0.0809588	0.10915	0.00520155
	1.04773	0.0817684	0.447788	0.162813
	0.5035	0.0681404	1.36815	-0.047958
	1.80168	-0.14098	1.83645	-0.0941413
	0.309729	0.302846	0.781313	0.0801651
	2.04421	0.577189	2.38166	0.0558527
	2.5009	0.608396	1.71314	-0.0084998
	-0.182286	0.437127	0.655684	0.0662092
	1.01786	0.151423	2.33789	0.0178534
	2.66538	0.511053	2.03517	0
	1.30581	-0.129791	0.960612	0.0869877
	1.84031	0.220996	2.10918	0.0417186
	0.298297	0.0601238	1.18737	0.0147066
	0.50611	0.0319408	1.20434	0.0449277
	2.25568	0	1.10808	-0.023874
	1.31465	0.0498588	0.999038	0.0251595
	0.548447	0	2.10088	0.139605
	2.34082	0.210433	1.72974	0.0567836
	0.732255	0	1.46365	0.195462
	1.64267	-0.114629	1.69097	0.0454269
	0.347516	0	3.12328	-0.0894342
	0.739544	0.152228	4.26517	-0.0279073
	1.3841	0	0.599099	0.0895869
	2.27347	-0.0263769	1.30645	0.0207011
	2.11111	0.0444394	0.690726	0
	1.4098	0.471741	1.93672	0.00975601
	0.266027	0.116812	2.37122	0.0525933
	2.17325	1.36281	1.48179	-0.196857
	1.20434	0.0918746	1.138	-0.0447877
	0.947835	0.632732	0.707673	0.0930618
	0.71103	0.0335116	0.882528	-0.0217058
	0.538594	0.511053	0.957799	0.189992
	0.203694	0.230798	1.91912	0.00411473
	0.0324478	-0.0216319	1.66675	-0.0442773
	0.784081	0.759278	1.69652	-0.0498919
	1.39378	0	2.85896	0.0562412
	0.929187	-0.0327074	1.69618	0.0342622
	0.774219	0.255526	0.780535	-0.224262
	1.10628	0.29674	1.18895	0.114986
	0.633046	0.0552489	1.18261	-0.133689
	1.01135	-0.100949	0.501333	0.210127
	1.68468	0.251893	0.910447	0
	0.517113	0.349012	0.208375	0.0692572
	1.92806	-0.177758	0.865356	-0.0557037
	0.70839	0.0851754	1.67011	-0.0713408
	0.301605	0.343303	0.54643	0.044068
	0.797741	-0.0567836	0.884002	-0.0493375
	0.981221	0.71103	1.51587	-0.141483
	0.314494	-0.99497	1.17274	0.0359753
	0.545123	0.0302846	1.57234	0.231869
	0.366127	0.0937711	0.421319	-0.0710398
	1.25798	0.0545123	0.661845	0.181134
	1.35616	0.102724	1.09962	0.139295
	2.10262	0.27955	0.932304	-0.0258591
	0.461872	-0.0527538	0.936224	0.0108377
	0.161598	0.0180107	0.486753	-0.080051
	1.51806	0.071103	1.03609	-0.0197979
	0.528279	0.0893644	0.205392	0.0056555
	0.681404	-0.0541513	1.07429	0.21094
	0.180372	0.113567	2.79379	-0.0342105
	1.81925	-0.105508	0.55604	0.076183
	0.633586	0.308172	2.40109	-0.0218277
	0.77539	0.0339288	1.59822	-0.0058404
	0.654682	0.0675772	0.729784	-0.064903
	0.942114	0.208897	0.435565	-0.0068889
	1.78699	0.58406	0.797498	-0.0502956
	1.1739	0.155749	2.40521	-0.0945583
	0.0613877	0.204421	0.175129	0.116852
	0.846715	0.0309729	1.18199	-0.0494048
	0.345712	0.036482	0.723347	-0.128974
	0.298244	0.395728	0.67305	0.0531118
	0.0216892	0.0105939	0.796235	-0.155026
	1.69908	-0.154013	0.224376	-0.0336705
	0.725755	-0.0925079	0.921858	-0.0217058
	1.2938	0.527766	1.47724	0.159398
	0.413192	0.0511228	0.228012	0.0358508
	0.684185	-0.16847	0.882314	-0.011311
	0.386743	0.0809444	1.01702	0.0470095
	1.73667	0.282965	0.497512	-0.102285
	0.523318	0.927363	0.390363	-0.134732
	2.27757	0	1.65272	-0.0740945
	1.41625	0.300545	1.02887	0.0690726
	0.973943	-0.158291	0.662772	-0.143332
	0.853408	0.530995	4.52051	-0.106188
	0.177757	0.0567202	1.73795	-0.0211016
	1.33279	0.501333	0.587473	0.185932
	2.18786	0.803648	0.298248	-0.0817964
	0.810148	0.450074	1.10891	0.0500043
	0.965769	0.080525	0.693158	-0.0395831
	0.965946	-0.051207	0.572073	0.0243594
	0.093628	0.402364	1.02923	0.00524336
	1.58451	0.187245	1.97461	0
	1.12871	0.323357	1.2493	0.0935358
	-0.297832	0.209904	0.772676	0.0467408
	0.94777	0.454285	0.787427	0.015746
	0.93343	0.284293	0.461735	0.0523277
	2.18563	0.533816	0.921674	-0.0728784
	0.654147	0.167111	1.17257	0.121101
	2.23005	0	0.647555	-0.0706883
	0.649562	0.687918	0.91018	0.0130162
	1.66251	0.122614	0.434063	-0.06792
	1.47697	0.201104	0.514164	0.0373365
	0.66791	-0.0118006	0.465816	0.0886234
	-0.436098	0.0915272	0.78759	0.00986751
	1.27668	0.357889	0.112056	-0.057652
	-0.0163865	-0.0307993	2.55743	-0.0701244
	0.62158	0.0864307	0.389328	-0.0166842
	1.0084	0.130443	1.05311	0.244894
	1.14476	0.405586	0.502186	-0.140434
	0.84061	0.016948	0.465095	-0.0087066
	0.704446	0.00676298	0.982785	0.208409
	0.606524	0.558789	0.587224	0.0689194
	2.46062	0.254594	1.69794	-0.149078
	0.631039	1.46506	0.98874	-0.118636
	1.09122	0.0845786	1.66561	-0.0262967
	0.297083	0.537969	0.731701	-0.0145928
	0.382966	0.282924	0.274174	0.00977442
	0.598809	-0.0932853	1.01019	-0.0230242
	0.413709	0.830315	0.356504	0.0703864
	1.16988	0.0694429	0.352411	-0.0625226
	0.838651	0.508464	0.0987796	0.174451
	0.58406	0.857452	1.38487	0.0757058
	1.1635	0.337291	0.672785	-0.0508884
	0.539726	0.188517	0.851579	-0.089318
	0.84494	0.270827	1.25489	-0.0456427
	0.43036	0.170249	0.967553	-0.0100787
	0.38597	0.0575605	1.09415	0.0687289
	1.08368	0.749291	0.74314	-0.0385163
	0.208373	0.250414	0.338989	-0.0467549
	3.76135	0.178144	0.961319	-0.062415
	0.541324	0.115354	1.12188	0.0105939
	1.27639	0.381717	1.0215	0.571551
	0.520019	0.258728	0.280998	-0.0185679
	1.24031	0.469763	0.393763	0.00926734
	0.912764	0.224607	0.902653	0.0690726
	1.45573	0.101577	0.0166842	0.0185016
	0.859261	0.313048	0.436396	-0.227519
	1.16197	0.538864	0.513446	0.143901
	0.333749	0.102491	1.73303	0.0298872
	1.71714	0.162773	0.70006	0.322339
	0.923192	0.169361	0.707994	-0.0168744
	1.38098	0.795338	0.819505	0.0569279
	0.16952	0.0176006	0.629149	-0.0075188
	0.222898	0.16022	0.31829	0.175085
	0.58406	0.367531	0.112841	0.061307
	0.59055	0.0962582	0.685385	0.0251783
	0.0109904	0.0382603	0.206627	0.106084
	0.646825	0.0962311	0.81435	-0.124484
	0.539352	-0.0245519	0.881361	0.555047
	0.366848	0.00598203	1.19442	-0.0300751
	1.07918	0.0188608	2.62162	0.398496
	0.339788	0.162961	1.40337	-0.0161384
	0.33546	0.180069	1.87501	0.0336939
	0.751206	0.0925079	0.752564	-0.0168196
	0.497103	0.0333684	1.07604	-0.0578013
	-0.168402	0.0552286	1.42863	0.0425207
	0.786235	0.188178	1.72681	-0.0388339
	0.577328	0.239606	4.44038	0.00959341
	0.661612	0.250978	1.09415	0.155103
	1.20073	0.0517527	1.15017	-0.0170409
	0.610914	0.291172	0.993662	0.0445629
	0.430662	0.479329	0.244073	0.0712905
	1.59704	0.0820432	0.465892	0.0854858
	1.70102	0.23619	0.987304	0.0662945
	-0.128769	0.199839	1.18693	0.136484
	0.676704	0.283458	2.33059	0.0196229
	1.2921	0.0113731	1.59581	0.0397883
	2.35342	0.143332	0.65722	-0.0804729
	1.07811	0.0392458	1.00888	-0.0427547
	1.6887	-0.0728175	1.38813	0.0325302
	1.34522	0	1.75821	0.112482
	1.018	0.121517	1.34274	0.0642735
	1.72144	0.507886	0.576332	-0.054531
	1.82298	0.224887	1.39417	-0.0514613
	0.495566	0.114443	0.490779	0.0520125
	1.38402	0.0302507	1.85965	-0.0442143
	3.09187	0.0270519	2.33512	0.145416
	0.568508	-0.0770326	1.05126	0.0779665
	1.18826	0.0119091	2.41102	-0.0846477
	0.873974	0.00745387	3.52411	-0.0546268
	0.686169	0.137534	2.93257	0.0465867
	0.739929	-0.0529388	1.61468	0.0168744
	1.51512	0.683605	1.02796	0.039395
	1.73509	0.236409	0.836646	-0.166622
	2.37796	0.0192582	0.635275	0.0588687
	0.355098	0.0977442	0.870459	-0.16298
	1.28493	0.0512915	0.95967	-0.0415266
	2.07666	0.388256	0.211974	0.181037
	1.15121	-0.0112618	1.30044	-0.0550135
	2.22889	-0.132267	0.341943	0.195294
	1.09876	0.0971333	0.905214	-0.021951
	-0.227134	-0.0390977	0.984284	-0.18241
	0.321561	0.39621	0.507886	-0.0957568
	1.36281	-0.123835	1.54129	-0.0266119
	1.66356	0.237437	1.82654	0.00857689
	1.62658	-0.0238181	1.29999	-0.0485666
	2.88594	-0.0708033	0.605713	0.0467549
	1.65747	0.40534	0.251311	-0.0956122
	2.63476	0.0432031	0.292553	-0.0252704
	0.400529	0.00859111	1.14287	-0.0874001
	2.96451	0.0466707	1.33211	-0.150678
	2.06368	0.0672785	0.372045	-0.0185347
	0.814667	-0.0332791	1.4251	0.0849253
	0.87609	0	0.526825	-0.0689576
	1.58494	0.0660771	0.675027	0.0563092
	1.03833	-0.038545	0.956702	-0.12354
	0.709216	0.0305811	0.560048	-0.290832
	0.598941	0.563091	0.56057	-0.19444
	0.579702	0.258262	0.927148	-0.0233353
	-0.110926	0.310122	1.20405	-0.0492437
	1.03914	-0.0123786	1.12857	0.123765
	0.982794	-0.0111647	0.604133	-0.0324793
	1.09025	0.615092	0.728339	0.166855
	0.762	0.0216152	0.449016	0.163774
	0.984802	0.100105	0.666681	0.0764077
	1.78868	0.0594599	1.30062	0.133358
	0.490611	0.138268	0.740877	0.0583947
	1.4704	-0.0313966	0.168364	-0.0125434
	0.603042	-0.0338591	0.407099	-0.123671
	0.122653	0.0448246	0.747342	-0.0196229
	0.43036	0.120301	0.402364	0.202587
	1.4098	0.0658024	0.639494	-0.0294343
	1.3765	0.0502143	0.638323	-0.0789701
	1.16498	-0.0325814	0.495578	0.151428
	1.1558	0.0487571	0.681927	-0.0214363
	1.66629	0.0635637	0.920566	-0.0720757
	0.07714	-0.01933	0.684019	0.177656
	2.66015	0.0119091	0.670979	-0.134907
	1.64395	-0.0076634	0.568031	-0.0847709
	1.71371	0.036806	0.94623	-0.0179876
	1.9685	0.196975	0.976165	0.134557
	2.62276	-0.118005	0.525711	0.178636
	0.328433	0.0806643	2.01048	0.278518
	1.82903	0.167111	2.75733	0.096605
	1.43563	0.0629203	1.30058	-0.167652
	2.55526	0.028727	1.786	-0.0252458
	2.45898	0.0488721	1.07414	0.022021
	1.16812	0.00964701	2.22278	0.0286846
	3.1217	-0.054531	0.663717	-0.0884466
	1.78868	0.0112864	0.765632	-0.0221623
	1.6808	0.00859111	0.7261	-0.0431105
	1.02746	-0.0466706	0.829474	0.0853367
	1.95962	-0.0105294	1.25739	-0.0334654
	3.79639	0.0426725	1.78271	-0.0828871
	-0.0950796	-0.0066931	0.564728	0.118472
	2.01958	0.0232307	1.25434	0.122065
	1.03334	0	1.22894	0.00981144
	1.4986	-0.0385163	0.908484	-0.0441515
	0.158466	0.0769372	0.488171	-0.0274824
	1.59868	0	1.80662	-0.141285
	2.33624	0	2.50557	-0.09704
	3.70073	-0.0468394	0.358818	0.175015
	0.420867	-0.0702773	2.04744	0.0572877
	0.607015	0.0107701	0.228415	0.0590364
	1.28896	0.143332	0.999377	0.17005
	0.983094	0.102022	2.13443	-0.126481
	1.66565	0.073556	1.57823	0.127284
	1.01707	0.0733081	1.00516	-0.150643
	1.63537	-0.018177	0.947038	0.0933413
	2.61436	0.122132	0.427743	-0.105187
	0.346159	-0.0304136	1.09888	-0.0311606
	2.17016	-0.0370032	0.796439	-0.188608
	1.05508	0.0160883	0.676674	0.0589431
	1.66637	-0.0297727	1.07688	0.112618
	0.718038	-0.0114359	0.660455	-0.0635992
	1.25058	0.0695361	1.18695	-0.0579567
	0.624868	0.0352411	0.771555	-0.0224748
	0.512884	0.0435331	1.44198	-0.0770326
	1.39867	0.0411146	0.939099	0.300175
	0.636964	-0.0538507	1.80738	0.1984
	2.43986	0.0711274	0.72378	0.0322769
	1.72517	0.0107926	1.7401	-0.0126972
	3.42706	-0.0190108	1.00418	-0.0569279
	3.57737	0.0398495	2.13756	-0.0223938
	1.01577	-0.009488	0.881361	0.0237272
	2.06429	-0.0387564	0.31717	-0.0233353
	1.80052	0	1.43002	-0.0051393
	3.15825	-0.0104025	2.0153	0.148619
	1.65718	0.0148437	1.2098	-0.047746
	1.60152	0.0338591	2.80232	0.0492204
	1.44151	0	0.460893	-0.0594694
	0.903432	-0.0338591	0.418237	0.0476143
	2.12358	-0.0086485	0.535908	-0.0304732
	0.87517	0.0298872	0.267656	-0.069175
	1.23265	0	0.809732	-0.0281546
	1.3111	0.0468394	0.327251	-0.0115635
	0.381458	-0.0119365	0.335716	-0.0380915
	0.879698	-0.0111647	1.33011	0.0288069
	0.924533	0.0225237	0.492774	0.0490263
	2.2614	0.0571973	1.13856	0.116677
	1.71457	0.0354016	1.2892	0.0694937
	1.47667	0.0164198	0.76091	0.0678957
	0.971333	-0.0435331	0.86089	0.00759596
	1.61659	0	1.40843	-0.108681
	1.80343	0.102022	0.544956	-0.0759596
	1.7856	-0.0722852	0.538905	0.160568
	0.736019	0.217244	0.514304	0.0755901
	1.0053	0.110222	0.286099	0.412698
	1.77569	0.0737955	0.478864	-0.0244649
	0.907912	0.207218	0.381437	-0.0205573
	0.989368	0.266804	1.35817	0.0478784
	3.83736	0	0.728005	-0.0178636
	0.196415	-0.0395454	0.648636	0.0778178
	1.57406	0.030295	0.600098	-0.0885546
	1.0215	0.0257733	0.385567	0.303393
	0.76603	0.0536833	0.777066	0.044714
	1.27036	-0.0557037	0.198029	0
	1.52917	0.025209	0.404148	0.120475
	2.07437	-0.0424626	1.39054	-0.0549441
	0.890032	0.431703	1.33901	-0.0430985
	1.14251	0.0163421	0.903104	-0.277347
	0.85874	0.0625657	0.477629	-0.0486753
	0.350759	0.18838	1.41109	0.00772048
	0.454425	0.0548195	1.37172	0.12453
	0.37245	0	0.546824	0.028995
	1.85132	0.0317819	0.288273	0.185016
	0.681049	0.0826666	0.437033	-0.112415
	0.784915	-0.0313966	0.972976	-0.0731701
	0.477379	0.15758	2.05431	0.0528617
	0.912464	0.123835	1.05787	0.145142
	1.05336	0.185016	0.753149	-0.238325
	0.863407	0.335575	-0.089318	0.188243
	2.42881	0.0686151	1.0426	0.0224505
	2.5166	0	0.569064	0.0144503
	1.44025	0.0481902	0.12483	-0.0763701
	1.03379	0.300026	1.90492	-0.0933413
	0.865187	-0.0177412	1.22622	-0.0659929
	-0.16985	-0.0659929	0.690726	0.304044
	2.57466	0.16604	1.99663	-0.047527
	3.68533	0.0869202	1.12319	0
	0.849077	-0.0765583	1.30137	0.0659329
	3.65011	0.361952	1.14373	-0.0358922
	2.17061	0.125045	0.958287	-0.147711
	1.1656	0.121893	1.02583	0.13716
	2.36428	0.140964	0.325473	-0.0135614
	0.93027	-0.0404722	0.904344	-0.0884034
	2.35677	0.110222	0.620312	0.195607
	2.09509	0	0.555479	-0.165469
	1.95846	0.103196	0.385667	0.061307
	1.24992	0.0206392	0.95151	-0.0402625
	0.278518	0.298872	0.518895	0.122447
	1.91091	0.153875	1.21472	0.0613589
	0.985133	0.136327	-0.172681	-0.143711
	1.23162	-0.072964	1.17137	-0.256237
	1.87459	0.0572425	0.922697	0.114427
	0.468064	0.221897	0.688729	0.0377446
	1.10832	0.167111	0.643323	0.139347
	1.99596	0.215037	0.280024	0.0667583
	0.948332	0.0343645	1.27634	-0.0099052
	2.39253	0.00734814	1.63826	0.204312
	2.92257	-0.0356862	0.698711	0
	1.64769	0.036806	0.356327	-0.240092
	1.80272	0.0669885	0.689483	0.172681
	2.15188	0.00945336	0.591675	-0.134751
	2.53648	0	0.945994	0.383119
	0.533903	0.0220914	0.453289	-0.0128547
	2.28865	0.145326	0.74898	0.0598895
	1.13124	0.106294	0.843873	-0.335205
	2.39835	0.109062	0.0528617	0.245389
	1.03307	0.155346	1.81652	0.0263636
	0.828601	-0.0224651	0.689858	0.019451
	0.992161	0.11201	1.72681	0.463152
	1.50465	0.127323	1.20173	-0.156983
	2.26794	0.044659	0.483617	-0.0781273
	1.58585	0.1997	1.51728	-0.0098301
	1.29308	0.210873	1.01329	-0.055209
	1.13856	0.202514	0.865697	-0.113065
	1.5874	0.363915	0.863407	0.0765044
	2.02965	0.033933	1.00396	0.150502
	2.31006	0.0130819	0.269815	-0.0645538
	0.764897	0.042579	0.915108	-0.0223616
	1.43746	-0.0352411	0.0219976	-0.115121
	1.37517	0.358587	1.08572	0.305856
	1.31413	0.198484	0.912744	-0.0835555
	1.58274	0.107926	1.39697	0.139742
	1.85568	0.376592	1.03066	0.0128547
	2.29751	0.587852	0.182974	-0.0587352
	2.2626	-0.0165509	1.1399	0.0828871
	1.56361	0.0830532	0.525984	0.258505
	1.32239	0.178144	0.880011	0.575605
	1.17643	0.0737429	0.912853	0.202889
	0.188952	0.098932	1.11659	0.0671332
	0.339701	0.345954	0.953614	0.0392458
	0.259586	0.0471664	1.56543	0.012483
	0.126915	0.0547615	0.717637	-0.0327876
	0.495427	0.205694	0.817964	-0.117072
	0.55051	0.396528	0.963803	-0.019116
	0.755205	0.0532693	1.70741	-0.23637
	0.246688	0.253391	1.13717	-0.100918
	0.530162	0.0748286	1.65254	-0.0149724
	0.629263	-0.0451455	0.535908	-0.18124
	0.543803	-0.0080069	0.221623	0.161889
	0.506135	0.214956	2.29675	0.269949
	0.858298	0.0657416	0.475382	-0.0881777
	0.468329	0.0463574	0.465183	0.0338591
	0.535069	0.062552	1.05084	0
	0.366009	0.0653684	0.495262	0.089318
	0.592534	0.0186012	1.53757	0.0250263
	0.316095	-0.0120756	0.311606	-0.0291036
	0.311941	0.11968	0.716662	-0.0955801
	0.393586	0.194991	0.560048	0.10191
	0.434722	0.202995	0.778759	0.118121
	0.472668	0.0766842	0.221731	0.0486427
	0.808091	0.0283472	0.817303	0.0875075
	0.351216	0.0247868	0.594477	0.0709649
	0.825704	-0.0264308	1.00469	-0.183231
	0.417894	0.181037	0.463388	0.300315
	0.43902	0.0323273	0.650624	0.244745
	-0.372247	0.00841664	0.815967	-0.0305631
	0.565931	0.0981144	0.275678	0.276007
	1.09945	0.127161	0.428552	0.0144302
	0.438888	0.0514613	0.839518	-0.0510388
	0.409319	-0.0162907	0.82129	0.0337855
	0.642083	0.095492	0.936888	-0.211447
	1.0314	0.0622899	0.136842	0.0310206
	0.667349	0.0636195	0.68831	0.555047
	1.00002	0.182509	1.28022	0.0156509
	0.326107	0	0.550745	0.0389507
	0.584889	-0.0519343	-0.0151033	0.0561059
	0.622691	-0.0588687	0.351758	0.34846
	0.382246	-0.0098675	0.909419	-0.182227
	0.312075	0.104392	1.17347	0.0931734
	0.727424	0.152366	0.765804	0.161384
	1.01986	0.153695	1.12556	0.0291036
	1.40116	0	1.11227	0.52735
	1.19968	-0.0209452	0.323778	0.0787301
	1.37584	-0.0217666	0.555047	0.42579
	2.23072	-0.0484153	0.417778	0.329664
	0.588172	0.276974	0.427743	-0.0996239
	1.03609	0.0147591	0.30579	0.115764
	0.410216	0.0353855	1.06607	-0.143403
	1.00036	0.116414	0.276536	0.0151033
	0.243922	-0.0179254	0.89505	0.0611863
	2.52021	0.252294	0.603547	-0.134208
	1.65774	0.126868	0.26928	0.0908849
	1.39826	0.036482	0.880675	-0.0619176
	0.664159	-0.086702	0.711477	-0.0614282
	1.46847	0	2.1716	0.140012
	1.67217	0.430422	0.496	0.0518044
	1.04009	0.286665	0.331675	-0.134807
	0.996239	0.0437168	0.946592	0.043902
	1.7874	0.202849	0.621653	0.0356452
	1.63357	0.129511	0.981388	0.0657834
	0.957441	0.0983628	0.479013	0.056555
	1.23162	0	0.724835	0.143332
	1.3363	0.0863407	1.67243	0.225237
	0.901715	0.0977442	1.16978	0.133402
	1.46825	0.0178944	0.285267	-0.0229223
	0.357272	0.0409521	0.397273	-0.107034
	0.459555	0.185568	1.15121	0.18924
	1.46496	0.0828268	1.12697	-0.070006
	1.0993	-0.0421174	0.58426	0.396318
	1.15733	0.0218584	0.720459	0.0878041
	0.630287	0.0417778	1.04412	0.0374039
	0.540364	-0.064594	1.08922	0.114485
	1.00097	0.0291036	1.23344	0.151623
	0.7449	0	0.69588	0.0863407
	0.705695	0.0996239	0.733305	-0.0136327
	0.219776	-0.0874336	0.582417	0.0568031
	4.31073	0.106691	1.15493	-0.242833
	2.17244	0.287802	0.762489	0.0588687
	0.780387	0.0622899	0.838381	-0.072623
	1.66706	0.113677	0.804269	0.479671
	0.920492	0.0331019	0.646113	0.0175608
	0.912801	0.0604133	0.118709	0.0530421
	0.912464	0.0941899	1.32415	0.0140012
	2.22956	0.231528	0.816621	-0.0658531
	0.747693	0.368569	2.21291	-0.0759039
	0.360031	0	2.83742	0.0357272
	1.11478	0.104867	2.80115	0.396151
	1.83906	0.145052	1.07668	0.0690726
	3.2574	0	0.713021	-0.150594
	0.298872	0.308553	1.22132	0.0902516
	2.32227	0	1.69523	-0.0341943
	1.84089	0.174132	1.40476	0.417382
	2.13824	0.285686	1.38145	0.03866
	0.523514	-0.0138145	0.441297	0.0628694
	0.45115	-0.0405779	1.15878	0.145928
	0.0588687	-0.0167652	1.09703	0.13723
	1.13486	0.154065	0.429912	0.126352
	-0.146814	-0.0835555	0.418507	0
	1.32733	0.0884034	1.48543	0.0298585
	0.534211	0.121535	0.437894	0.493375
	2.74365	0.287802	0.638092	0.0860539
	1.47523	0.0179254	1.06616	0.0108605
	1.08013	0.00879532	0.989523	0.136928
	1.10777	0.154929	0.585939	0.0616719
	1.46703	0.101356	1.67378	-0.149436
	1.4697	0.142462	0.070006	-0.0253943
	1.96366	0.195243	0.411624	0.0740063
	2.46533	0.0321268	0.220991	-0.134557
	2.10379	0.044659	-0.020177	-0.0883657
	0.609918	0.101577	2.00096	-0.127912
	0.387323	0.0451783	0.446813	0.118185
	0.5254	-0.018838	0.590752	-0.07889
	1.05124	0.072964	2.10767	0.129511
	0.958274	-0.0287802	0.542956	0.0170409
	1.46262	0.0200792	1.13028	0.147661
	0.846356	0.0352411	1.75747	-0.0401585
	1.81128	0.0499079	0.748505	-0.039395
	0.189144	0.0643533	0.977654	-0.109292
	0.613144	0.393905	1.08362	0.0328917
	1.23487	0.0973767	1.06339	0.30813
	0.900946	0.262046	0.998639	0
	1.34226	-0.072964	1.79105	0
	1.34082	0.157545	1.07895	0.153268
	0.575605	0.389204	0.891715	-0.087592
	0.915024	-0.105293	0.566483	-0.0712905
	0.78666	0.270408	0.725101	-0.0148863
	0.762339	0.316363	1.05986	-0.116602
	0.258054	0.0875568	2.04858	-0.261999
	0.887137	0.0866295	1.62042	0.0301188
	1.33743	0.297044	1.26032	-0.0989893
	0.612417	0.0881777	1.61592	-0.102134
	0.591754	0.0874336	0.490871	-0.118636
	0.480539	-0.0662037	2.21826	0.0736556
	1.04711	0.105365	2.46151	0.181958
	0.949748	0.0123344	0.984824	0.0739103
	1.38071	0	1.25146	0.0133402
	1.14093	0.771198	1.53111	-0.183184
	1.67407	0.158732	0.414716	-0.110664
	2.64402	0.158909	1.20764	0.0476519
	0.988713	0.038232	0.741475	0.179669
	1.17795	0.111274	0.923645	-0.0838402
	2.04121	0.756436	0.825742	-0.0301941
	0.829301	0.0989893	1.36393	0.357272
	2.04229	0.0282569	4.54655	0.200718
	0.671539	0.0108605	0.928287	0.286941
	1.20179	0.100483	0.76183	0.0582072
	2.7629	0.0089627	0.484775	-0.0417217
	0.853547	0.131358	1.31321	0.142799
	0.445475	-0.0665711	1.8838	-0.0822292
	1.40676	-0.008236	0.325716	-0.0175015
	1.85374	-0.0522523	1.3699	-0.163502
	1.37248	0.0359753	1.39315	0.0470949
	1.45557	-0.0125283	0.329964	0.070006
	0.431703	0.0944351	0.942907	0.0829474
	1.00731	0.22347	-0.107739	-0.055046
	1.33536	0.0205982	0.488209	-0.0322267
	1.95058	0.382588	1.55689	-0.047212
	1.73125	0.0268417	1.73452	0.379057
	2.36228	0.066727	2.60184	0.0190108
	1.63741	0.0106813	0.840535	-0.0198993
	0.835099	0.0643897	0.539289	-0.268726
	0.782352	0.250928	2.33851	-0.0244745
	2.44204	-0.0203954	1.27468	-0.460222
	2.79548	0.0228213	0.359997	-0.0140964
	1.25294	0.153621	1.72277	-0.13593
	0.952533	0.14634	0.80969	0.0312075
	2.9992	0	0.470225	-0.0469526
	2.32732	0.053517	4.22186	-0.134633
	0.249254	0.138689	0.431703	-0.0779665
	1.10403	0.207974	2.18338	-0.0100202
	0.949748	0.20801	0.546047	0.0707228
	1.06593	-0.0505903	0.0379057	0.0384877
	1.0723	-0.0137778	0.553072	0.0486884
	1.26057	0.021951	0.702592	-0.0122759
	0.609999	0.115857	1.94024	0.26553
	1.21893	0.0170129	2.63101	0.0873108
	0.615233	0.186225	0.82676	0.0266758
	1.18743	0.220221	0.507022	-0.422893
	1.54929	0.484153	1.51013	0.0888076
	0.911863	0.121417	0.958312	-0.102111
	0.704738	0.0189586	0.620698	0.0701244
	0.498342	0	1.37897	0.205431
	1.22235	0.147661	1.24287	0.0262633
	0.796019	0.0148863	2.99615	-0.119509
	2.01655	0.106484	1.87849	0.0171538
	1.09062	0.184649	0.325047	-0.144544
	0.598463	0.199248	0.652854	0.125241
	3.9134	0.0370915	0.519868	-0.219991
	0.687331	0.1007	0.496278	-0.201698
	1.21244	0.0370694	0.125333	-0.0311699
	1.97718	-0.0053242	1.86079	-0.0527847
	0.767473	0.0793937	1.26805	-0.030928
	2.0022	0.154818	0.352346	0
	1.01264	0.0458446	0.870662	-0.104404
	-0.0374039	0.185016	0.466023	-0.0551763
	0.509992	0.179966	0.098832	0.0250566
	-0.185965	0.106656	1.21344	-0.103921
	1.36023	0.0255824	0.825203	-0.0598895
	0.504346	0.0497322	0.895684	0.0868516
	0.755481	0.141542	1.31017	0.0641
	0.564759	0.197619	0.839423	0.0521521
	0.551587	0.0120616	0.98874	0.00592728
	2.39793	-0.0698711	0.747693	0.0840981
	0.612953	0.0656583	0.804332	0.0391963
	0.503363	0.016105	1.21726	-0.0867538
	0.763011	0.00701007	0.533281	-0.200792
	1.79095	-0.0482463	0.812618	-0.42579
	0.672988	0.0931734	0.784363	0.212493
	0.518044	0.04118	0.950903	0.0975397
	0.938955	0.0149724	0.535908	0.0309465
	0.24776	0.128176	1.5564	-0.017384
	1.81315	-0.0246102	0.0104234	-0.0519529
	-0.0999442	0.0717513	1.63734	-0.0255614
	1.52979	0.0686151	1.3257	-0.150782
	0.371136	0.158181	0.611667	0.112175
	0.53739	0.256578	0.780875	-0.107552
	1.11309	-0.0373365	0.584756	0.104505
	0.468015	-0.0073901	0.296713	-0.0411146
	0.234654	0.293736	0.71083	0
	0.575605	-0.0728707	1.44877	0.00654096
	0.724067	0.0625657	0.661676	-0.0427631
	0.603547	0.0429022	1.42707	-0.179364
	0.508103	0.189272	-0.242833	0.126181
	-0.234291	0.0491037	0.780318	0
	1.46438	0.0558237	1.02675	0.00739007
	0.661333	0.135377	0.856271	-0.0930618
	0.282803	0.482923	0.808091	0.203292
	0.625563	0.0534985	0.588687	-0.0774251
	1.57593	0.118507	0.972747	-0.028386
	0.165333	0.090587	0.43847	-0.0163421
	0.845344	0.0294762	0.420794	0.905017
	0.765495	-0.184077	0.0255194	0.0214659
	1.22124	0.07889	1.36199	-0.101799
	1.09766	-0.0609464	1.31706	0.0137412
	1.42018	0.0448523	0.750438	0.15464
	1.04412	0.0458446	0.640491	-0.0132832
	0.74673	0.142462	0.31516	-0.182839
	0.999978	0.0689194	0.687452	-0.0917795
	0.58254	-0.0518693	0.561059	0
	0.538469	0.0891472	0.72708	-0.105723
	0.958908	0.110222	1.37313	-0.252022
	0.507886	0.00677182	0.649876	-0.106676
	0.764544	0.187343	0.981777	0.171097
	1.21559	0	0.516133	0.0307749
	0.833036	-0.0069536	0.590873	0.373713
	1.70692	0.0470095	1.03897	-0.0283394
	2.29728	-0.095681	1.58461	0.0393202
	0.927993	0.0720506	0.704231	0.130189
	1.00612	0	0.513157	0.0100885
	1.06149	0.0257094	0.411834	0.189024
	1.82308	0	1.44519	-0.0066672
	1.65664	0.141377	0.177818	-0.0136868
	1.15742	0.0103609	0.660879	-0.0971712
	0.424626	0.0363358	0.98083	-0.210587
	2.23157	0.216109	0.856555	-0.287802
	2.18124	-0.118636	0.149902	-0.16163
	0.466842	0.192968	0.344863	0.189379
	1.40725	0.312192	0.509481	-0.0085205
	0.497557	0.0518692	2.08585	-0.0067017
	1.96598	-0.0937637	0.723243	-0.120035
	0.756694	-0.039911	1.31986	0.100437
	0.366217	0.0257733	1.232	0.0882716
	0.479671	0.0992422	0.918699	0.120475
	1.38145	0	0.887137	-0.157606
	1.0972	0.0470237	0.361045	0.120475
	1.82085	0.135678	1.20822	-0.0197727
	1.80929	0.0484153	1.82447	0.0464911
	-0.135817	0.13723	1.55662	0.181222
	1.35237	-0.0644534	0.459428	-0.0491037
	1.54628	0	0.288303	0.218045
	2.01462	0	0.21986	0.0511228
	1.24356	0.279185	0.571026	-0.105293
	2.13561	-0.0132154	0.371404	-0.055904
	1.05964	0.00907258	1.24039	0.261062
	1.45	0.0143304	0.0340179	-0.0333362
	1.25131	0.0359129	0.227879	-0.100325
	1.07303	-0.0229562	1.31883	-0.219444
	1.32937	0.0466007	0.0926518	0.0460893
	1.53387	0.105723	0.756576	0
	1.14788	0.282891	0.818608	-0.216281
	1.83078	0.105723	0.416455	0
	3.22153	0.0678068	0.317288	-0.0668444
	1.35864	0.177693	0.83038	0.0492037
	1.52656	0.018838	0.890076	0.0750789
	0.861926	-0.038232	0.187001	0.0256035
	2.9999	-0.026076	0.394561	0.0084372
	0.89525	0.147248	0.610361	-0.067829
	2.67006	0	0.145518	-0.0442773
	1.26416	0.0856271	0.321137	0.111168
	0.878554	-0.0532967	0.563642	0.139347
	1.02625	0.475499	1.00387	0.0566169
	1.7975	0.0139259	0.894535	0.0264308
	1.9978	0.00755166	0.263178	-0.0440889
	1.15564	0.0283601	0.21652	0.0996239
	1.35093	0.0368715	0.781507	-0.0371358
	2.52998	0.115807	0.958848	-0.0441515
	1.05052	0.0933413	0.426123	0.128138
	1.12644	0.122373	0.179099	0.0502956
	0.703443	0.195899	0.188674	0.0829819
	2.85372	0	0.253995	0.0676298
	1.03465	0.10233	0.660027	0.0805668
	2.08058	0.145928	0.173021	0.135851
	0.662086	0.120731	1.05431	0.0692572
	0.481156	0.262301	0.234333	-0.0442017
	0.580767	0	0.198974	0.0195858
	0.327186	-0.0832868	0.489539	0.0999734
	0.74857	0.0518044	0.535312	-0.0203155
	0.659175	0.0413333	0.937165	-0.043902
	1.30919	0.568585	0.535908	0.0291036
	1.70536	0.140012	0.571572	0.0487407
	1.68844	0.273151	5.68585	0.080525
	1.57709	0.089318	0.14232	-0.0615672
	0.504935	0.246199	0.0165509	0.0448135
	3.51633	-0.0075079	-0.107367	0.0794953
	2.31596	0.0609464	1.31916	0.0811557
	0.811577	0	3.82902	0.0613978
	1.09116	0.0689576	3.41438	-0.0178636
	0.825774	-0.0414021	3.51277	-0.0147381
	2.14799	-0.112618	1.26772	0.00888583
	1.71119	0.0235475	-0.0277772	0
	0.546011	0.433208	0.0372694	-0.117737
	2.4714	0.0388922	1.90974	-0.0398496
	1.15022	0.0916892	0.644055	-0.117404
	2.66023	0.212313	2.79863	-0.112618
	1.09101	0.0139259	0.914954	0.00905672
	0.916739	0.265141	1.68618	-0.0487407
	0.448473	0.247381	5.05093	-0.0413773
	1.30317	0.0134907	2.1013	0.120756
	2.52619	0.0549163	3.60732	0
	1.64474	0.0353212	1.72262	-0.109797
	1.66687	-0.0143901	1.94739	-0.061049
	2.24998	0.0511228	2.09422	0.0201574
	0.510808	0.0234941	2.30692	-0.0745387
	0.923328	0	1.47458	0.0809444
	1.95558	0.030836	4.87893	0.0166306
	0.77778	0.0616719	0.134907	-0.0225237
	2.14913	0.046392	1.80603	-0.028257
	1.00005	0.1504	0.408982	0.245787
	0.44508	0.108898	2.60261	-0.0829608
	0.874512	-0.019116	0.267378	-0.0256141
	1.51519	0.186347	1.59918	0.0888076
	1.05774	0.0759967	0.75003	-0.111009
	1.75259	0.112618	2.64653	-0.0734814
	0.862239	0.19866	3.27587	0.07458
	2.7711	0	3.09901	0.00466706
	1.25458	0.0939458	2.45892	0.244239
	1.42709	0.0671042	2.18577	0.0379984
	0.85642	-0.030928	1.18084	-0.0443314
	1.75221	-0.0457098	1.52757	0.112907
	1.48445	0.148863	-0.341347	0.0439766
	1.16128	0.200792	0.719506	-0.0296025
	0.932616	0.047967	0.731532	-0.157234
	0.594121	0.0432906	3.43506	-0.004368
	0.597743	0.0296874	4.15348	0.0769372
	0.730245	-0.013526	7.75696	-0.0780481
	1.0191	0.0541038	-0.128707	-0.0307445
	0.291504	0.0908849	1.78297	-0.0080567
	0.867619	-0.0655752	1.40938	-0.0752466
	1.37326	0.0635637	0.160634	0.0338149
	0.169454	0	0.102246	0.0226467
	0.822292	0.146616	0.242976	-0.0586023
	1.06522	0.0610901	0.284194	0.0664159
	1.03384	0.0366109	0.397583	0.0387178
	0.948799	0.0454425	1.12484	-0.0757896
	1.44898	0.188761	0.898426	0.0271583
	0.869641	0.0933413	0.280253	0.0754891
	1.71777	-0.0732218	0.378759	0.0605015
	2.05021	-0.0339701	0.210795	0
	1.53248	-0.0345363	0.84981	0.0629568
	0.22587	0.0146755	0.146963	0.0167111
	0.640786	0.0115377	0.958103	0.117374
	2.39692	0.0956389	0.336564	-0.0348617
	0.622713	0	0.251705	0.107238
	1.23235	0.0162907	0.562607	0.211577
	0.488721	0.119243	0.902909	0.104752
	0.67428	0.155696	1.57324	0.0741387
	1.94044	0.258305	0.741495	-0.0723525
	0.686909	0.0450473	0.425623	0.102818
	1.09005	-0.0259022	0.726668	-0.039621
	1.52707	0.0232829	0.265306	0.0572776
	2.01751	-0.0456427	0.128344	0.044604
	0.980912	0.0326842	0.0759253	-0.0617454
	1.74157	0.0674537	0.292887	-0.250388
	0.647555	0.250263	0.803862	0.0535572
	2.20931	0.0511228	1.3122	0.0293787
	0.7936	0.25785	0.343835	0.0920383
	2.17491	0.0813682	0.413402	0.114238
	0.230096	0.0426374	0.612953	0.028727
	0.223966	0.0270519	0.439605	-0.0309465
	0.598266	0.0611863	0.333709	0.0753519
	0.727729	0.237791	0.26893	-0.031978
	0.450473	0.129975	0.538417	0.00549358
	0.321102	0.0577744	0.41001	0.116284
	0.327358	0.0980525	1.53332	-0.090319
	0.906577	0.398496	0.416817	0.0304374
	0.382103	0.00891642	0.286941	0.0749801
	1.17318	0.139072	1.57964	0.287333
	1.77862	0.0521959	1.74422	0.107099
	1.19731	0	-0.0203954	0.0216982
	0.736095	0.244894	0.46392	-0.0064114
	1.14401	0.147629	1.36575	0.0592051
	2.01336	-0.0334222	0.75381	0.066745
	2.00924	0.123934	0.719506	-0.0359753
	0.816358	-0.0178226	2.29637	0.0488063
	2.38146	0.124946	0.457098	0.00878041
	2.81021	0.0692044	0.978981	0.0347015
	0.968949	0.105454	0.613606	-0.0445821
	2.36607	0	0.411639	0.477379
	1.23081	0.400779	0.856787	-0.0918769
	1.27998	-0.0086054	2.41638	-0.0805946
	1.1558	0.0603379	-0.0741122	0.0831087
	3.14305	0.0709649	0.809196	0.0774251
	0.831054	0.182644	0.928395	0.117559
	1.13717	-0.0259997	1.67885	0.0607083
	0.598537	-0.018177	1.37299	0.138145
	2.16342	-0.071384	1.58824	0.0657834
	2.41754	-0.0134557	2.15407	0.154369
	2.49622	0.00818395	0.138336	-0.0420036
	1.40105	0.0122566	0.600543	-0.0216755
	1.52139	-0.0315881	0.858334	0.140964
	3.14664	0.251342	1.89475	-0.100267
	1.47375	0.0327876	0.61856	-0.0560048
	0.954959	0.062415	0.562842	0
	1.86381	0.0616053	0.826925	-0.0229731
	2.50134	-0.0108151	1.55317	-0.0112496
	1.62427	0.0378134	0.300847	-0.09653
	0.618042	-0.0306535	1.93787	0.00704822
	1.6081	0.174295	2.49429	0.0514443
	0.655234	0.0931548	1.8965	0.202889
	1.62348	-0.0125434	0.915841	0.0329964
	1.42719	-0.0100396	1.33584	0.0164459
	1.44474	0.167111	1.26619	0.0135614
	1.15363	0.113028	0.389045	-0.0115249
	0.9665	0.0629841	1.83182	0.0227712
	1.22352	0	1.03344	0.137656
	1.45451	0.0583947	1.31832	-0.0079945
	3.01917	0.0115121	2.14409	-0.108028
	0.612625	0.0454425	0.371184	0.0447072
	1.23797	0.0184357	0.324139	-0.033683
	0.9663	0.177226	2.78612	0.043119
	0.604902	-0.0352811	1.43425	-0.0056248
	2.3979	0.0861356	0.721175	0.0123051
	0.958528	0.0714544	0.501927	-0.117111
	2.07826	0.0696636	0.604721	-0.0551111
	1.12045	0.269551	0.40198	0.014511
	1.68221	0	0.65305	-0.0412784
	0.925079	0.0396665	2.25186	-0.0166306
	0.967775	0.0388048	0.100666	0.0395454
	0.754053	0	0.17417	-0.0175163
	0.787283	0.296524	0.663717	0.0189297
	2.08481	0.148277	2.51173	0
	1.10208	0.113677	0.904617	-0.0370362
	0.796991	0.0324183	0.499922	0.0171254
	1.6163	0.107926	0.695964	-0.0361006
	1.01647	0.102246	1.00236	0.00369504
	1.27727	0.0372311	1.2064	-0.0748754
	1.6492	0.00695361	0.0997983	-0.100968
	1.73774	0.0362776	1.31269	0
	2.26888	0.0457098	0.86877	-0.0235832
	1.19255	0.0355637	1.48013	-0.074673
	2.26482	-0.111808	0.0614629	-0.0397622
	1.52602	0.0717016	1.51623	0.053242
	3.80762	-0.0069723	2.37308	0.0350741
	1.3205	0.0141349	0.462641	0.0286212
	2.08632	-0.0097377	1.39243	0
	1.85016	0.0374309	0.419697	-0.0204491
	1.95377	-0.0760897	0.392603	-0.0456427
	4.17313	-0.0311138	1.29635	0
	2.92184	0	0.591375	-0.022115
	1.37778	-0.0072252	0.603146	-0.059318
	0.730575	0.0574806	0.305833	-0.103731
	1.11236	0.0860539	1.27009	-0.355296
	3.21245	0.13901	0.528382	-0.0226616
	1.48772	0.0817104	0.305531	-0.0218354
	2.22019	0.140283	0.0375006	0.0350368
	0.805598	0.125333	1.7003	-0.213351
	1.71863	-0.0616719	0.990244	-0.0689312
	1.65774	0.101577	1.88169	-0.234008
	2.22711	-0.0061893	0.483208	-0.151728
	1.57067	0.0462539	0.58958	-0.103921
	1.44603	0.263412	0.342473	0.0271939
	1.04282	0.0523277	0.638348	0.170913
	0.894561	-0.0369504	0.407307	-0.0173452
	1.63249	-0.0930618	1.77774	-0.150945
	1.02847	0.368681	1.18809	-0.12546
	1.69157	0.0256457	1.19488	-0.128308
	0.775751	0.150554	0.313966	0
	1.10516	-0.0093679	1.18554	-0.0832571
	0.996239	0.22655	1.7585	-0.0127912
	0.785998	0.0161008	1.91123	0.00697233
	1.11117	0.00792116	1.54227	-0.0460776
	1.06105	-0.0456427	1.46078	-0.0825568
	2.16959	0.532693	0.580356	-0.0415861
	0.7005	-0.0334942	1.13211	-0.0349086
	0.311786	0	1.33636	-0.141052
	1.5966	0.0746154	0.699905	0.0200792
	1.0068	0.397622	0.0989893	-0.0638247
	3.29028	0.129917	0.371534	-0.141349
	1.94515	0.0705508	0.392323	0.111684
	1.04872	0.133689	0.666731	0.0563092
	2.70284	0.00732736	1.00359	0.0236011
	2.13434	0.265988	0.147611	0.387758
	1.91546	0.380915	0.914762	-0.0431703
	3.29374	-0.0170784	0.33669	-0.0756269
	0.0160385	-0.0391963	0.233171	-0.0997609
	0.952501	0.00809444	0.422319	-0.0638575
	1.14701	0.051207	0.973295	-0.0073586
	1.02856	0.037359	0.331081	0.0172681
	0.861717	0.195796	0.628397	0.322716
	0.539395	-0.079904	0.711816	0.194672
	0.514421	-0.0326224	0.705031	-0.272655
	0.803648	0.0618355	0.805846	-0.165443
	0.183921	0	0.183184	0.267585
	0.815895	0.119182	0.942715	0.0229426
	0.785189	0.0180818	0.915992	-0.058308
	0.323778	0.132407	0.726863	0.230242
	1.5868	-0.0732675	0.554851	-0.063397
	0.200589	0.0356657	0.243785	-0.0323441
	1.41542	0.0930618	0.503873	-0.128796
	0.394239	0.0253322	2.36741	-0.0183921
	0.740063	0.0424626	0.605627	-0.205263
	0.428515	-0.012483	0.405174	0
	0.500043	0.00725552	0.991837	-0.0666057
	1.45612	0.0204222	1.32267	0.128707
	1.09202	0.0335847	0.741421	-0.0464614
	0.524602	0.0714544	0.71176	-0.109586
	0.954827	-0.017116	0.368715	-0.0788328
	0.512785	0.20021	1.08825	-0.0479671
	0.544441	0.202713	0.431703	-0.0273134
	0.673986	0.259888	1.27519	0.0997518
	0.67571	0.0370032	0.407119	0.156456
	0.465489	0.017721	1.39647	0.160922
	0.782352	0.0420036	0.608986	0.277714
	0.962546	0.121988	1.83102	0.106713
	0.757375	0.0574328	0.63817	0.0419809
	0.69645	0.0156509	0.610227	-0.0964984
	0.580645	0.0207218	1.26042	-0.229437
	1.40612	0.017541	0.710431	0.234586
	0.880011	0.10238	1.19224	0.239314
	1.11117	-0.0118546	0.744152	-0.0057116
	0.951247	0.106447	1.90457	-0.0317332
	0.509374	0.137645	1.10624	0.0881242
	0.429419	0.0661735	0.452607	0.12415
	0.828522	0.102728	1.06533	-0.0108377
	0.490042	0.0135083	0.360076	0.0516896
	0.582417	0.0644105	1.24675	0.370032
	0.903401	0.0770899	1.08931	-0.0736905
	1.0656	0.120709	0.678918	0
	0.685481	-0.0370473	1.27519	-0.0146755
	1.1444	0.00717513	0.471676	-0.0407508
	0.59631	0.0262967	0.626745	0.149815
	0.875568	0.179876	0.43464	0.0379984
	0.876104	0.0494422	0.601143	-0.044659
	1.40343	0.0750789	0.323778	-0.0319124
	0.443695	0.0760897	0.107367	-0.0712438
	0.526691	0.102123	0.424163	0.0504179
	0.89357	0.0131317	0.239606	0.0178636
	0.328917	0.0677182	0.602113	0.0136327
	1.04617	0.0304016	0.736808	-0.116296
	0.866581	0.0126352	0.906577	-0.0732218
	0.316095	0.00941898	0.557475	-0.0857283
	0.82607	0.0795878	2.41246	0.0112864
	0.601228	0.126096	0.0972438	-0.0912407
	0.510426	0.171765	1.37248	-0.0674244
	0.645036	-0.0157221	0.578991	-0.048265
	0.960959	0.00986751	1.75093	0.159966
	2.13244	0.00801926	0	-0.0238181
	0.426023	0.116269	0.837634	-0.011694
	0.941898	0.0461167	3.46107	0.178197
	0.991041	0.150469	1.292	-0.0486426
	1.22316	0.137014	1.57406	-0.0835555
	0.769849	0.0218892	1.13176	-0.115442
	0.952958	0.00849253	1.17605	-0.0815818
	2.17187	0.0264308	0.43735	0.0652449
	1.35029	0.038232	-0.0419469	0.0418904
	1.4971	0.0722852	1.17952	-0.0532693
	0.124663	0.0111168	1.06163	-0.102696
	0.437617	0.143594	0.377972	0.142107
	0.863407	0.0911515	2.2811	0.0464197
	0.169637	0.0849253	0.34236	-0.0191868
	1.18374	-0.0077784	0.796174	0
	0.559426	0.0962907	1.35709	0
	0.503292	0.113717	0.453905	0
	2.42647	0.00947064	1.59176	-0.0858637
	0.601845	-0.0081453	1.60616	-0.0178636
	1.20475	-0.0080818	0.610982	0.0129188
	0.084311	-0.0106375	0.373927	-0.252704
	0.961036	0	1.22614	-0.0115635
	1.0874	0.0665378	-0.0198865	0.0794953
	0.499112	0.0784915	1.96138	0
	1.22488	0.0914685	0.794546	-0.139634
	0.426439	0.059318	0.0580442	-0.0835555
	1.38319	0.0978862	0.93959	-0.0265664
	0.463116	0.101294	0.180189	-0.0288604
	1.93575	0.0313018	1.31265	-0.0631761
	1.01759	0.158181	1.08385	0.0338039
	0.585615	0.164458	0.338189	-0.047746
	0.441048	0.00878041	-0.149657	-0.132079
	0.198294	-0.0066331	0.734392	-0.120475
	1.01037	0.0639561	2.80809	0.100787
	1.33689	-0.0152366	0.389586	-0.0094019
	0.437784	-0.030836	0.408982	-0.0219046
	0.672011	-0.0089627	0.818531	0.0870662
	1.50013	-0.0346905	1.98991	-0.0497163
	1.00838	0.0244745	0.982956	-0.165585
	0.707259	0.0520647	-0.17397	0.145343
	0.558969	0.120165	0.262408	-0.0410061
	0.510748	0.0141156	1.04021	-0.0681637
	1.04245	0	0.813948	0.0139259
	1.1625	0	0.680763	-0.485666
	-0.185016	0.0728175	1.81047	-0.0826666
	0.964779	-0.0092343	2.59022	-0.04161
	1.05443	0	1.3018	0.0169851
	0.342726	0.0282569	1.16167	0.146755
	0.932971	-0.0111889	3.43337	0.19835
	0.455687	0.0481156	1.14441	0.423239
	0.663007	0.242833	2.60163	0.0792925
	0.79268	0.0894894	0.491428	0
	0.763125	0.054646	0.261271	0
	0.707259	0.0273374	1.72114	0.102838
	0.283601	0	0.706656	1.02557
	0.443165	0.068464	0.832668	0.539006
	0.530477	-0.062415	0.308956	-0.0809444
	0.671539	-0.0489876	0.267826	0.178636
	0.4487	0.00811981	0.855351	0.0211447
	0.703962	-0.0299447	1.04187	0.299695
	0.778903	-0.0674976	0.761319	-0.126352
	0.573881	-0.0202757	0.937015	-0.210018
	0.530978	0.0397731	1.4483	-0.0415543
	0.583599	0.0361426	1.04865	-0.0610901
	1.06772	-0.0302067	1.06773	-0.0937637
	0.6442	0.00977442	0.985589	0.0122759
	0.418452	-0.0266005	-0.138202	-0.23127
	0.748832	0.0192224	1.198	0.107429
	0.716444	0.00835555	2.56508	0.0150158
	0.469122	0.0512915	0.207009	0.230242
	1.48013	0.107478	0.054258	-0.0357272
	0.602085	-0.0221386	1.50636	0.0902909
	0.838453	0.0133173	0.92727	-0.132154
	0.778759	-0.0260324	0.162097	-0.0131818
	0.312509	0.0384306	1.0782	-0.0758113
	0.670813	-0.0278518	0.701978	0
	0.837611	0.249387	0.898478	-0.095681
	0.815006	0.0430806	0.223463	-0.109556
	1.30555	0.193782	-0.481558	0.202921
	1.57283	-0.0388048	0.350934	-0.0488721
	3.1563	0.15746	1.87451	0.101577
	1.29801	0.0865209	1.31683	0.0692572
	0.824161	-0.0185679	0.413781	0.572073
	1.03439	0.0229223	0.292071	-0.204247
	4.32518	-0.0120756	1.06064	-0.287802
	2.17072	0	0.772768	0.011694
	2.72359	0.0973361	0.802707	-0.12415
	1.32658	-0.0115894	0.868709	-0.0726715
	1.67111	-0.0101181	0.624778	-0.123018
	1.7555	0.0631761	0.024964	0.152865
	3.35889	0.152966	1.00841	0.0955801
	2.49734	0.133436	2.04175	0.273412
	1.24477	0.131706	0.487499	-0.0968307
	1.46318	0.0370694	0.637207	0.042696
	3.15068	0.0465309	0.484768	-0.47334
	1.80552	0.117356	1.33458	-0.128768
	2.21663	0.019116	0.207615	0.0918925
	0.819426	0.0661333	0.858308	-0.182303
	1.05323	0	1.46466	0.626472
	2.78688	0.0406309	0.265015	-0.406309
	1.62814	0.047967	0.368459	-0.151339
	0.494356	0.376	0.24534	-0.193661
	0.946962	0.108176	0.755967	-0.109062
	1.03106	0.143178	0.165129	0.581761
	2.01566	0.1748	0.578197	0.163021
	2.09613	0	1.02081	-0.158585
	2.35866	0.0393053	1.32377	-0.118275
	2.61062	0	1.81737	-0.156037
	1.10832	0.147451	0.513002	-0.166106
	1.65698	0.0264308	1.43273	-0.0704822
	0.988993	0.0123344	1.17907	0.14305
	1.56341	0.0108151	0.304373	0
	0.748078	0.138514	0.220985	-0.0224748
	0.581588	-0.0194024	0.99905	-0.0276536
	0.962737	0.243071	0.259585	0
	1.62042	-0.0109755	0.504622	0.0368715
	2.21153	0.0211016	1.37483	-0.0546268
	1.30874	-0.0167924	1.44994	-0.0086054
	2.20953	0.183093	1.77803	-0.0531327
	2.06113	0.0464614	2.7706	0.0856271
	0.528617	-0.0209734	1.37906	-0.132832
	0.773358	0.0968307	0.246542	0.0122759
	0.39023	0	0.473954	-0.032044
	0.709055	0.0434115	0.919155	0.13723
	1.29248	0.0946199	0.586235	0.162843
	2.79101	-0.0089938	1.08894	0.102923
	1.02002	0.0472022	0.146046	-0.0110693
	1.12969	-0.0264759	0.641675	0.0552286
	1.97307	0.0763434	0.704037	0.0582072
	0	-0.0861717	0.0786622	0
	1.3332	0.0312075	2.4482	0.116852
	0.962907	-0.0529388	0.498584	0.266189
	1.3347	0.213239	1.33933	0.110516
	1.71247	0.0252458	0.432812	-0.03947
	1.44769	-0.0061745	1.7666	-0.0403147
	2.01854	0.0246185	1.39932	-0.0262301
	1.32605	0.0774356	1.06853	-0.0578174
	1.12566	0.125707	0.52092	0
	1.88641	0.0305631	0.389833	0.111274
	1.37887	-0.0481454	0.451255	0.0703864
	1.27014	0	0.936971	-0.119091
	0.650512	0.0902758	0.0543542	-0.0803169
	1.17362	0.253656	0.321927	-0.0329265
	1.73082	0.0361636	1.15237	-0.125333
	0.587964	-0.0337645	2.27674	-0.0166574
	2.40418	-0.0151475	1.1834	0.0722013
	2.44894	0.0250465	0.575553	-0.0335847
	0.82454	0.0441694	0.368096	-0.115121
	1.6305	-0.0253529	1.15331	0.0732218
	1.68927	0.0780615	0.134849	-0.114696
	1.11447	0.0460484	0	-0.13597
	0.291445	-0.0501981	0.357322	-0.048235
	1.99677	0.0159031	0.333215	0.0335304
	2.43785	0.233082	1.54718	-0.102505
	0.336392	0	0.564151	0.158089
	1.93222	-0.0582891	0.272093	0.0296874
	2.73078	-0.0086054	0.0464481	0.275555
	2.27939	-0.0842348	0.610773	0.0841371
	1.00097	0.367181	0.295381	0.0375394
	0.35997	0.137391	0.690167	0.0492204
	1.36683	0.0160634	0.745957	-0.0943614
	2.72104	0.16523	0.35981	-0.0756269
	0.31516	0.311041	0.591512	0.118358
	0.541976	-0.0284327	0.918891	-0.0138514
	3.26126	-0.0067718	0.400472	-0.109639
	1.72681	0.0513551	0.896844	0.0592728
	0.998387	-0.0126198	0.638662	0.0461167
	1.26604	0.0216755	1.33473	0.0592728
	0.800099	0.33117	0.389946	-0.030295
	2.00401	-0.0076975	0.967478	0.0107034
	2.75759	0.0372694	0.641762	-0.0935098
	2.05405	0.118135	1.2737	0.0784915
	1.29511	0.04731	0.23124	0
	2.07218	0.0963998	1.27185	-0.0329265
	0.650512	0.0308156	0.11585	0.0791771
	4.61451	0.118817	1.0603	-0.0394851
	0.800992	0.00794546	0.482384	0.0182624
	1.14994	0.108447	0.643984	0.00758483
	0.561597	0	0.629913	0.141285
	1.49187	0.0403821	1.86124	-0.0291582
	1.01591	0.0639561	0.847455	0.0451258
	1.5721	0.0714165	0.649598	-0.0359753
	3.98318	0.0644457	0.621044	0.019294
	1.45731	0.0177008	0.689905	0.101082
	2.25373	0.253458	2.10205	-0.142581
	1.10487	0.0145723	0.917989	-0.0641541
	2.76502	0.15464	0.825066	0.0223295
	1.6521	-0.0072454	0.909016	-0.0107034
	1.83452	0.0466356	0.407003	0.170784
	1.03314	-0.0269347	1.38617	-0.0198484
	1.28266	0.172681	0.660448	0.0280024
	0.851717	0.0101279	1.83883	0.0304732
	1.04423	-0.0329545	0.273351	-0.0083153
	1.01435	0	0.48861	-0.0466706
	1.29791	0.013717	0.223632	-0.0583383
	1.18066	0.0979753	0.128446	0.012483
	1.566	0.0511534	1.65984	-0.0098863
	2.10455	0.26103	-0.0265188	-0.0485287
	1.11277	0.022115	1.41267	0.15497
	0.69557	-0.0282827	0.61677	0.202528
	1.42574	-0.0447554	0.47555	-0.0194753
	1.05243	-0.0104339	1.21215	-0.057882
	0.406187	0.0218892	1.93615	-0.0256035
	0.9665	0.0119503	1.79784	-0.0255194
	0.485666	0.0619176	0.26111	-0.0234941
	0.971333	-0.0155803	-0.0118271	-0.093248
	0.597506	0.00424279	0.235572	0.0488721
	1.00615	0.107926	0.919673	-0.0281037
	0.69531	0.0120057	0.809888	-0.141205
	1.35614	0.103196	0.489902	-0.110746
	0.621653	0.0179565	0.0415015	0.108151
	0.798149	0.012175	0.373024	-0.0208889
	1.59984	0.0455624	0.32812	0.101379
	0.394312	0.19976	0.305975	-0.0159644
	0.568585	0.00642735	-0.186757	0.275555
	1.2923	0.218892	2.08236	-0.0911515
	1.28312	0.0535723	0.0396069	-0.148013
	0.776555	0.146036	0.683458	0.0943614
	0.206419	0.0569279	0.58461	0.0253943
	0.16604	0.0943328	0.23473	-0.0134557
	1.62671	0.033933	0.586997	-0.0419469
	0.24002	0.00490108	0.800862	0.0126045
	0.784363	0.0395789	0.96451	-0.192343
	0.627932	0.504137	0.163867	-0.0642204
	0.122533	-0.0442773	0.604099	-0.0078019
	0.595787	0.092784	0.974453	0.0558237
	0.175452	0.0496925	0.269053	-0.093248
	0.606362	0.0358508	0.21897	-0.107182
	0.47364	-0.0114866	0.189327	0.0378134
	0.669383	0.35767	0.321243	0.0590604
[truncated: 1,640 more rows]

## Sheet: Fig.4c
	normalized KNL1/CENP-C
Ndc80C RNAi	-	+	-	+
KNL1 RNAi	-	-	+	+
	-0.0455395	0.19945	0	0.320574
	2.63796	0.492906	0.0449514	2.32959
	2.18353	0	-0.11125	1.42211
	1.07576	0	0.1397	-1.03042
	1.55146	0.240036	0.0828695	-0.578774
	0.913636	0.661299	-1.73253	1.28119
	0.683093	-0.396157	-0.0437147	0.639279
	2.27984	0.168154	-0.293033	-0.252735
	-0.240036	0.644431	0.309091	1.38757
	2.22201	0.321784	0.380682	0.129594
	1.38824	0.382762	-0.462257	-0.880189
	1.16945	0.304545	-0.455619	0.383811
	0.307751	1.15233	0.488422	-1.62702
	1.89436	0.126894	0.177061	-0.0689537
	0.929807	0.778537	0.0556247	0.80446
	1.79921	0.641148	0.656348	-0.553719
	0.866006	0.0948001	0.0513279	0.200599
	1.40456	0.593062	0.288793	-0.942641
	0.863636	1.88845	-0.367555	-0.793354
	0.508722	2.35429	0.330514	-0.288985
	0.449182	1.32092	0.477273	0.0613179
	1.48497	0.624069	-0.857012	-0.536
	1.52762	0.174026	-0.1345	0.696104
	1.02464	1.68928	-0.256074	-0.616201
	1.6123	0.680456	-0.108766	-0.0911813
	1.54512	1.32512	-1.25822	0.348958
	1.4083	0.0565282	0.861641	0.348576
	1.74545	-0.576791	-0.415845	0
	1.37687	2.10471	-0.1285	-0.0349049
	1.55513	-0.23024	-0.317536	0.210758
	0.668329	0.355674	0.590445	-0.63447
	1.65081	1.47737	1.81718	-0.199339
	9.89019	1.01951	-0.507576	-0.723441
	0.138881	0.518375	-0.217532	-0.520933
	2.15524	0.430213	-1.29344	0.674426
	1.19338	0.319523	-0.222421	-0.0436624
	1.19723	0.254495	0.321703	0.0408786
	4.48631	1.36914	-0.423909	-0.499519
	0.47827	0.848101	-0.198617	-1.25024
	2.49579	0.696104	0.174026	-0.521227
	0.818466	0.754856	-0.120102	-2.60556
	0.660203	-0.577033	-0.153368	0.0237926
	0.977977	0.262191	1.14205	-0.994065
	0.564523	0.341301	0	-0.938246
	2.96478	0.364725	0.650485	-0.667774
	0.978333	0.244724	-0.074461	0.165614
	5.17268	-0.193362	0.263391	-0.276859
	0.368132	0.644231	-0.0785924	0.363317
	1.93802	0.602854	-0.0834371	1.37045
	1.33592	0.604057	0.574614	-0.152697
	1.25845	0.123464	-0.244861	0.428937
	1.78495	0.375651	-0.0448961	-0.444772
	3.24103	1.03309	0.258576	-0.83677
	3.56868	0.790034	-0.276859	0.553719
	3.39493	0.881579	-0.163986	0.860059
	2.75204	1.44464	-0.0279399	0.415965
	2.18892	0.344768	0.145022	-0.535633
	0.815872	1.41053	0.151515	0.324594
	1.78042	0.984389	0	-0.337602
	0.853069	0.0669331	0.166548	-0.515936
	0.738971	2.18835	0.0398099	-0.492792
	1.12795	0.233449	-0.0823096	0.728397
	0.699211	2.21936	0.346637	-0.65463
	2.56596	0.683673	-0.0464955	0.268252
	1.82871	0.193978	-0.0454545	-0.438984
	3.35	-0.111419	0.949769	-0.464329
	1.35638	0.242023	0.224205	-0.303379
	-1.81431	0.194909	-0.246453	1.29594
	1.8247	1.05167	-0.541414	0.0262539
	1.86853	1.38737	-0.194687	-0.312354
	2.56067	0.902357	1.02738	0.473737
	3.75896	0.558333	-0.344768	-0.287307
	0.901615	1.31695	-0.158617	0.100179
	0.678371	2.39576	-0.295455	0.957434
	1.47361	0.81459	0.363636	0.525078
	0.750456	2.14253	0.844982	0.440661
	2.77501	0.211245	0.0461432	-0.0751964
	2.74293	0.0932282	-0.0439777	0.965959
	0.623479	1.61596	0.424947	-0.0528114
	1.96619	1.27336	-0.143316	-0.539018
	4.34724	0.973717	-0.225589	0.542447
	0.782319	0.323411	-0.325717	-0.253788
	3.20064	1.59641	0	-0.161082
	0.0809961	0.410895	-0.226789	-1.51707
	0.547497	0.975892	-0.121333	-0.697637
	2.30834	2.65785	0	-1.20549
	1.16017	-0.391813	0.329238	-0.0230716
	0.903351	0.683673	-0.203709	0.779636
	1.50066	0.840125	0.291431	-0.300045
	0.703412	0.649463	0.844284	-0.173366
	3.09538	-0.205312	-0.173407	-0.567667
	0.837055	3.19474	0.0588494	0.401407
	-0.622429	0.104565	-0.242558	-0.261506
	-0.314554	-0.0644541	-0.143075	0.1028
	-0.597148	1.23883	0.165257	1.04416
	0.903013	0.474979	-0.424367	0.289492
	0.117889	1.77652	1.07804	1.63149
	1.20939	-0.461433	-0.0581934	0.83677
	-0.486249	1.56623	0	-0.62355
	0.997946	1.22801	-0.132411	-0.0834371
	1.52273	0.354123	-0.70962	0.0157388
	1.11419	-0.24149	-0.178395	0.28214
	0.511281	0.8316	-0.150187	-0.176038
	0.431979	-0.114205	-0.169506	-0.965226
	0.0937063	2.2764	0.0252212	-1.92847
	-1.17665	0.587926	-0.204393	-0.583712
	0.782767	-0.511125	-0.0191538	-0.390738
	0.462601	1.28025	0.189495	0.666193
	1.2087	0.0270707	-0.319453	0.597148
	1.6148	0.181818	0.510728	-0.297117
	0.408154	-1.02584	-0.44137	0.680203
	0.828486	-0.0260295	-0.121333	1.65364
	0.903596	-1.1565	-0.128037	0.560606
	1.30268	-0.401938	0.147658	-0.640487
	0.416746	2.26234	0	0.188656
	0.0484688	-0.453043	0	-0.74458
	0.334101	0.277648	-0.428729	0.363449
	1.54811	0.992791	0.31871	1.75699
	0.436707	-0.140021	0.0780886	0.103017
	1.87413	0.902357	0.0665673	-0.650074
	-0.0733844	1.48889	-0.132411	-0.425343
	0.492647	0.493191	0.690467	-0.576167
	0.66046	1.8478	0.036582	-1.08034
	0.611355	1.33499	0.300341	-0.153714
	2.9107	0.761364	-0.0407419	1.21818
	-0.714576	1.76699	-0.247766	-0.756858
	0.275607	1.01515	-0.494693	0.294109
	-0.184573	0.502343	0.241408	-0.609091
	1.3189	2.83063	0.794466	-0.54734
	2.57903	0	-0.282262	-0.302028
	-0.218573	2.2657	-0.239172	0.196481
	-0.0342186	3.24848	0.343404	-1.02383
	1.15439	1.08283	0.524576	-0.586067
	-0.460105	1.05745	-0.155041	-0.180027
	-0.489661	0.788751	1.24864	-0.235447
	-0.61825	0.850532	0.170773	0.832945
	1.13914	0.1345	-0.271713	0.175531
	-0.945999	2.05364	-0.520329	1.06036
	1.95146	1.17618	-0.178619	0.19184
	1.44762	-0.243636	0.246929	-0.139221
	0.0179144	2.25099	-0.638907	0.364289
	0.440686	1.66612	0.538652	-0.0375982
	1.99034	2.32686	0.0403372	-0.329833
	-1.1528	2.45979	0	-0.119586
	0.308244	1.91824	-0.0863959	-0.714243
	2.24687	0.785361	0	1.00074
	-1.64754	1.48043	-0.3457	0.901615
	1.43557	2.25364	-0.385268	1.21385
	0.587448	1.66116	0.0742794	0.533355
	0.428937	2.22989	0.264822	0.626637
	-0.239286	1.55749	0.0788467	-0.863462
	0.389373	-0.327468	0.674626	-0.479459
	0.956424	2.20468	-0.216428	1.29127
	1.01515	1.99288	0.0387956	-1.33482
	0.332837	1.07329	-0.501604	0.0913636
	0.0678653	0.882132	-0.210031	-0.845561
	1.8041	1.00892	0.0408786	-0.600897
	0.106391	1.21439	0.542123	0.135354
	1.22539	0.619414	0.228409	0.315207
	0.398316	2.27984	0.573583	0.561222
	0.62721	1.02619	-0.672616	0.52876
	0.348052	0.444322	-0.0511841	0.0325717
	-2.41968	1.35638	0.060306	0.716578
	-0.862661	-0.710606	0.414793	0.501998
	1.20276	0.406061	0.249627	0.748882
	0.216828	1.25879	0.345361	6.30338
	1.44295	0.72265	0.162424	0.149165
	0.132411	0.817395	-0.0338384	0.394922
	3.25077	1.09549	0.470542	1.67744
	-0.454545	4.43615	-0.796504	0.517641
	1.15331	-0.43767	1.55339	0.922865
	1.92098	0.848101	0.690722	0.538565
	0	6.14948	-0.77907	0.890652
	3.69919	1.36074	-0.666193	1.12861
	1.03236	0.80512	-0.365455	0.177061
	1.14383	4.03854	0.124814	0.540782
	1.38021	2.56661	-0.0861921	1.37708
	-1.24668	6.2512	0.0208593	-0.230328
	0.195849	-0.246097	0.274778	1.14311
	-0.202281	2.19273	1.07487	0.777077
	0.440619	-0.232477	-0.0745826	1.33703
	0.261039	1.30219	-0.659848	0.208236
	0.353096	3.37343	-0.27004	0.58124
	0.528293	3.35942	1.94909	1.37282
	0.606061	-0.448804	0.208593	1.66589
	0.83652	4.65437	-0.245601	0.680368
	0.0230716	1.50187	0.586154	0.696104
	-0.449099	-0.265873	1.0217	-0.158893
	1.14043	1.1917	0.0373675	0.496396
	-0.263391	0.87013	0.243636	2.20059
	0.740463	4.30509	-0.900395	-0.466481
	1.65177	0.353666	-0.538266	0.088595
	-1.0479	0	0.915397	-0.162424
	0.367753	4.32491	-1.33239	0.478066
	0.734365	1.5362	-0.276859	-0.518041
	1.39221	-0.751644	-0.2313	0.659848
	0.468531	-2.37694	-0.234266	-0.269761
	0.514343	2.39945	0.732451	0.196059
	-0.108766	3.51002	0.465666	-0.0875131
	1.14205	4.39699	1.03991	-0.345361
	0.151193	0.558333	-1.68301	3.30017
	0.993083	3.81029	-0.447861	-0.428115
	1.03921	0	-0.109746	0.499255
	0.727583	1.49165	-0.662055	0.422491
	0.901543	1.92618	0.0420063	0.441066
	1.15021	0.642314	-0.0725108	-0.495196
	0.464069	0.650485	0.839192	0.430336
	0.738292	1.12674	-0.912008	0.498088
	1.3487	1.3615	0.0167333	-0.0806743
	0.387283	1.84144	-0.198617	0.483645
	0.727273	-0.315047	1.02887	-0.0433003
	0.348883	4.84504	0.145022	0.205667
	-0.453578	3.80682	0.0298574	0.564409
	0.0336514	0.492792	-0.416149	0.566596
	0.224402	0.367291	-0.535774	0.617322
	-1.59194	0.752264	1.21333	-0.0312354
	-0.302386	1.97955	-0.0956687	-0.421031
	-0.11125	1.19765	-0.575253	0.664709
	-1.09324	0.303167	-0.45206	-0.353981
	0.0780886	1.23268	-0.695419	-0.302386
	0.782631	-0.383502	-0.365455	0.250492
	0.831798	1.10137	-0.0394659	-0.415012
	0.618608	1.17041	0.112795	-0.0369893
	-0.738292	1.57557	0.0119664	-1.10942
	0.099851	4.06061	-0.195221	-0.653736
	1.59929	0.87013	-0.0136567	1.30657
	1.96148	2.17758	-0.459691	0.334101
	0.712243	1.47493	-0.168412	-0.283298
	1.50209	1.90071	-0.673514	-0.770537
	1.99702	5.42988	0	-0.547299
	1.04738	-0.298574	-0.0383881	0.375024
	1.11504	3.80197	0	-0.157864
	1.40067	5.33895	-0.234266	-0.95978
	-0.466193	0.74965	0.332231	0.663535
	1.1176	0.96049	0.267269	1.09468
	0.381178	1.29806	-0.422491	-1.74026
	0.0821985	1.88796	-0.233321	-0.0518375
	2.61551	5.04247	-0.18808	0.313503
	0.745628	3.17235	1.17544	-0.0261787
	0.706545	0.217532	-0.24781	-0.86555
	0.0236082	-0.124304	0.0961723	-0.55179
	0.518855	1.60287	0.0720818	-0.29986
	0.285043	2.55818	0.664463	0.0136568
	1.30798	0.676768	0.162424	0
	0.559952	0.824811	0.143967	0.0433517
	0.99007	0.116239	0.264002	-0.880917
	0.495532	-0.531002	0.0387134	0.278809
	2.52708	0.290043	-0.218835	-0.566596
	1.41864	1.89187	-0.158205	-0.889046
	1.3094	2.55725	-0.144591	-1.00734
	0.990305	-0.175458	-0.0716578	0.907962
	1.42756	2.57931	-0.199702	-0.871909
	0.950355	-0.0581934	0.580087	-0.374382
	0.356324	-0.0768569	-0.13843	-0.594235
	1.16017	1.03179	-0.501604	-0.319174
	0.704302	1.03506	0	-1.06807
	1.62512	-0.744444	0.133378	3.30826
	1.19198	1.33378	-0.0948001	0.853503
	0.65062	1.00292	-0.23654	-0.829501
	0.87013	0.12591	-0.977553	0.905926
	1.22654	-0.304546	-0.0784237	0.118963
	-0.0695536	0.59585	0.0561374	-0.664463
	0.994929	0.58342	-0.761364	-0.559826
	2.55071	2.52202	0.154592	-0.0848907
	1.49287	1.40787	-0.0966811	-0.445105
	2.88411	1.50215	0.0959198	0.970233
	1.86156	0.902357	-0.174859	2.46833
	2.16227	3.53553	0.490737	0.5097
	2.27698	1.61082	-0.279167	-1.05929
	0.399841	3.17999	0.330354	0.1542
	1.08551	2.14973	-0.737464	-0.52164
	3.2296	1.71609	-0.538652	0.186592
	0.520329	3.42351	0.224402	-0.538754
	-0.899793	1.65826	-0.460657	-1.36244
	7.50487	1.80046	-0.0431979	0.282262
	6.91497	1.00085	-0.354123	-0.429772
	0.141238	2.18353	-0.169192	0.747521
	1.26208	0.134358	0.207645	0.180204
	4.31607	0.437296	-0.522078	-0.252231
	1.8806	1.77549	-0.397233	0.678607
	2.30052	0.541896	0.358289	-0.0934666
	6.3512	0.128037	0.406061	0.255308
	0.722118	1.48506	0.135958	-0.0554728
	2.64017	-0.257362	0.263676	-0.0977151
	1.91518	0.556787	-0.0232477	-0.380682
	4.2124	-0.504075	0.545101	-0.324516
	4.32455	0.538153	0.400718	0.323985
	2.17532	0.703457	-0.063447	-0.117636
	0.407936	1.17758	-0.342614	-0.288253
	2.70707	0	0.587076	-0.412267
	1.65476	-0.921867	-0.275073	0.431439
	2.40156	1.26478	0	0.877361
	6.37867	0.333333	-0.102368	0.878973
	0.291431	-0.76466	-1.72328	-0.678521
	1.20374	0.946396	3.49478	0.879798
	3.33656	-0.637421	-0.10547	-0.307256
	2.95427	1.31734	-0.477718	-0.755552
	2.25429	0.826623	-0.0585664	1.24798
	1.28751	0.424051	-0.282568	0.0398968
	-0.410623	1.20504	-0.261039	-0.705135
	-1.43967	0.340102	-0.0995789	0.759465
	1.1969	0.952872	-0.0820324	-0.111351
	0.912575	0.831305	-0.0624709	0.466591
	0.188379	0.0641148	0.0338384	-0.143203
	1.6175	0	0.0360409	0.0375982
	1.54854	0.0794466	0.0399841	2.25402
	0.954545	0.133866	-0.186456	0.506404
	1.71872	-0.702797	-0.295675	-0.313503
	1.61501	-0.0785924	-0.121818	-0.268717
	0.817073	0.939955	0.45206	-0.123227
	1.78715	4.11475	-0.0230716	0.701779
	1.38197	1.58671	-0.0767762	2.25179
	1.79827	-0.292501	0.0372533	0.984758
	1.32092	2.52928	0.71766	0.729332
	1.02738	1.05184	0.248046	-0.285958
	1.02619	3.71165	0.163814	0.160287
	0.411548	1.06129	0.137389	0.2336
	0.225589	1.06721	-0.103822	0.512149
	1.57796	3.61648	-0.0548731	1.60104
	1.35689	1.41053	-0.451178	-0.235088
	3.06123	1.22561	-0.266269	2.48367
	1.41984	0.640365	-0.0837238	1.08975
	2.31581	1.32727	0.0366187	-0.227394
	0.285106	0.87609	-0.24149	0.381719
	1.27324	2.55281	0.0475852	1.00632
	1.13971	0.295001	-0.143316	0.678563
	1.52273	-0.0545455	0.626168	-0.342547
	1.7154	3.57375	0.0562238	0.23556
	0.844725	4.69113	-0.0517641	2.43102
	0.846718	0.532037	0.0712387	0.0239328
	3.27972	1.36927	0.146416	0.319973
	-0.11125	3.25793	0.193084	-0.381534
	1.20266	0.978333	-0.931094	-0.140893
	0.144164	4.10849	-0.612005	-0.22408
	0.41875	3.23688	0	0.161992
	1.16167	2.49392	-0.266605	0.173695
	0.690722	0.087013	0.0284622	0.517375
	1.50066	3.40184	-0.284955	0.880327
	1.85116	5.52362	0.13611	-0.345234
	0.468531	1.50438	0.0232477	-0.0269211
	0.602398	1.3442	0.939555	-0.506215
	0.616801	0.56472	-0.556247	-0.151551
	0	0.243636	-0.170545	0.886293
	1.24438	2.12886	0.287759	0.592172
	0.812121	7.00837	0.72392	-0.665393
	0.647969	1.31996	0.993553	-0.626046
	0.346074	2.2871	-0.163734	0.323411
	0	4.90396	1.88845	0.849672
	1.11524	0.647539	1.1382	0.626069
	1.79959	1.39368	-0.319373	0.208923
	-0.124304	1.56751	-0.370393	0.997466
	1.52273	1.98949	-0.943662	0.165798
	0.87013	0.735815	-0.217532	2.48784
	0.438984	-0.218835	-0.665393	-0.457051
	-0.088274	2.0856	1.94106	0.427732
	1.00676	0.919382	0.11827	0.553719
	0.708245	-0.604441	-0.360054	-0.129006
	-1.05207	-0.406061	-0.348052	1.64053
	1.81081	0.285193	-0.788978	1.14355
	0.125586	1.05623	0.0287307	0.0357238
	1.84144	0.33605	-0.197543	-0.288985
	1.97543	2.88772	-0.812121	-0.260877
	1.64358	2.7577	-0.687683	-0.778134
	1.80471	1.08685	-1.13117	0.298156
	0.775207	0.166116	-0.375467	0.168114
	0.547497	0.493554	0	0.331345
	0.807229	1.68723	0.546939	0.996694
	2.82152	0.165257	-0.201352	0.12591
	0.190341	0.70753	0.34075	-0.381972
	0.537433	4.03474	0	2.71363
	0.931094	0.894197	3.96726	0.201686
	1.79144	-0.118764	0.0281986	0.51145
	1.11377	3.23191	-0.575016	-0.555121
	2.73469	0.264822	6.64463	0.285193
	0.242252	1.11524	1.52273	0.402435
	0.553719	0.0117359	0.170773	0.649031
	-0.553719	0.219775	0.253788	-0.0483405
	2.17532	0.801938	0.468531	0.518956
	0.730909	0.315047	-1.66116	-0.0769054
	1.01515	0.196059	1.36955	0.768223
	1.08065	0.867955	0.130987	0.81993
	0.746998	0.139486	-0.0304545	0.357288
	2.56459	1.17889	3.37971	0.550383
	1.72134	1.40376	0.22352	-0.366922
	-0.250311	0.404376	-0.380682	0.623992
	0.663938	2.30395	0.293538	0.0463539
	-0.152273	0.309707	0.566596	1.15051
	1.00033	-0.231526	0.684372	-0.313503
	0.113214	4.21326	0	0.17206
	1	0.633998	-0.738292	0.177538
	1.18602	1.57912	0.788235	0.126019
	-0.0748882	0.528793	0.236082	0
	1.76577	1.88129	1.11795	0.355303
	0.0609091	3.54123	-0.498347	0.485331
	1.32557	1.40058	0.452703	0.175699
	-0.310185	5.06723	0.8375	-0.624224
	1.19018	0.435065	0.480861	0.462991
	0.572176	-0.208074	-0.0761364	-0.733165
	-0.398968	0.930139	1.64358	-0.301199
	1.0891	2.32888	-0.0609091	0.139486
	0.103236	3.62686	-0.20303	-0.425868
	0.643406	0.532733	1.27713	0.45389
	0.432379	0.258089	0.483405	-0.419624
	-1.57597	2.16795	0.464561	0.0689537
	0.227698	-0.598529	-0.0676768	-0.593384
	0.535184	1.7896	0.316411	-0.0788978
	1.18434	5.19451	-0.241703	-0.200799
	0.180323	0.234797	-1.02656	-0.643139
	-0.272358	0.594235	0.158205	0.334938
	1.70773	3.74825	-0.641148	-0.407066
	0.654395	-0.221041	0.94224	-0.64558
	2.14437	0.180108	-0.367907	-0.0572454
	0.504572	2.39152	-1.56388	0
	1.59524	-0.516403	-0.137648	0.0276232
	1.85961	0.520838	-0.145022	0.112646
	0.274091	0.650228	0.563973	0.0449514
	1.6279	-0.447861	0.207645	0.539701
	-0.288669	2.76531	-0.376272	0.49425
	1.41294	-0.384527	0.261326	0.221122
	0.354992	1.23934	-0.300256	-0.533645
	1.0578	-0.347026	-0.23953	-0.189644
	0.629394	1.82983	-0.240883	-0.299553
	-1.81517	0.417662	-0.145715	1.1253
	2.65086	0.525323	-0.514168	0.392962
	0.321514	0.0210758	0.189028	0.297925
	0.676768	2.69982	-0.577586	0.468531
	4.51178	1.26681	-0.247598	-0.343957
	1.29594	2.18516	0.393709	0.123943
	0.496927	1.96417	0.0917306	0.442975
	0.311739	0.806743	0.270707	0.700837
	-0.372069	0.0330131	-0.504343	-0.319
	2.75694	2.44494	0.173201	-0.705105
	-0.543427	1.61896	0.151731	-0.150659
	1.21169	0.0939955	-0.225589	0.361836
	1.28568	2.26789	-0.0361478	0.618676
	0.278669	1.24651	0.0775912	-0.409654
	0.27572	0.467149	0.696104	-1.75645
	0.352076	1.48418	0.878497	-0.515532
	0.25179	1.78878	0.281119	0.175278
	0.8422	0.314144	0.137803	0.043096
	0.981868	2.11955	-0.0294247	-0.818946
	0.757721	0.372153	0.0424454	0.176038
	2.04674	-0.114923	-0.0911813	0.313084
	1.91303	0.320574	-0.256705	-0.438304
	0.630529	1.32186	0.0222296	0.359917
	0.717439	0.823401	-0.155513	0.960143
	0.700724	0.418332	0.435065	0.834105
	1.94516	1.09875	-0.29203	0.129594
	1.30519	2.12312	0	0.030997
	1.26455	2.63846	0.346074	0.835044
	0.99069	1.05576	0.462601	-0.12507
	1.75501	1.28751	-0.52059	-0.0825326
	0.497815	2.58402	0.889683	-0.127336
	-2.17278	1.76926	-0.423715	-0.424947
	3.48052	0.108414	-0.165739	0.171761
	-0.110077	0.129594	0.271377	-0.893138
	0.439156	0.278191	0.646006	0.146966
	0.540892	0.937063	0.146769	-0.190341
	-0.655944	0.516179	-0.441828	-0.941534
	0.955437	0.880055	1.00752	-0.330102
	1.18182	1.99931	-0.27452	-0.601571
	1.37971	0	0.0252735	1.61558
	0.626168	0.334101	-0.269211	0.197543
	3.21361	1.04591	3.14697	-0.617322
	1.54742	1.06818	2.17154	0.128568
	0.205774	0.23654	0	-0.013938
	2.08106	0.317624	0.898659	0.369532
	0.448804	0.518956	1.86657	0.139221
	0.218182	0.701448	0.129594	-0.47281
	0.935308	0.237589	0.113849	0.132411
	-1.38704	0.684184	1.34206	-0.761364
	0.331683	0.621521	1.01515	1.04416
	0.604771	0.805676	1.73319	-0.0536172
	2.50575	0.400498	1.63415	-0.277831
	0.416149	1.71736	-0.172384	-0.593864
	1.28714	1.97858	0.971954	0.0480861
	0.13843	1.24845	0.972498	0.510728
	0.797619	1.0243	0.525078	0.316411
	-0.63165	1.70359	1.072	0.134979
	1.48452	2.00642	1.14756	0.276859
	1.45652	2.28409	0.133866	-0.176869
	0.532955	-1.14491	1.18526	-0.388999
	0.613179	1.83978	-0.238859	0.0263106
	-1.16896	2.06414	1.85628	0.342388
	1.59301	2.25953	0.287759	-0.468531
	1.67411	1.52273	0.342186	0.383076
	1.57096	2.86479	2.49174	0.148043
	0.438545	2.87143	-0.599106	0.0138745
	-0.160892	0.636126	1.30519	0.110343
	0.659721	0.586154	3.53423	0.862547
	0.947865	1.66291	2.0303	0.170973
	-1.3632	1.92473	1.44042	-0.262707
	-0.837783	1.18548	2.0303	-0.234266
	0.600804	0.488777	0.198078	-0.249883
	1.82507	1.83585	0.496296	0.255308
	1.0786	0.517528	1.43316	0.222962
	4.83173	0.244388	1.60892	0.13843
	2.70707	-0.76466	2.55995	-0.49029
	1.15517	0.900906	0.326299	0.174026
	-0.243636	0.414564	0.309707	-1.56177
	-0.0766152	1.69541	0.485507	-0.0573069
	-0.113636	0.587076	0.730909	-0.338384
	0.389654	0.568931	1.63552	0.244568
	0.480861	0.0949233	0.214469	-0.23654
	0.88595	0.0966811	2.38951	-0.0163734
	-0.0507576	0.250311	1.18963	0.135785
	1.5168	5.34126	0.401198	3.08734
	2.23241	0.356383	-0.0982405	-0.181818
	0.106237	0.435065	-0.335719	-0.0318896
	-0.271377	1.17468	0.721292	-0.0446548
	-0.698957	0.840125	2.36023	0.323616
	2.05719	-0.191538	4.15729	-0.0469978
	0.39881	-0.580087	0.0428937	-0.0969375
	0.362863	3.4704	2.80502	0.118434
	-0.462257	1.64082	0.713778	-0.361325
	0	2.81474	1.93428	0.330049
	1.03152	0.719222	1.71575	0.0367661
	1.47768	2.6378	2.54346	0.419564
	3.18081	0.493857	0.766152	0.42719
	1.06661	0.261039	2.89888	-0.431818
	0.380682	0.118654	1.92672	-0.0945793
	0.451178	0.716578	0.684372	-0.329595
	1.35354	1.94148	2.06656	0.389654
	0.597881	0.591563	1.16896	0.184573
	0.311821	1.86456	1.61327	0.725108
	0.660709	1.30148	1.67201	-0.448804
	1.13559	0.0317235	2.71681	0
	1.2823	0.6671	3.63969	-0.215226
	0.98893	0.234266	1.3302	0.238141
	-0.218734	0.802893	0.580087	-0.0725108
	0.471687	1.80627	-0.298156	0.197757
	1.55881	1.85164	0.380682	0.452914
	1.06129	0.926877	2.96995	-0.246205
	0.771001	2.25034	2.94394	-0.974026
	1.23114	0.299553	1.4598	0.825886
	0.425709	1.05016	1.0217	0.128568
	0.614855	0.131695	1.59301	-0.031466
	0.599334	1.15449	1.85891	-0.0325717
	0.700724	0.573583	0.57265	0.170973
	0.917164	0.71335	0.184573	-0.699631
	1.31435	2.0021	2.54711	1.69054
	0.69697	1.58893	2.27861	0.500325
	0.247976	0.341837	0.743491	-0.851616
	0.805409	1.31763	2.29846	0.0930925
	2.14744	0.425709	2.12312	1.01072
	-0.0940681	1.63986	1.99646	0.773449
	-0.162665	-1.18182	-0.227697	0.127558
	1.15104	1.87765	1.27909	0.486346
	1.13381	1.03361	1.97059	0.440789
	0.0627929	0.700455	-0.103675	0.867791
	0.637421	0.39086	-0.150022	0.27876
	1.08065	0.492647	-0.231719	2.85426
	0.48523	-0.662055	0.179144	0.241566
	1.04085	1.77981	-0.168523	-0.223678
	1.2823	0.144164	-0.329238	-0.488949
	2.14074	0.418004	-0.263549	0.388486
	3.13937	0.313503	0.757721	-0.780116
	-0.137648	2.36869	0.539018	-0.128423
	0.909091	0.71502	1.11874	0.924138
	1.33703	0.641148	0.491202	0.243096
	2.39707	0	-0.501998	0.129045
	0.0807813	0.609091	-0.162424	-0.0948001
	0.326829	0.374302	0.243636	-1.17544
	1.94164	-0.297925	-0.25146	0.766093
	-0.136568	-0.189159	0.733165	0.15858
	2.55818	0.966811	0.692149	-0.302028
	2.7929	0.1285	-0.11943	-0.115895
	2.72727	0.544976	0.221936	-1.56623
	4.65775	1.61968	0.323003	-0.195906
	0.313695	0.295317	0.380682	0.126564
	0.233145	1.30842	0.29386	0.413169
	1.81185	-0.35481	0.320574	-0.013328
	2.28409	1.15104	-0.090459	-0.214973
	1.18011	0.87013	0.059135	0.21265
	0.435065	0.689537	-0.174026	-0.0966811
	0.329763	-0.448804	0.210031	-0.59246
	-0.0712387	1.57777	0.374825	-0.47328
	0.740463	-0.196481	0.060306	0.385704
	-0.701571	0	-0.164619	-0.454334
	1.33866	1.55987	0.961722	-0.140461
	3.75508	1.41238	0.194909	0.420063
	-0.673773	0.673367	1.22609	-0.72698
	-0.392296	0.753515	0.904119	-1.16493
	1.96824	1.40021	0.034706	-0.813326
	0.80512	1.61596	0.030153	-0.295223
	0.118963	0.624709	0	-0.332426
	-0.496002	0.312354	0.498671	-0.0216758
	0.793452	2.44559	-0.297117	0.998176
	0.285043	0.833493	-0.20388	0.587448
	2.0184	2.19273	0.180027	-0.156847
	0.609091	2.80891	0.116017	0.290043
	1.22887	-0.696104	-0.0585664	-0.253329
	-1.06088	0.926103	0.497217	1.57484
	2.54124	0.11565	0.084596	0.803197
	-0.47989	0.288793	0.243636	0.0105562
	0.963534	0.202281	0.0531957	-0.264822
	0.897863	-0.36637	-0.092991	0.63447
	1.08614	-1.00584	-0.0834371	1.03991
	1.47768	-0.316411	-0.179144	-0.164441
	0.813275	-0.221488	-0.11943	0.0480861
	1.79299	-0.39086	-0.501604	0.221488
	0.529644	-0.825886	-1.37045	0.383559
	1.46049	-0.164619	0.150393	-0.197606
	0.891353	-0.344473	0.214973	0.00775912
	-0.47668	-0.818671	1.60287	0.346074
	1.97606	-0.264822	1.01515	0.846533
	0	0.973547	0.922865	0.375982
	1.08766	1.45839	0.320574	-0.243096
	1.05687	0.224205	-0.616801	0.61709
	1.10927	0.25	-0.199702	1.36761
	1.45904	1.44115	-0.0654936	0.225291
	1.39012	0.54627	-0.0676768	0.882049
	0.155513	0.306247	0.849894	-0.0098718
	-0.686612	-0.80541	-0.580087	0.137468
	1.8295	-0.758575	-0.105016	-0.769515
	-0.328499	0.153552	0.0937063	-0.119096
	3.07751	1.15827	-0.0662055	-0.565904
	-0.864981	-0.485977	0.253788	0.159014
	1.2136	0.825063	0.0866006	0.241794
	3.0192	-0.783978	0.82446	0.25188
	1.54545	-0.0563973	-0.234266	0.883479
	0.902357	0.171575	0.339527	0.284703
	2.15382	-0.194687	-0.191087	-0.0349049
	0.568485	0.429947	0.492792	0.276075
	-0.4765	0	-0.0890484	0.169192
	3.02354	0.553719	-0.650843	-0.256739
	-0.371746	-0.0785924	2.23617	-0.199375
	0.379287	0.617918	1.08214	0.152273
	0.993083	-0.0218312	-0.0122062	-0.445987
	-0.567797	0.0747351	0.618462	-0.257744
	2.15461	-1.41572	0.335975	-0.125206
	0.296314	0.622291	0.0196481	-0.0143147
	1.90632	1.6191	0.116572	-0.345052
	0.0899027	-0.475498	-0.0660006	-0.299384
	1.1044	-0.0840125	0.242988	0.887026
	2.32665	0	0.911106	0.922312
	0.6863	-0.468531	1.67129	-0.136704
	2.02422	0.153552	0.635071	0.453764
	1.33239	0.919382	-0.3055	-0.137648
	0.0688238	0.726439	0.101234	0.327273
	0.032227	-0.0828695	-0.144042	0.193802
	1.24392	1.61058	0.115233	-0.0535465
	-0.453043	-0.617918	1.19526	-0.031129
	0.450067	1.18089	0.347225	0.710606
	3.28626	0.225589	0.352076	0.464561
	-0.153922	0.539701	-0.128811	0.0265206
	0.985939	-0.235398	-0.0225589	-0.143128
	-0.022393	0.773449	0.381676	0.255063
	1.02584	-0.480861	0.512755	0.733165
	1.47093	0.0993083	0.10665	-0.672498
	2.78008	0.106237	0	0.0629699
	1.44086	-0.0421516	0.604557	-0.275843
	-0.176548	-0.417186	0.659325	1.1105
	2.61039	-0.53429	0.0197757	0.108995
	1.89495	0.298574	1.85275	-0.102887
	1.15051	0.195029	0.840125	0.0786649
	1.85907	-1.10029	0.596804	-0.205713
	3.03167	-0.0267145	0.288985	-0.931377
	0.072945	0.197188	0.383559	-0.0766152
	1.41336	0.780886	0.335441	-0.282262
	1.40559	-0.177405	0.186933	-0.2585
	1.27558	0.468531	0.497701	0.380003
	0.830579	-0.0791027	0.560291	0.767003
	-0.0664463	-0.616342	-0.437784	0.365455
	1.80824	-0.361121	0.11943	-0.0089572
	0.263187	0.921314	-0.087013	-0.0344119
	3.68558	-0.0298574	0.0212969	0.271713
	1.25491	0.137648	0.422635	-0.359249
	0.435065	1.10046	-0.261412	-0.611128
	1.255	1.7206	-0.13052	0.119765
	1.80603	-0.243636	-0.0537433	-0.818182
	1.07074	-0.0733844	0.0995789	0.381875
	-0.232035	0.431979	-0.080355	-0.28615
	0.50607	-0.0548731	0.204393	-0.965959
	0.812121	-0.0961722	-0.0219097	-0.231526
	0.225034	-0.369146	-0.0686945	0.149013
	1.23552	-0.0569244	0.803197	0.123049
	1.4401	-0.312354	-0.0447861	0.249457
	-0.397774	0.854213	0.0751964	-0.71475
	-0.205774	1.02887	0.232035	-0.392962
	1.21145	0.475177	0.299203	0.578466
	-0.0599106	0.0243636	-0.326111	0
	1.29838	2.04876	-1.09793	0.254753
	0.884572	0.17465	-0.0836663	-0.151327
	0.627248	0.955437	-0.473892	-0.207645
	0.715375	-0.721292	-0.487273	-0.34315
	0.140167	-0.427432	0.398968	0.155678
	-0.417012	0.482816	-0.993367	-0.0205774
	1.67939	0.207645	-0.385033	-0.488122
	0.500984	0.187413	-0.0596434	0.255206
	1.50329	0.671791	0.0304221	0
	-0.0788467	-0.199702	-0.103356	0.71502
	0.901982	-0.709215	-0.0288719	0.293266
	-0.666193	-0.497217	0.0820898	0.213937
	0.250999	-0.137183	0.174582	0.15367
	0.773149	0.198617	0.173716	-0.0395514
	1.24871	0.0507576	-0.168579	-0.187413
	1.07093	0.0606061	1.23994	-0.283298
	1.6175	0.483405	-0.077101	0.377056
	1.33432	2.20685	-0.0565434	-0.0772958
	1.96029	-1.23584	0.0306968	-0.229846
	1.13862	0.947475	-0.0728761	-0.839192
	0.632517	0.94656	-0.141407	-0.332231
	0.275255	-0.163514	0.129511	0.841999
	1.18688	-0.412943	-0.0392458	0.901022
	3.14112	-0.172617	-0.126089	-0.98799
	0.507576	0.195692	-0.033796	0
	1.28822	0.243636	-0.0787189	-0.162424
	0.261039	-0.166418	-0.0395886	0.445676
	1.53462	1.09836	-0.22011	-1.45145
	0.29213	1.12605	-0.258792	-0.213966
	0.0420063	0.308756	-0.107197	-1.1565
	1.39497	-0.0563973	-0.0342428	-1.14428
	0.507576	0.68337	0.201199	1.01738
	-0.207982	0.26378	-0.205781	-0.463775
	1.32337	0.532955	-0.30165	-0.424051
	0.828226	0.43955	-0.0933655	-0.860426
	1.47535	3.01045	-0.139355	-0.0553719
	1.77286	1.05526	-0.127867	-1.40212
	-0.333444	0.455192	-0.0257551	-0.0585664
	0.865282	0.259879	-0.0163938	-0.276859
	1.58129	0.7357	-0.168928	-0.167082
	1.18398	-0.0587076	-0.549442	-0.0831118
	0.50022	-1.34567	-0.065188	0.302764
	2.26816	-0.161926	0.153138	0.034739
	1.12912	0.25616	0	0.514435
	0.130055	2.12666	-0.285019	-0.897608
	0.792743	1.11994	-0.0201238	-0.352014
	1.96263	0.64558	-0.194545	-1.22229
	0.504169	0.646962	0	1.38765
	0.347116	-0.879321	-0.0125652	0.00701718
	3.11187	1.12549	0.0398059	-0.740561
	-0.0134161	-0.641148	0	-0.44841
	0.927827	0.513691	0	2.00628
	2.83343	1.66722	-0.137988	-1.38976
	1.60639	3.93324	0.199248	0.628125
	0.769492	-0.172181	0.110222	0
	1.93045	1.34189	-0.10841	0.390809
	3.85679	2.43636	0	-0.233875
	1.8012	2.21187	-0.116079	0.92397
	1.91009	0.83765	-0.0288873	0.638349
	1.17388	0.304545	0	-0.715375
	1.09383	0.577674	-0.0357625	2.21917
	3.33314	0.570608	0.501821	1.38956
	1.00435	0.319174	0.0535909	-1.50335
	0.903696	0.528947	0.104667	0.3314
	1.21011	1.14311	0.0153918	0.838489
	1.31865	2.59759	0.148376	0.777116
	1.7966	1.2823	-0.0481582	-0.865186
	0.148861	1.43544	-0.0143106	-0.141649
	2.38936	0.293538	-0.0670299	0
	0.992253	0.247074	-0.0270217	0.528987
	1.33738	0.825063	-0.0286213	-0.0255921
	0.377428	0.316195	0.156062	1.16017
	2.09976	0.358289	0.0449358	0.0151893
	1.31508	1.27077	-0.255218	1.40756
	1.57912	1.27887	-0.163164	1.24987
	0.293145	0.799162	-0.186683	0.176548
	0.713682	1.00609	-0.0480095	0.228409
	0.156486	0.0941893	0.388534	-0.151327
	2.79098	6.74585	0.0111923	2.01
	-0.874437	1.01515	-0.150939	-0.385501
	-0.0725108	-4.12455	0.282104	2.16332
	0.897949	-0.658477	0.180115	1.21818
	0.367835	0.462069	0.266968	-0.354123
	0	2.14776	0.949036	1.05275
	1.00342	0.632822	0.370923	0.207174
	0.553719	2.47255	-0.32044	-0.740786
	0.535089	0.828364	0.087171	0.208075
	1.23028	-0.5	0.313567	1.89585
	1.64667	1.7886	-0.370032	-0.793087
	-0.501604	0.920962	0.528374	4.06061
	2.82477	3.11499	-0.993879	0.18161
	2.41163	2.9646	0.85661	1.27713
	1.34358	1.18847	0.378727	-0.189495
	1.18918	1.58418	-0.493376	1.8496
	1.11524	-0.3055	-0.143901	-0.651047
	3.46193	1.62109	-0.114575	0.316411
	0.638095	1.49504	0.0449358	-0.145022
	2.26054	0.785051	0.415227	0.069478
	4.08598	0.478344	1.18375	0.280042
	0.342778	2.5255	-0.302193	0.0374825
	0.883069	2.43636	4.56291	-0.297433
	1.24045	-0.2313	-0.247953	1.82727
	2.10369	1.42413	0.192633	0.420063
	1.66667	1.34988	0.131706	0.296214
	-0.754113	0	0.701519	-0.158721
	7.64603	-0.263676	0.163348	1.35601
	2.03745	3.36603	-0.284976	0.102656
	0.112332	0.681654	0.333029	-0.0576427
	1.60287	-0.0373675	-0.120077	0.686809
	0.799162	1.37537	-0.0185205	-0.323672
	1.28111	1.92828	0.0220848	-0.0801435
	2.57622	0.850936	0.793505	0.0565282
	1.9868	1.26779	-0.700061	-0.113849
	2.72488	1.6764	0.123135	0.429947
	1.6419	-0.297117	0.0322053	0.292832
	2.82946	-0.234266	0.272246	-0.064625
	0.609091	1.21025	0.466995	-0.0456248
	3.51729	1.47658	0.259023	-0.663938
	1.62807	-0.359801	0.490043	0.763234
	1.24651	0.192889	0.0189463	-0.0659189
	1.75758	0.55739	-0.191194	-1.32841
	2.22064	0.891717	0.0581762	-0.425343
	1.93513	0.106406	0.323778	0.815085
	1.33866	0	0.628021	0.435065
	0.932282	0.612898	0.167001	1.00557
	4.83481	0.854888	1.25631	0.443914
	2.6974	1.07096	0.493856	0.362554
	2.52185	0.664825	0	0.761364
	0.926877	2.60574	0.456551	3.21157
	4.51567	0.700477	0.917281	0.929382
	4.16384	0.910987	0.0540703	1.0766
	0.227698	0.719099	-0.0542862	0.6721
	1.37874	0.0641447	0.302193	0.214134
	3.28253	0.682601	-0.144475	0.887827
	0.650594	-0.257186	0	2.50207
	2.627	3.24514	-0.114757	0.0802945
	1.68082	0.484096	0.094239	1.32303
	2.40098	1.29337	-0.22633	1.86609
	1.33183	0.288457	0.0641599	0.359611
	1.07329	0.407035	-0.277727	3.2236
	2.33537	1.42608	-0.0515468	2.47443
	1.22127	0.626208	-0.0174846	-0.365621
	0.326715	-0.467194	-0.0518045	-0.203552
	0.537433	0.94262	-0.0554822	0.0186838
	1.25948	2.03301	-0.155636	1.41942
	0.656641	1.49399	-0.152366	0.251172
	1.17291	4.32152	-0.0423042	-0.229846
	1.62097	4.52339	0.035587	0.350052
	2.0735	1.14601	-0.178237	0.736482
	2.71005	2.01024	-0.0338276	0.891659
	1.59524	-0.0565728	0.0173508	0.265592
	2.55425	1.54396	0.0224401	0.191087
	1.76943	1.46828	0.0177761	1.2105
	2.95175	-0.0407451	-0.22454	0.602398
	0.391315	-0.588688	0.457868	0.763272
	2.04291	1.09456	0.0806744	-0.0170137
	0.176548	1.36123	0.16213	-0.445676
	3.67992	-0.150345	0.139474	-0.308401
	1.44762	1.15194	-0.109095	1.51846
	2.02061	2.0266	-0.16213	0.754463
	0.188865	1.18182	0.0441158	-0.806743
	0.886243	0.714086	1.55108	-0.030153
	-0.682837	2.95339	0.0954294	0.527678
	-0.536307	0.0180414	-0.096573	2.5125
	0.986727	2.14854	-0.166782	-0.0385501
	0.225099	0.228687	0.834352	1.16319
	2.75674	0.699438	-0.0157803	0.887933
	0.336187	1.41212	0.112077	0.272299
	-0.323411	2.39098	-0.492391	-0.565324
	1.11118	1.45053	0.58489	0.162424
	2.33333	1.24782	0.164926	0.24415
	0.953737	0.218453	0.168405	1.36646
	1.42062	4.53289	0.397306	0.0252735
	0.738292	1.38952	0.01616	-0.0294959
	4.06061	1.64521	0.711042	1.50148
	3.08756	0.214321	0.404046	0.339894
	0.43642	0.494498	-0.104505	1.51441
	3.20838	1.98011	0.130092	1.03211
	0.485265	0.165585	-1.164	0.463956
	1.08516	1.74891	0.12194	1.44749
	-0.0940681	1.05723	-0.038212	0.4878
	-0.330514	1.9563	0	0.020931
	-0.0420063	1.20722	0.135563	-0.0197117
	1.15051	0.899478	0.0162034	-0.459058
	2.73721	-0.219113	0.261095	-0.520784
	2.30361	1.04001	0.515368	0.735555
	-0.865186	1.58157	0.166631	-0.0757307
	1.33936	0.151349	-0.17594	0.532422
	2.59232	1.1678	0.081035	-0.125401
	0.414113	0.828196	0.15382	0
	2.39082	2.07567	0.257901	0.598529
	0.885184	1.083	0.327679	0.218508
	3.04545	1.61853	-0.0780093	0.356383
	-0.249071	0.474028	0.0113322	0.258821
	2.44831	0.416818	0.253589	0.275607
	1.60606	1.21517	2.01729	0.748882
	0.267145	0.13531	-0.289334	0.320574
	3.28716	0.6802	0.446191	-0.109656
	1.34899	0.880377	0.161889	-0.0412477
	1.38725	0.444817	0.154311	-0.21918
	0.937063	0.131866	0.338077	-0.922865
	0.925474	1.17075	0.264169	-0.0702122
	0.633998	1.63088	0.199797	0.0391279
	1.74026	-0.169003	0.0816738	-0.0893844
	0.615935	-0.0626307	0.161889	-0.310585
	1.35773	0.687091	0.0909307	0.0252735
	1.69979	0.172353	0.0439553	0.371829
	2.61573	0.957545	-0.0730376	0.935754
	1.14398	0.890181	0.0342752	0.802006
	1.9258	3.80417	-0.384415	0.435955
	1.74026	0.349295	0.0780412	1.2506
	-0.140559	0.391732	0.766663	-0.0626852
	-0.190341	0.171232	0.16117	0.060306
	5.72787	-0.0596434	-0.0510749	0.498458
	2.23748	0.791196	-0.0232755	1.21818
	2.24581	0.937415	0.0245353	0.179144
	4.50358	0.0374233	0.0318098	0.469563
	3.79434	0.238888	-0.0392458	0.166874
	2.33624	0.3045	0.0299201	0.557338
	0.464409	1.31535	0.0445493	-0.238547
	1.70106	0.0950957	-0.100731	0.513279
	2.0303	0.828973	-0.0379322	0.113583
	1.20504	0.256925	0.0959343	-0.10665
	1.77384	0.124359	0	0.239601
	-0.784435	0.828872	0.0546956	0
	0.691167	1.23698	0.0486101	-0.17775
	1.04937	0.0324648	0.0834275	-0.577426
	2.50162	0.182456	-0.0735561	-0.113319
	1.41843	0.0822916	-0.0474649	0.0733845
	1.01141	-0.271126	-0.321229	0.0581471
	-0.311214	0.761079	-0.0336705	0.657111
	0.514725	0.308477	0.0513643	1.06427
	2.07091	0.217737	-0.034018	0.0328056
	1.03991	1.77958	0.0213564	-0.263187
	0.850686	1.37708	0	-0.386724
	2.16566	-0.22794	0.0685936	-0.0290736
	-0.664463	0.810134	0.0642964	0.188865
	-0.863636	0.0382927	0.11968	0.121818
	1.92828	0.0281984	0.0863408	0.577033
	2.57692	0.609026	0.0755482	-0.47844
	-0.815519	2.76959	0.0392458	0.162043
	1.89355	0	-0.0815513	0.276859
	3.21361	-0.801736	-0.0808543	-0.0245601
	1.53472	0.469346	-0.148316	-0.253035
	1.75418	0.171053	-0.0852582	1.67846
	3.26694	0.0980969	-0.0465509	-0.0592789
	1.4078	-0.96801	-0.0253589	-0.286747
	3.59364	0.947898	0.0689414	-0.176548
	1.19718	-0.188871	0.0959343	0.420063
	2.47167	-0.270045	-0.135563	-0.0616801
	1.91569	1.66883	-0.0678239	-0.208434
	2.19735	1.45053	0.265178	0.0599106
	0.96989	0.684826	-0.123135	-0.249883
	2.77191	0	-0.116377	-0.146769
	5.61834	0.195805	-0.0390346	-0.563025
	2.24402	0.528104	0.0456715	0
	1.99702	2.20203	0.175184	0.422142
	-0.174026	-0.636941	-0.130678	-0.501386
	0.633455	1.4755	-0.0300192	0.685731
	-0.413945	0.723976	0.109226	1.52273
	0.880189	0.386807	-0.232829	0.285746
	0.111419	0.801396	-0.100174	-0.137183
	0.0624709	0.704761	-0.448196	0
	0.791474	0.525954	-0.20651	0.10547
	0.575758	0.0949297	0.304732	0.133378
	1.47361	0.729873	-0.235136	-0.358993
	0.130386	-0.266968	-0.0988097	0.133573
	0.716578	1.8006	0.092351	0.0304546
	0.574012	0.315332	0.0780412	-0.0525078
	1.79442	0.956691	-0.396628	-0.421881
	0.408076	0.363439	0.23374	-1.11941
	1.20314	0.194036	-1.05723	0.435065
	3.11797	0.58489	-0.142768	1.40559
	3.19048	0.369347	0.180286	0.306461
	2.61738	0.128897	-0.0299201	-0.34695
	-0.245821	0.553636	-0.222668	0.437016
	1.37233	1.2629	-0.140555	-0.346637
	-0.429802	0.54214	-0.236793	0.152273
	1.40559	0.409291	-0.0406994	-0.604771
	1.13117	0.0386189	0.261199	0.399404
	0.60563	1.6253	-0.191362	-0.561573
	0.324231	0	-0.500447	0.464329
	0.862661	0.714545	0.297727	0.385501
	2.13532	1.21709	-0.109446	0.144757
	0.939252	-0.0853921	0.28111	-0.0216758
	0.738897	0.364381	-0.0494048	0.388781
	0.43655	-0.218746	0.299696	0.172384
	0.603248	0.477887	-0.121688	0.945793
	0.616631	1.19361	0	0.53429
	0.87291	0.059302	0.503655	-0.0758204
	0.261121	0.361645	0.954294	-0.516179
	1.18669	0.412602	0.297239	-0.633736
	0.540569	0.512467	-0.0648328	0.271916
	1.69753	0.139366	0.13667	0.159091
	1.0253	0.327285	-0.0954294	-0.338384
	0.195665	1.03997	0.0706884	0.474767
	2.01885	0.44672	-0.32523	-0.0627121
	1.72314	0.263285	-0.313627	-0.888258
	2.76132	-0.112881	-0.132589	-0.536
	1.39838	0.743282	-0.0952622	-0.445676
	0.33004	2.50091	-0.0161313	0.637031
	0.356793	0.86509	-0.0664972	0.71766
	0.663973	0.270621	0.0683566	-0.309379
	1.47222	-0.0989715	0.0369279	0.340678
	2.08409	0.116228	0	-0.232477
	0.431238	0.481369	0.138409	-0.154936
	0.285537	0.385778	0.114999	-0.730909
	0.609326	1.70874	0.242563	-0.951342
	1.74711	0.0755482	-0.20901	0.614209
	1.58651	0.0884467	-0.0243051	-0.01199
	1.87568	0.414699	-0.342105	-0.151327
	2.39023	0.0192275	0.116978	1.00892
	0.509791	0.787616	-0.0380916	0.063447
	1.05675	2.22829	0.362632	-0.272727
	2.18992	-0.154443	0.315027	0.346074
	-0.138409	0.0427128	-0.220445	-0.593699
	1.90507	1.56398	-0.0210832	-0.202356
	0.496189	0.214575	-0.142488	-0.31964
	0.565054	-0.202023	-0.0406994	0.58856
	1.43555	1.84118	0.0929825	0.580877
	0.871187	0.144065	-0.0507887	0.41826
	1.02955	1.253	0.201462	0.200524
	1.29232	0.450586	0	-0.570541
	-0.0611005	0.0384551	-0.0563093	0
	1.10022	0.973508	-0.105416	-0.0205774
	1.50835	0.833377	0.0403821	-0.0205774
	0.838014	0.323778	0.159515	0.508497
	1.43762	1.27634	-0.169059	0.178271
	2.32111	1.77207	-0.037853	0
	0.799577	1.43333	0.190859	-0.468531
	2.02853	0.210628	0	-0.332609
	1.1151	-0.0772653	0	1.16725
	0.978574	0.412776	0	-0.397688
	1.0822	0.017811	-0.162858	-0.092991
	0.421665	-0.242911	0	-0.586067
	0.40374	0.848592	0.171053	0.463579
	1.99401	0.314899	0	0
	1.05067	0.138409	-0.0325522	0.575758
	1.46263	-0.349719	0.0665379	0.108443
	1.72966	0.0257917	-0.361828	0.281661
	0.490958	0.335169	0	0.233955
	0.84386	-0.0163054	-0.0296753	-0.561642
	0.899551	-0.157392	0.041491	-0.248876
	0.234258	0.69603	0.0221929	0.478212
	0.28571	0.735407	0.101105	-0.201115
	2.3819	0.518638	0.0786051	-0.486716
	1.20092	0.0268219	0.0831724	0.111965
	1.9027	-0.326017	0	0.580087
	0.922768	0	-0.103757	-0.087639
	0.476057	0.206775	0.17811	-0.658477
	0.880886	0.161569	0.456715	0.500844
	0.69373	-0.638782	-0.0684211	0.0895722
	1.39251	-0.0445493	0.0542862	0.319282
	0.885212	0.21446	-0.0769918	0.0520591
	1.23899	0.156757	0.0560482	0.132989
	1.07865	2.39948	0.39801	-0.87013
	1.05297	0.891385	0.510096	0.266755
	1.67417	0.510749	0.106656	1.28984
	1.74031	0.728501	0.0793505	0.275295
	1.38872	0.345363	0.0381717	-0.428267
	0.810997	0.500727	0.019106	-0.354123
	1.32929	1.7893	-0.0280675	0.0433517
	1.47583	1.43233	0.134308	0.54627
	1.80476	2.64879	0	-0.096299
	0.589645	1.2287	-0.067154	-0.0117133
	1.01275	1.94434	-0.0992605	0.156909
	0.704665	-0.0186731	0.101863	-0.160287
	0.895387	1.66091	-0.10949	-0.092755
	1.73074	1.11172	0.0490043	0.0442171
	0.657736	0.193805	0.136945	0.250802
	1.91635	-0.0750014	-0.181922	-0.145599
	0.548164	0.752001	-0.19248	-0.213716
	0.628561	2.27543	0.132347	-1.04066
	0.882202	1.6223	0.147212	-1.00469
	0.815921	2.21503	-0.0817966	0.189748
	0.702774	2.55735	0	-0.0920872
	0.58489	2.64212	-0.0633971	-0.348716
	1	3.58557	0.0821363	0.10194
	1.90996	0.489586	0.0256458	-0.0180739
	2.03199	2.3291	-0.290493	0.161058
	1.81738	1.09954	0.54252	-0.290043
	1.59235	1.7381	0.343727	0.957434
	2.06597	0.253083	2.88642	-0.0987181
	0.61672	0.776468	-0.131151	-0.0258089
	2.12211	0.185016	0.0727202	-0.248609
	1.66165	1.1399	-0.128229	0.449329
	2.444	0.617484	-0.091343	0.169192
	0.543777	0.807585	-0.142488	-0.233145
	1.94409	1.02438	0.228357	0.482816
	2.20558	0.494653	0.0329965	0.0774925
	0.724501	1.35078	-0.0513642	-0.0663498
	1.76088	0.968064	0.0908851	-0.0150022
	1.84942	1.975	-0.0922727	-0.424367
	1.52605	0.680542	-0.183766	0.507576
	2.37871	1.81624	0.230976	-0.275607
	0.763435	0.506334	0	-0.509344
	3.83553	0.0647556	-0.0737056	0.256301
	1.01823	1.09826	0.102728	-0.060306
	2.01855	0.954294	-0.195489	0.164459
	2.47861	0.511128	-0.0352754	-0.291549
	1.01748	0.504874	-0.0409291	-0.242969
	1.35768	0.119812	0.0586783	-0.308623
	0.467309	1.15948	-0.168666	0.0134607
	2.84759	0.173301	0	-0.254975
	0.870726	0.704995	0.0421665	0.0523656
	0.297239	1.736	-0.0568388	-0.0612553
	1.72798	0.488158	-0.0604386	0.119918
	1.27353	0.476742	0.130678	0.373345
	1.20209	0.60081	0.291856	-0.0625766
	1.22283	0.902477	0.0536437	0.449013
	1.20877	2.04653	0.507177	0.285256
	0.997671	0.421665	-0.0528617	-0.185016
	2.64266	1.08004	0	0.286181
	0.738694	0.916931	0.159985	-0.261262
	1.85788	0.414594	-0.187697	-0.0636754
	0.237402	0	-0.876769	0.231566
	1.2236	2.30723	0.0564847	0.318098
	1.89483	0.512649	-0.0841373	-0.0103373
	0.465797	1.03939	-1.05142	-0.217331
	0.764329	0.750047	-0.249403	-0.229068
	1.04185	1.74278	-0.337332	1.0864
	1.22737	0.513158	-0.339468	-0.34399
	0.783463	0.522309	-0.0518045	-0.526085
	2.56632	2.41013	-0.219967	-0.0361427
	1.21947	0.327285	-0.148134	-0.721022
	1.78313	0.924061	-0.506783	0.49699
	0.69153	0.836257	0.0320629	0.392944
	0.562789	0.692735	0.118866	-1.12919
	1.75531	0.705407	-0.101977	-0.382903
	1.51096	0.42221	0.0271025	0.479014
	1.43343	1.09395	0.0916894	0.212479
	0.533282	0.656488	0.122843	-0.342105
	0.817407	1.1446	0.139781	-0.0840398
	2.47932	0.748061	-0.0724297	-0.062201
	1.86649	0.486288	-0.100313	-0.0098864
	0.898493	1.0909	-0.184845	0.248378
	0.530617	0.255374	0.0964446	-0.23972
	1.1229	0.0301189	-0.163348	-0.0649877
	0.972203	0.353356	0	-0.18262
	1.02049	0.701519	0.0476729	0.534968
	1.25045	0.148619	0	0.247024
	1.69984	2.04462	-0.0427632	-0.30249
	1.91849	-0.335326	-0.658242	-0.019248
	1.71014	-0.176035	0.0302193	-0.253944
	1.31524	1.4347	-0.0815819	-0.453887
	1.22016	0.48313	0.124811	-0.372993
	0.630116	1.80483	-0.0848592	-0.22029
	0.721142	1.66282	0	-0.635082
	1.48013	1.15173	0.0902069	0.262414
	0.140555	-0.0844311	-0.0668445	-0.136584
	0.692927	0.417778	0	0.172447
	0.500872	1.52536	-0.0790621	-0.803298
	0.669989	1.96655	-0.0571974	-0.141515
	0.464912	1.20476	0.809847	-0.0836107
	0.964446	0.976979	0.259486	-0.284976
	0.328173	1.13189	0	-0.641826
	0.637055	2.42524	-0.110055	0.298217
	1.0253	1.24972	-0.0182594	0.205748
	0.368154	0.36482	-0.085025	-0.183147
	0.863409	0.539325	-0.199924	-0.623507
	0.718873	1.68495	0.333838	0.193713
	0.536437	0.0828872	0.109509	0.748659
	0.722854	0.800259	-0.0758009	0.0389508
	1.32026	0.532499	-0.156307	-0.943556
	0.282204	0.133484	-0.185016	-0.0550554
	0.900705	0.186923	0.140012	0.670547
	1.02554	1.24039	0.143901	0.0973943
	0.499034	0.358223	-0.103387	-1.2745
	0.628561	0.199405	-0.0085365	0.30336
	0.810002	0.189309	0.852438	-0.255374
	1.06327	0.72791	-0.0156442	-0.362632
	0.849254	2.90717	-0.277727	-0.0692574
	0.896393	0.587258	-0.726449	-0.628841
	0.281656	1.58983	-0.177434	-0.461461
	1.0324	-0.071174	-0.117891	-0.311463
	1.96711	1.12888	-0.281614	0.503655
	0.712116	0.315121	0.0216109	-0.340899
	0.906579	0.619476	0.0465629	0.60963
	0.705943	0.853251	0.295165	0.372835
	1.44557	1.25664	-0.347348	-0.258495
	1.26352	0.417138	-0.113606	0.225237
	1.97799	-0.422366	0.0243595	0.0341461
	0.92467	1.12171	-0.0799923	0.0944353
	0.227355	0.311786	-0.362269	-0.0594478
	1.13322	1.03609	0.0135513	-0.0500181
	0.629172	0.658967	0.0857691	0.731315
	0.622841	2.98729	-0.190058	0.065339
	0.777923	1.19325	0.338495	0.709914
	0.355521	1.2022	0	-0.0214237
	1.38103	4.81328	-0.323086	0.624226
	1.67691	1.0114	-0.267077	0.0266641
	0.312016	2.93036	-0.17025	0.46937
	0.551112	0.0677816	-0.0154838	-0.0264212
	1.00077	0.312613	0.0217145	0.555476
	2.31733	0.102438	-0.0333915	0.451841
	1.98467	1.08742	-0.713319	0.023748
	1.49424	-0.198039	0.061672	-0.250436
	0.54214	0.23446	0.148255	0.523964
	1.30745	2.43559	0.38968	0.426811
	2.31637	1.54706	-0.0179521	0.170558
	2.51827	1.38409	-0.309826	-0.398687
	2.41754	1.07257	-0.0739059	-0.0647556
	1.83493	1.59338	0.178164	0.689143
	6.27107	0.106971	0.348684	0.341434
	0.743097	-0.954294	-0.0095079	0.158493
	1.21488	0.899878	-0.255374	-0.0369279
	0.604386	0.283306	-0.152794	-0.111493
	1.34717	0.613684	-0.197082	-0.14597
	1.98005	0.0299696	0.19333	0.022807
	0.664251	0.541593	-0.0259579	0.237324
	2.70124	0.289215	-0.0544901	-0.0179877
	4.01749	0.406397	-0.35354	0.360167
	3.0137	-0.0334943	0.121688	-0.0373847
	1.1278	1.29039	0.0431704	0.0444401
	2.10533	0.123512	0.0895829	0.256676
	2.42368	-0.288413	-0.413052	-0.0533674
	2.17908	0.334424	-0.131269	0.0388812
	2.19039	0.237532	0.465765	-0.0671291
	1.36589	0.322817	-0.184233	-0.0266054
	0.641447	0	0.530357	-0.146092
	2.50312	1.45886	-0.409931	-0.234072
	2.16281	0.373847	-0.0179166	0.892815
	1.87209	0.981981	0.0225237	0.149724
	-0.524708	0.683896	0.0776181	0.649974
	4.19617	0.379057	0.0261262	-0.586782
	3.30524	-0.227118	-0.0177848	0.285762
	0.990633	0.269949	0.089381	0.182812
	0.773259	0.599061	-0.0360111	-0.104917
	1.93454	1.53918	1.01975	-0.209334
	1.10212	0.869052	0	0.110222
	0.761831	0.832573	-0.0595943	0.386445
	2.03911	1.8409	0.0844639	0.452079
	1.3843	0.796992	-0.0546543	0.374756
	3.88229	0.252119	0.140828	0.461796
	3.4191	1.75329	0.0493153	0.018417
	0.803616	1.64074	-0.0181135	-0.067807
	0.928691	0.879739	0.107499	-0.0347348
	0.895913	0.197082	0.023201	0.0964446
	0.84751	1.19759	-0.174342	0.192731
	1.15262	8.53939	0.0521522	0.0358096
	1.362	2.43875	-0.142488	0.831948
	0.931229	0.513158	-0.092132	-0.12629
	1.76035	1.20681	0.13713	0.780011
	1.81595	-0.187981	0.038909	-0.112618
	0.832126	1.24509	-0.0277666	-0.247249
	0.509314	0.750904	-0.035657	-0.270621
	1.32026	-0.13736	0.0353442	-0.889633
	1.08691	2.307	0.324833	-0.379223
	1.40304	2.74225	0	-0.18262
	0.329121	-0.283306	-0.0714545	0.122926
	0.751214	2.03617	0.0770464	0.158009
	4.01041	1.68928	-0.0155103	0.146391
	0.786376	0.800434	0.312999	-0.420514
	0.808003	0.805035	-0.11656	-0.225517
	0.77606	0.128593	0.36715	0.50129
	0.556339	0.744207	0.195564	0.116508
	0.0929825	0.374398	-0.0548334	-0.0792926
	1.46518	0.51027	0.477809	0.0579747
	0.789891	1.32066	0.459475	-0.158216
	0.644269	0.433918	0.956812	0.120647
	1.47781	0.228357	0.465615	-0.197412
	1.53155	1.06656	0.773052	-0.138939
	0.920385	0.0427632	-0.0184264	-0.163642
	0.309413	0.791607	-0.059578	0.181618
	1.70393	1.21214	-0.515102	0.0574511
	0.123344	-0.190859	0.0480944	0.879996
	1.93834	0.926075	0.726527	0.127388
	1.26633	0.275416	0.0263924	0.131866
	0.279808	0.895768	-0.327538	0.0440354
	0.866158	1.60199	1.50748	-0.127537
	0.816738	0.154238	0.307315	0.0371168
	0.765046	0.549442	1.01418	0.201322
	1.09651	1.38609	0.127508	-0.326499
	-1.41285	-0.222864	0.0781534	-0.100452
	0.162372	0.0158493	-0.182737	0.709373
	2.17019	0.324305	0.469426	0.201686
	0.912663	0.273799	0.0844202	0.0488283
	0.824163	-0.0636196	0.43481	0.148619
	2.1573	0.328095	0.180526	0.568586
	1.27091	0.060338	0.577052	0.256983
	2.65721	0.61672	0.395778	0
	0.794611	0.446691	0.137883	0.0242401
	1.09304	1.05798	0.397347	0.244827
	0.934617	0.491441	-0.152668	-0.0589965
	1.23036	0.605016	0.303257	0.0316157
	0.664825	0.56077	0.448001	0.327116
	1.45635	0.530568	0.169984	-0.10215
	1.14883	1.45194	0.124019	0.392034
	0.468343	0.503655	-0.238573	-0.0481796
	0.525553	1.18314	0.89367	-0.0705967
	0.392742	-0.318098	0.369529	-0.165166
	1.15544	0.417962	-0.0409291	0.233956
	0.820238	1.99837	0.0731604	0.141776
	3.4798	0.313182	0.0252003	1.49759
	2.95708	0.685386	1.84105	-0.118378
	1.13767	0.0575606	0.0313153	1.17784
	0.715167	1.57097	-0.0877193	-0.0801573
	1.17158	0.115857	-0.451175	-0.259818
	1.48349	0.0591569	0.872116	0.20198
	0.637963	0.461217	0.157666	0.0137049
	1.2236	0.0696476	0.512021	0.0791772
	0.69514	0.318844	-0.370614	0.113424
	1.37234	0.306449	0.0657736	0.249096
	1.20209	1.13813	0.0240791	0.0270016
	2.03566	1.20077	0.0501796	-0.0429998
	0.364716	2.64014	0.958681	-0.060338
	0.853251	0.479341	-0.072046	0.0166498
	1.13631	0.586535	0.195946	-0.179126
	0.965587	0.559974	-0.021071	0.0281765
	0.978323	1.36328	0.342105	0.86113
	1.39077	0.325567	-0.0395454	-0.0395311
	0.571716	0.271727	-0.322167	-0.128203
	3.24399	0.460617	0.122345	-0.0344053
	4.04373	1.15695	0.0449437	0.370032
	4.01886	0.512812	-0.0348684	-0.0976566
	1.34308	0.233204	-0.041138	0.185892
	3.34003	0.33412	-0.125914	-0.058489
	0.543947	0.760006	-0.0814292	0.0292681
	1.61119	0.894906	0.324282	0.0157941
	2.73684	1.17804	0.075079	0.0224679
	0.603328	0.254351	-0.163558	0.0599887
	0.865371	0.654127	-0.301774	-0.47421
	1.76706	0.775683	-0.187568	-0.0745644
	2.96026	0.35003	-0.459027	0.0475894
	1.45359	0.258101	-0.149652	-0.270932
	1.3561	0.0479249	-0.155414	-0.028918
	0.945995	-0.0559617	0.0108833	-0.133867
	1.18176	1.94169	-0.397768	0.146977
	0.745919	0.35739	-0.153788	0.244392
	0.504733	0.428787	0.267625	-0.400828
	1.74559	2.16545	0.133027	0
	0.951511	1.28775	-0.0354825	-0.229514
	1.06358	0.921945	0.0145869	0.262523
	0.989715	0.228275	0.0390767	0
	1.86521	0.913793	-0.8615	-0.0151223
	0.601047	1.7381	-0.221761	0.121236
	1.97799	3.14586	-0.0209372	-0.0640126
	3.02193	0.521147	-0.753318	-0.0176377
	1.14515	0.741746	0.406035	0.282204
	1.8199	-0.586994	-0.296198	0.483287
	2.75351	1.0231	-0.567149	0.0279808
	3.89744	0.233204	0.10534	0
	2.5113	1.8262	0	-0.0523278
	-0.65933	1.10344	0.141102	-0.112969
	1.73508	0.736437	-0.245971	0.181057
	3.3316	1.15426	-0.203074	-0.0557038
	4.2307	0.352558	-0.0488064	0.459674
	1.31943	1.98975	0.100669	0.0709188
	1.78598	1.59593	-0.0578052	-0.110366
	1.0416	0.19418	1.01357	0.09419
	1.38223	0.714154	0	-0.13406
	1.93576	0.522309	0.106157	0.0937378
	2.83622	0.302697	0.0517552	0.6525
	1.73761	2.03846	-0.0756533	-0.0423239
	1.45219	1.0466	0.75706	1.34016
	2.2903	0.475829	1.03352	1.59708
	1.5734	1.5974	-0.030169	0.505711
	1.03728	2.59524	0.0154706	0.624291
	1.54911	0.101294	-0.0907486	0.447544
	0.364576	-0.617709	0.0446041	0.740386
	0.909104	-0.126794	0.207049	0.771027
	0.261262	0.990943	-0.0725989	1.22943
	0.464912	0.680435	0.0213564	0.337157
	1.14666	-0.35786	-0.75887	0.607584
	0.587416	0.764585	-0.0537497	0.353304
	0.513642	-0.323778	0.241524	0.537852
	0.563968	2.30637	-0.0526061	0.256223
	1.11262	0.723197	0.0309942	1.1731
	-0.105111	0.929825	0.609221	0.952622
	2.45949	0.680435	0.0501796	0.767105
	0.709651	-1.36222	-0.200867	0.0637987
	0.652737	-0.339702	-0.568515	0.0392246
	0.926854	0.442234	-0.203155	0.475756
	0.630902	2.05573	-0.0942716	0.0308886
	0.682779	0.986103	-0.011913	1.37708
	0.55402	-0.151349	-0.0524641	0.280385
	0.397306	1.85437	-0.0880174	0.237186
	0.964446	2.02713	-0.0477147	0.623573
	0.329665	-0.237878	0	0.017846
	0.94262	0.126573	-0.0214575	-0.257551
	0.734072	0.886705	0.378727	-0.0505998
	1.02632	0.593966	-0.173716	0.773731
	0.911376	0.230389	0.276396	0.0251478
	1.04423	0.826249	0.236705	0.252119
	0.334884	1.07964	-0.113516	0.654943
	1.75634	0.497608	-0.221594	-0.123135
	0.461951	1.17248	-0.0682922	0.610687
	0.543375	0.225939	-0.0496076	1.32233
	1.27037	1.77226	-0.159671	-0.0297483
	0.304036	0.715311	0.844363	0.369128
	1.00731	1.07419	-0.0972203	0.269015
	0.114757	0.35955	-0.0875076	0.290611
	0.211756	1.60384	0.409345	0.0423635
	0.988995	1.39781	0.41622	0.437961
	0.209614	0.831724	14.8036	0.0330266
	0.822667	3.72705	-0.535133	-0.200793
	0.459674	0.519902	-0.0827926	0.0601712
	1.37418	-0.190572	0.0784917	-0.0149477
	0.413791	0.230682	-0.592656	-0.122718
	0.87244	2.17068	-0.217869	0.860676
	0.859511	-0.303457	-0.176524	0.0437327
	1.05416	2.2823	0.243051	-0.156139
	1.10508	0.746594	0.194731	-0.0109226
	1.55749	0.276818	0.191408	0.0445129
	0.596652	-0.431704	-0.126794	0.0106845
	0.949749	-0.0556183	0.0834019	0.0447141
	0.479373	-0.783463	0.135817	-0.110633
	1.14086	0.337332	-0.0413963	0.445275
	0	1.06344	0.206041	0.112969
	1.27456	1.31648	-0.0106406	0.066824
	0.499689	-0.243377	0.764267	0.0491104
	0.485667	0	1.41426	-0.0776276
	0.685828	0.604386	0.286665	-0.0863409
	0.988214	1.80776	-0.0463328	-0.348266
	0.341033	1.21327	0.0457868	-0.0663553
	0.372886	1.12682	0.750272	0
	0.0982741	0.702434	-0.0131103	-0.028386
	0.379719	2.14394	0.878168	0.0928464
	1.78172	-0.382388	-0.123512	-0.0299201
	0.656941	1.03705	-0.0298217	0.0784432
	-0.566612	1.09354	-0.0346684	0
	0.618949	0.0540434	-0.165208	0.352497
	-0.650877	-0.234334	-0.0804954	0.0672474
	0.440281	0.178636	-0.0429658	0.411071
	0.843329	0.981981	0.302193	0.0438384
	0.35264	2.28549	-0.125478	0.120176
	0.631163	0.0786051	0.0731112	0.0905824
	0.980085	0.0959343	0.0520648	-0.0395024
	0.610649	0.634483	0	0.0352297
	0.766663	1.11751	-0.416818	-0.233454
	0.493004	0.592052	-0.272144	-0.415994
	0.621654	0.355957	0.235753	0.112469
	0.635183	0.162615	0.161349	0.177287
	0.619883	2.53377	0.0702774	0.4311
	0.0861358	0.157392	0.528838	0.0416101
	0.99416	0.261723	-0.2861	0.207218
	1.06918	-0.0876981	-0.163495	0.104807
	0.445858	0	0.174954	0.129725
	0.265082	-0.0708265	-0.0429658	-0.166524
	0.481674	0.394165	0.48208	0.329515
	1.55414	0.54152	0	-0.0503655
	0.133648	1.66442	0.0656347	-0.0700361
	0.639938	0.102006	0.23775	0.0956391
	1.60136	0.465868	0.0337018	-0.201911
	0.115121	0.378869	0.147848	-0.103609
	0.0527081	0	1.73643	-0.031442
	0	0.942739	-0.0311005	0.131462
	0.507177	2.3538	-0.0193095	0.0224958
	0.840073	0.426865	0.141495	0.0593991
	0.655358	0.277879	-0.318959	0
	1.64833	0.367532	0.988304	-0.142596
	0.999736	0.317219	-0.256689	0.346124
	0.324745	0.321963	-0.902213	-0.458302
	1.34664	-0.0616196	-0.16621	-0.0189661
	0.528104	0.816213	1.07071	-0.682066
	0.744533	0.580633	0.347149	0.105172
	0	0.25151	1.06357	-0.09872
	0.790138	0.230161	-0.325543	0.251163
	0.81865	1.23825	-0.361323	-0.176606
	1.13322	0.798045	-0.284507	0.322868
	0.600852	0.198936	-0.998921	0.393265
	0.998069	0.370536	-0.437926	0.536187
	0.776181	0.379057	0.966616	0.590689
	2.00651	0.23524	0.489517	-0.0085045
	1.27239	1.95588	-0.273604	0.301762
	1.00731	-0.103708	0.211402	0.37946
	1.25587	0.532435	0.108579	0.13955
	3.27803	0.38545	0.114083	0.142045
	2.17579	0.879107	-0.247378	0.182571
	0.793257	0.11723	0.753851	0.255203
	0.844264	0.551531	-0.0245312	0.0695585
	1.32447	2.20203	-0.474791	0.107778
	3.19532	1.49482	0.093478	0.0402541
	1.19937	0.348238	2.81426	0.209614
	0.78833	0.312075	0	0.237914
	1.26756	0.96801	-0.159946	0.485611
	0.768583	0.618122	0	0.0634526
	0.908554	-0.714377	-0.838992	0.204877
	1.86172	0.391329	1.32222	0.552792
	1.38621	0.339059	0.220054	0.605177
	0.525553	0.692045	0.578257	0.321726
	2.26645	0.0816738	0.502412	0.424627
	4.33291	0	-0.0435719	0.227434
	1.87949	1.16163	0.930239	0.500696
	0.854927	-0.0596434	-0.690689	0.781104
	0.579789	0.896771	0.888111	0.300268
	2.76115	-0.0561349	-0.320185	-0.0308098
	0.89785	-0.116477	0.775328	0.486288
	0.926075	0.13332	0.214339	0.109586
	1.4996	-0.0507887	-0.465632	0.406364
	0.949458	1.18582	-0.869388	0.231987
	1.6117	0.850617	-0.305073	0.00737656
	1.86363	0.171701	-1.23267	0.528471
	2.30027	0.644018	-0.0429545	0.152687
	1.34585	0.224154	0.650598	0.136271
	0.587258	0.859996	-0.504426	0.215783
	3.06637	0.438346	1.30582	0.391329
	1.84389	0	-0.408629	0.0166345
	0.416021	1.77577	1.16426	0.0380117
	2.10832	-0.066416	-0.140838	0.354776
	1.67083	-0.240685	-0.809108	0.1192
	0	-0.0618825	-0.163984	0.316081
	0.542398	-0.408983	0.047365	0.0240631
	1.87986	0.0804061	1.06241	0.372912
	0.998069	1.3448	-0.500123	0.580314
	1.79006	0	-0.766168	0.00987559
	0.738557	0.402924	0.797155	0.370933
	2.40121	-0.0737056	0.13679	-0.0613382
	0.484316	0.346463	-0.755387	-0.213145
	2.63834	0.0429658	0.394492	0.322868
	1.32042	0.114757	3.01711	0.393265
	0.696204	0.0416818	0.6845	0.536187
	2.17405	0.276115	-1.31962	0.590689
	1.29511	-0.238573	-0.130036	-0.0085045
	0.951259	0.733083	-0.194377	0.301762
	0.556384	-0.0568388	0.269203	0.37946
	2.78471	0	0.615464	0.13955
	1.28745	-0.117737	0.058658	0.142045
	1.03997	0.55424	-0.425968	0.182571
	1.10446	0.900575	-0.12739	0.255203
	0.164335	0.251827	0.180336	0.0695585
	1.06841	-0.072046	0.221903	0.107778
	1.48075	0.592052	0.0582553	0.0402541
	1.14343	0.0737056	-0.184839	0.209614
	2.48662	0.824163	-0.173693	0.237914
	0.827746	-0.317303	0.286522	0.485611
	0.759204	1.17129	0.75257	0.0634526
	1.69984	0.278234	0.476213	0.204877
	1.00412	0	0.349355	0.552792
	1.16799	0	1.00964	0.605177
	0.140337	0.501912	-0.534447	0.321726
	1.10887	0.595128	0.185162	0.424627
	1.32712	0.398496	-0.199329	0.227434
	0.548905	0.209372	0.208034	0.500696
	-0.249517	-0.203726	0.308112	0.781104
	0.913101	0.415227	-1.2987	0.300268
	1.11923	0.594478	0.593309	-0.0308098
	0.42689	0.0744623	-0.0286363	0.486288
	0.27987	0.355521	-0.391594	0.109586
	1.13707	0.518045	-0.643015	0.406364
	0.491704	0.282815	0.308907	0.231987
	0.163981	-0.100452	-0.150493	0.00737656
	0.192014	1.09888	0.272045	0.528471
	1.15654	0.742228	0	0.152687
	0.592367	0.134807	-0.0553312	0.136271
	0.269281	2.43001	-0.327938	0.215783
	0.810894	-0.0314239	0.0439327	0.391329
	1.04354	0.731768	-0.183832	0.0166345
	0.958779	1.80647	-0.110938	0.0380117
	3.75355	0.151412	-0.393337	0.354776
	0.158431	0.980085	0.442783	0.1192
	0.757395	0.169059	-1.58836	0.316081
	0.341033	0.173785	0.372272	0.0240631
	2.04299	0.965587	-0.737084	0.372912
	1.17552	0.13332	0	0.580314
	1.37092	0.182778	-0.11178	0.00987559
	3.79852	0.541241	-0.448874	0.370933
	0.922727	0.826847	-0.0227922	-0.0613382
	0.518045	0.828872	-0.250261	-0.213145
	1.54814	0.807843	-0.129651	0.158354
	0.393452	1.82108	-0.325203	0.761706
	2.11192	0.0268616	0.0107713	-0.359041
	0.370536	0.537232	-0.0671858	-0.0219777
	1.20391	0.14583	0.134146	0.313334
	0.884467	1.01082	-0.168075	0.285162
	0.819086	2.46449	0.634415	0.159449
	1.05111	1.64833	-0.176829	0.746924
	1.66118	0	0.373912	-0.0254657
	0.749802	1.23977	-0.0948005	-0.0217405
	0.874769	0.0291505	1.038	-0.475582
	0.153657	-0.282423	0.3441	0.049721
	0.599772	2.03772	-0.0978609	-0.212687
	0.789146	1.11389	-0.254634	1.1838
	1.42124	0.72791	-0.234546	0
	1.42014	1.12951	2.32413	-0.279521
	0.333029	0.956029	0.994919	0.342105
	2.05818	0.0888803	-0.332942	-0.0368828
	0.175467	0.372202	-0.33789	0.420199
	0.968191	0.0525553	-0.194812	0.188871
	0.870726	0.666058	-0.209886	0.121444
	0.578667	0.217145	-0.0140248	0.00959343
	0.337332	1.74097	0.556026	-0.369195
	0.868421	0.481757	0.412474	-0.110356
	1.14262	0.935536	-0.205652	0.269383
	0.723455	1.35563	0.249641	-0.0965301
	0.298053	-0.0630664	-0.19077	1.49082
	0.920744	0.084727	0	-0.243581
	0.429843	-0.0880174	-0.235772	1.00201
	0.976917	0.65933	-0.120379	0.535645
	0.6001	0.509951	0.128603	0.121688
	0.0676551	1.24738	-0.696178	-0.268837
	0.522114	0.415624	0.67238	-0.606223
	0.388534	-0.0697368	-0.296617	0.11679
	0.487005	0.431704	-0.263924	0.140434
	1.7594	0.259023	0.170127	-0.595365
	0.923062	0.442802	-0.209717	1.02511
	0.892382	0.172956	0.172516	0.365556
	0.53186	-0.226645	0.572686	0.292445
	0.856965	0	-0.293756	0.609611
	0.501198	0.750272	0.0446257	-0.217231
	0.279485	0.470078	0.0483727	-0.129776
	0.304732	0.273066	-0.0909733	-0.0175184
	0.852723	0.128897	0.162602	0.21222
	0.957581	-0.158354	-0.103342	0.46738
	0.922546	0.333029	0.129915	-0.140952
	1.37632	1.52917	1.07787	0.530072
	0.947493	0.338556	-0.219581	-0.0855263
	0.625227	0.0996241	0.238805	0.421149
	0.791321	0.604386	0.366225	0.049506
	1.29975	-0.169851	0.0847086	0.106908
	0.280024	0.399123	-0.0320536	0.218453
	0.821898	0.241754	-0.0192032	-0.091022
	0.829188	0.244196	-0.131873	0.260618
	0.385778	0.961192	-0.165041	0.109667
	1.71515	1.77024	-0.273664	0.765889
	0.519034	0	-0.62327	0.40374
	1.64468	1.53573	0.0990244	0.568834
	0.472366	0.225517	-0.0969813	0.339625
	2.04299	0.711973	-0.491335	-0.137049
	0.940374	0.932481	0.260682	0.225587
	0.957443	0.577439	-0.106765	-0.227911
	1.15993	0.986007	-0.541055	0.0141764
	1.59861	0.105621	-0.430853	0.81035
	0.999378	0.154093	-0.0441613	-0.0761831
	0.622543	0.282423	-0.341333	0.356186
	0.683596	0.560358	0.0931702	-0.370032
	1.37708	0.187697	0.415111	-0.0857691
	0.988304	-0.148316	-0.264343	0.244864
	1.06396	0.119287	-0.211666	0
	0.918667	0.113856	0.981039	-0.114902
	0.784318	-0.46254	0.0791773	-0.0339543
	1.33148	0.843329	-0.274983	-0.155414
	0.805848	0.198521	-1.26516	-0.0805848
	0.424485	0.205457	0.24168	0.22794
	0.846611	0.336462	-0.467734	-0.493936
	0.596203	0.192378	0.203678	0.168928
	1.96904	1.07006	0.298866	0.237133
	1.90859	-0.071525	-0.208853	-0.0360827
	0.378458	0.0956812	0.692411	0.286892
	2.17405	0.6001	-0.22606	-0.118818
	1.99614	0.594478	-0.0239768	-0.387151
	2.71312	0.0410217	-0.227944	0.0989895
	0.33269	0.923592	0.246739	0.0675292
	0.561598	0.500181	0.0389706	1.01537
	0.942842	0.120877	-0.867464	0.183353
	0.692045	0.315332	-0.883501	0.0530939
	-0.111237	0.661736	-0.310646	0.00883175
	3.80539	1.76393	-0.53972	0.156457
	0.297849	0.252999	-1.18238	-0.127508
	0.804223	0.703954	-2.29091	0.319593
	1.54405	3.08424	-0.799365	0.121108
	0.224772	0.593966	-0.313976	0.116228
	0.202211	0.214893	0.46483	-0.325717
	1.32782	-0.0595454	-0.657506	-0.206041
	0.640692	0.320259	-0.822848	-0.0576215
	0.427884	0.755482	0.428258	0
	0.523801	0.909253	0.0333903	-0.0501565
	1.49848	2.40472	0.653882	-0.170731
	0.348015	1.12386	-0.701167	-0.0454805
	0.606311	1.14601	0.380193	-0.0828872
	1.12986	-0.0501565	-0.103007	-0.0875922
	0.575606	0.241754	-0.831232	0.560431
	1.33212	0.869781	-0.0415797	-0.278947
	0.248378	0.732293	-0.440761	0
	0.484802	1.9561	-2.10094	0.116377
	3.38046	0.348126	-2.322	0.0997154
	1.05352	0.0402924	-0.143537	-0.234865
	0.220311	0.728908	-0.0140063	-0.218746
	2.09362	0.277524	-0.87784	-0.0575606
	1.57286	1.0215	-0.349624	0.453289
	0.806702	0.379498	-0.117606	0.195263
	0.784917	2.632	0.421326	-0.0271431
	0.0457868	0.122718	-3.15011	-0.46709
	-0.0423635	0	-0.0245312	-0.112852
	0.956482	1.68666	-1.27929	0.170593
	1.20877	1.19511	0.0363659	0.226645
	0.5584	0	0.924502	0.0263924
	1.47583	0.391329	-0.239645	-0.0218716
	1.83733	0.812795	0.354841	-0.874269
	1.31504	1.80713	0.514596	-0.196135
	0.745133	0.945712	2.08178	-0.0784917
	2.59023	1.60812	-0.592517	0
	1.52097	0.694939	2.30945	0.0902967
	0.732589	-0.196726	0.0924195	0.0568388
	0.608071	0	-0.425735	-0.152794
	1.85548	0.859317	0.776134	0.146054
	0.190636	0.526643	-0.240008	-0.067154
	0.710437	0.502833	0.186409	0
	0.5075	0.288457	1.49576	0.0557895
	1.58391	0.796197	0.178984	-0.075627
	1.04505	0.426625	-1.51189	-0.201462
	0.705117	0.689	2.42509	0
	1.21731	0.350239	-0.94884	-0.111237
	0.822916	0.428787	-0.184251	0.0702094
	0.942115	0.418191	-0.352353	0.197277
	0.526507	0.618122	3.52354	0.024652
	0.450874	0.903812	-0.206368	-0.354594
	0.661133	0.422699	0.879833	-0.53403
	0.586994	0.858598	-0.76223	0.0875922
	1.47194	0.345617	-0.130381	-0.104752
	1.46828	0.586994	-0.306261	0.0183704
	0.870091	1.59515	0.0392228	0.203399
	0.145246	2.59023	0.312052	-0.498272
	1.18066	0.640409	-0.463815	-0.284789
	0.444786	1.16372	0.167346	0.643249
	-0.218453	0.714545	0.271272	-0.366295
	0.832126	0.340271	-0.12391	0.767324
	0.580727	0.773909	0.154324	-0.165964
	0.760486	0.55739	0.134395	-0.146026
	0.389604	0.777068	-0.553553	-0.0946819
	1.00532	0	0.444925	-0.222102
	0.694697	0.340354	-0.456334	0.0459027
	0.711042	0.772927	-0.561693	-0.118896
	1.78898	-0.0871711	0.422512	0.638864
	2.4007	1.6207	-0.042439	-0.442234
	1.73293	0	-0.701918	-0.223847
	0.756608	0.804473	0.067794	-0.0302193
	1.32312	0.605828	0	-0.0334223
	1.33047	0.791607	0.162976	0
	1.09798	0.274721	-0.104188	0.0304732
	1.17696	1.3464	-0.734118	-0.338722
	1.26372	-0.039331	0.0443923	0.307605
	0.136072	0.642343	0.0543393	-0.121893
	0.427632	1.40056	-0.216526	0.470591
	0.222747	-0.300523	-0.0315297	0.150957
	1.57225	0.552015	-0.0637223	-0.0165888
	0.586994	1.33906	-0.449739	0.0798748
	2.01048	0.191666	0.429545	-0.49519
	0.844922	0.210832	-0.627054	0.276516
	0.372432	0.595128	-0.286267	-0.563549
	1.41118	0.323137	-0.241131	0.0655753
	0.877823	1.45359	-0.141652	-0.601878
	0.565572	1.35563	0.16428	-0.250091
	1.23921	0.874769	-0.21621	-0.16117
	0.409889	1.32115	-0.92809	-0.114757
	1.65693	1.04204	-0.193884	-0.021157
	0.399123	1.64468	-0.187783	-0.127687
	0.645782	0.431704	-0.928644	-0.145752
	1.81316	-0.33208	-0.192249	-0.209372
	1.70845	1.5571	-0.846523	0.0439553
	1.36842	0	0.803093	-0.766895
	3.70873	1.42608	-0.408068	0.967018
	1.88751	0.960613	-0.185593	-0.106406
	4.68058	0.199248	-0.261508	-0.247761
	1.25333	1.71937	0.948358	0.102438
	0.514777	0.364716	0.0960159	0.161889
	0.463831	2.02211	-0.0704187	-0.113796
	1.9614	1.03609	-0.319691	-0.167462
	1.71863	0.67008	0.213261	0.162372
	2.05374	0.581579	-0.359099	0.247699
	0.149848	1.27068	-0.551707	-0.233654
	3.43939	2.85287	-0.0566609	-0.247308
	2.76243	0.72046	0.377882	0.961523
	3.40701	1.58779	-0.176242	-0.0443858
	1.16193	-0.165585	-0.0453893	0.118798
	0.267625	1.15733	-0.336332	-0.127537
	0.399652	-0.599942	0.033364	0.0484802
	3.24413	3.27285	0.0414444	0.0639186
	4.61105	-0.184545	-0.0621362	-0.13531
	0.282268	0.46892	0.31628	0.0694696
	1.47383	0.427632	-0.365854	-0.253588
	3.02193	0.981854	0.596206	0.791196
	1.0172	1.10558	-0.257876	-0.0406994
	3.14044	0.0268219	-0.300074	-0.174038
	5.00777	1.22007	0.106631	0.230976
	1.98482	1.17399	0	0.0680359
	0.948421	2.15356	-0.243204	0.0900277
	0.537935	0.954294	-0.615058	0.0509314
	2.03805	1.41605	-0.889638	0.243732
	2.24098	1.04059	-0.0882308	-0.0132929
	1.67368	-0.49812	-1.2094	1.05932
	1.8995	0.56077	-0.181752	0.0816738
	2.64341	0.100731	0.212195	-0.148013
	1.35275	2.10533	-0.120224	0.0233654
	2.29778	0.678873	-0.399292	-0.0926657
	1.32312	0.0406994	-0.950772	-0.0534067
	1.57022	0.165585	0.938278	0.257723
	2.69595	0.169454	0	-0.251193
	7.55482	-0.127687	0.376232	-0.074862
	0.561884	0.29276	0.223756	-0.585749
	4.42323	-0.0692706	1.2688	0.125189
	1.66782	0.823568	1.13957	0
	7.06425	0.322339	-0.985862	0.205748
	0.159049	0.259269	0.474647	0.0655161
	0	0.450075	-1.08229	0.785541
	1.0293	0.728908	0.272045	0.0756007
	1.78762	0.0353442	-0.317571	0.650762
	0.149848	0.107712	0.492205	-0.039331
	0.568834	1.69502	-0.0633418	0.0692045
	0.954294	0.518045	1.17653	0
	0.46254	0.442234	0.152658	0.0546956
	0.773909	0.701722	-0.328621	0.0534329
	1.1397	0.629834	0	0.0214829
	0.574303	0.0611864	-0.163227	0.461363
	0.841156	0.128593	0.396626	0.209614
	1.02246	0.488842	1.48211	-0.0213816
	1.36474	0.406943	0	0.14012
	0.213313	0.702134	1.95641	0.806627
	2.50091	0.339744	-0.608317	0.0427968
	0.490043	0.569082	0.0581356	-0.0658532
	0	0.591247	0.136241	0.436906
	0.123344	0.465263	-0.245029	0.107034
	0.620944	0.638782	-0.184785	-0.183379
	-0.323778	0.500565	-0.550263	0.165774
	0.207218	0.251246	-0.356298	-0.153875
	1.3464	0.362962	0.824592	0.207931
	0.67154	0.260574	-1.89282	0.441765
	1.07446	0.49812	1.17542	-0.019106
	0.898412	0.116696	-0.179392	-0.056251
	1.488	0.126684	-0.132899	0.224603
	2.13569	0.201015	-0.19308	0.165434
	1.42544	0.630444	0.201706	0.0570624
	1.56493	0.473865	-1.62869	0.151096
	0.0784917	0.276466	-0.155644	-0.0343727
	-0.266641	0.355521	-0.261431	-0.182329
	1.15121	0.492706	0.201133	-0.168928
	-0.631448	0.56319	-0.0810524	-0.562219
	1.09667	-0.225637	0.251284	0.0382523
	0.380916	0.459415	-0.419266	0.625227
	0.432849	0.152047	-0.304586	0
	0.207218	0	-0.257566	-0.0520275
	0.987939	1.06847	0.178315	0.339967
	0.416818	0.875765	0.92804	0
	0.735968	0.461112	-0.0186136	0.428919
	0.918055	0.975565	-0.582243	-0.181618
	1.5714	-0.135479	-0.11118	-0.176463
	0.882241	0.366541	0.428059	0.300761
	1.65805	0.61463	-0.347861	0.297849
	0.580432	-0.517306	0.188618	-0.124473
	0.480762	0.237596	-0.0726696	-0.267296
	0	-0.0275556	0.200394	0.111465
	1.72481	0.0954294	-0.119614	0.0267822
	1.26586	0.212479	0.340876	-0.0303204
	1.94085	0.342105	0.116662	0.251329
	0.879107	0.182635	-0.363763	-0.353389
	1.94963	0.209268	0.0743675	-0.278947
	1.25824	0.574533	0.122538	-0.222201
	1.2236	0.184077	-0.16281	0.211183
	0.909828	0.583635	0	0.460192
	0.800865	0.464144	-0.1417	0
	0.755482	0.481902	1.13915	-0.140555
	1.16727	1.14343	-0.218009	-0.285088
	5.26401	0.0499034	0.356964	0.433178
	3.09942	0.311005	-0.139755	-0.333915
	1.52549	0.996017	1.82448	1.52366
	1.27821	1.42608	-0.577402	-0.821053
	0.948942	1.03074	-0.351705	-1.3267
	1.29082	1.05599	0.268601	0.0620945
	2.55702	0.667735	0.172717	-0.430679
	2.96908	0.26534	-0.0416069	-0.180414
	1.53421	0.547451	-0.0894081	-0.256689
	0.906579	1.37197	-0.199057	0.771557
	0.65339	0.596434	1.33316	-0.269281
	0.660954	0.0507177	-0.117777	-0.0961038
	0.58489	0.274305	-0.155644	-0.933815
	1.84856	0.706965	1.31681	1.76135
	1.14423	-0.201807	-0.136606	0.101012
	1.17556	0.88756	0.0977858	-0.229223
	0.490534	0.66335	0.140713	-0.201462
	1.62761	0.0363601	-0.467875	-0.859317
	1.80671	0.33059	0	-0.157941
	1.36075	0.52061	0.27839	0.212065
	1.87462	1.04744	0.185054	0.151941
	1.21513	2.17975	0.210989	0.172682
	1.51096	0.974816	-0.704707	-0.165333
	0.249517	0.34838	-0.203058	0.308477
	0.947554	0.7709	0.0201324	1.00285
	1.26233	0.292445	-0.344846	0.55424
	0.0784432	2.59319	-1.23701	0.289334
	2.74721	1.12465	0.346598	0.782955
	1.18249	1.26264	-1.16619	0.512192
	0.657462	1.03765	-0.732856	-0.380117
	1.18066	2.26645	-0.270485	-0.213313
	0	0.613382	0.256782	-0.421665
	1.06889	1.64074	0.085105	0.750272
	0.553918	1.97351	0.161161	-0.1933
	1.37921	-0.28659	-0.856393	0.524034
	-0.135919	1.73389	0.0605695	-0.0334531
	0.666252	3.36098	0.0533154	-0.0187698
	2.11856	3.09748	0.648254	0.201961
	0.929257	2.92588	-0.0469978	-0.0275556
	1.2238	1.86923	-0.307529	-0.775485
	1.26048	0.343339	-0.315852	-0.033796
	1.11638	1.39851	0.198128	0.0754584
	1.04172	0.204788	-0.153337	0.0679085
	1.00896	1.59479	0.182477	-0.0674663
	2.16367	0.585711	0	0.3107
	1.00731	0.253293	-0.364675	-0.0318657
	0.157153	0.322817	-0.116976	-0.0474649
	0.571774	0.494498	-0.0223599	0.133484
	0.827926	1.47383	2.65244	0.0159469
	0.846947	0.558611	0.553209	-0.115931
	2.00806	0.696094	-0.219404	-0.188719
	1.38145	2.97683	0.389349	0.0271838
	1.31449	0.225939	0.731707	-0.148272
	1.76454	0.68596	-1.1726	0.0849652
	0.843765	-0.165585	0.691189	0.351582
	0.853952	0.958275	-0.572156	0.0715532
	1.90859	1.91362	-0.114314	0.0173508
	1.03694	0.376174	0.0490625	-0.0684211
	3.53979	-0.920969	0.481714	-0.0115488
	2.41426	-0.488842	-0.122577	0.0510749
	1.0199	-0.116228	0.263052	-0.0545037
	1.10097	0.46892	0.954271	0.0362269
	1.42482	0.393452	-0.161488	-0.0705509
	1.39922	-0.270621	-0.230856	-0.0179343
	3.05057	1.02226	-0.849503	0.394594
	0.922356	0.185648	-0.39417	-0.0250783
	2.54478	-0.0575606	-0.163478	0
	1.05567	-0.224772	-0.182684	-0.118397
	0.99038	0.180954	-0.491672	-0.030169
	1.62578	0.985412	0.990794	0.0252178
	1.45792	0.217145	-1.64634	0.367532
	0.400803	-0.421665	0.225739	-0.0655753
	2.28028	0.384868	-0.598023	-0.106761
	0.698075	0.836327	-0.0202476	0.16213
	0.818581	0	0.749475	0.257351
	1.67246	0.123065	-0.657026	0.0258653
	2.64333	2.38707	-0.954627	0
	1.36427	1.01778	0.523078	-0.115783
	1.37478	0.0338908	-0.42439	-0.0874865
	1.40828	0.245852	1.812	0.476363
	3.40316	0.0435855	-0.0990537	-0.26547
	2.03878	0.990797	-0.0510391	-0.140434
	3.70226	-0.0993511	-1.04279	-0.0228934
	0.735561	-0.0765046	1.19954	-0.513158
	2.66512	0.0824163	-0.740771	-0.169771
	0.868001	1.39474	1.89057	-0.0111442
	1.33225	0.277879	2.09002	0.0745133
	1.51096	0.882673	0.478636	-0.109226
	2.11318	-0.207455	0.159306	-0.295222
	8.05848	-0.0474649	-1.16768	-0.120304
	1.87418	0.666602	0.179826	0.168862
	0.972724	0	0.516849	0.156983
	1.04605	0.114757	-0.305486	-0.100508
	0.728176	0.805848	-0.612101	0.0115121
	1.55715	0.466407	-0.411459	0.0133615
	2.65244	0.184747	0.527849	-0.204053
	2.47249	0.308185	-1.02181	0.211653
	0.444737	0.46709	-0.165921	-0.247699
	1.11397	0.118121	0.629803	0.0519034
	3.42048	-0.148619	-0.104401	0.342105
	1.71909	0.494498	0.126199	0.041255
	-0.524287	1.86721	-0.207831	0.0583009
	2.73686	0.751309	-0.144491	-0.152001
	-0.731707	0.646274	-0.207453	-0.153286
	1.84517	0.58489	-0.160194	-0.119759
	4.23231	1.05183	0.356298	-0.0752973
	4.56966	1.09888	-0.130081	0.0676551
	1.08818	1.98912	0.716748	0.034902
	1.40174	0.689788	-0.261225	0.0875922
	1.05458	-0.132026	-0.1957	0.0491371
	3.81406	0.749239	-0.237621	0.151096
	3.71216	0.323778	0.235192	0.046973
	1.59545	0.0547782	0.0948711	-0.0298708
	2.11466	0.364088	0.446205	0.874174
	4.32631	0.0509314	-0.418661	0.0202587
	2.91593	0.329665	-0.202642	-0.702279
	1.13271	0.326695	-0.0354841	0.431324
	0.725453	0.201462	0.335221	0.202211
	2.07582	0	-0.109379	-0.0911135
	2.43427	0.75339	-0.295347	-0.0300192
	1.24661	0.128138	-0.531269	-0.342485
	0.107169	0.281838	-0.243902	0.378651
	0.373428	-0.65933	-0.204845	-0.421665
	1.91614	-0.215852	0.337664	2.02647
	2.59302	0.631762	-0.655099	0.515102
	-0.0419358	0	-0.555597	-0.0250783
	3.17725	0.0455567	-0.325299	0.609465
	1.39747	0.245021	0.14106	0.400698
	1.49785	0.166345	0.145505	0.919718
	1.93785	-0.364088	-0.43173	0.318447
	0.99522	1.18249	0.473046	-0.154476
	2.9198	0.858864	0.283636	0.363916
	2.49342	-0.652215	0.0897231	0.349946
	1.70254	0.169454	0.100566	-0.162251
	3.18563	-0.0765046	-0.0755143	0.132072
	1.29058	-0.376434	0.415293	1.01394
	2.33181	0.227593	0.0692693	0.386526
	3.4042	-0.0863409	0	0.0774854
	1.40423	0.270621	0.091365	0.254478
	1.34941	0	-0.604701	0.262777
	1.92905	0.210832	-0.509896	0.506904
	3.98894	0.180713	0.749806	1.33287
	0.75784	0.206041	-0.886319	0.088756
	1.90175	0	0.158749	1.55414
	1.26931	0.398496	0.347861	0.421219
	1.17147	0.123344	-0.260185	0.288949
	1.70376	0.359041	0.492874	0.407451
	2.38787	0.223847	0.108263	0.610553
	4.18269	0.319969	0.381189	0.786318
	2.61163	0.857575	-0.71114	0.87144
	1.2919	0.415227	-0.749904	-0.316709
	3.30217	0.237532	-0.166487	0.574303
	1.06385	-0.029057	-0.215749	0.104055
	2.09899	2.56072	-0.249242	0.206041
	0.923735	-0.266641	0.417433	0.552486
	0.414264	0.131627	-0.305317	0.102503
	1.08893	0.260084	0.0279756	0.850449
	0.834866	2.23901	-0.142812	0.485321
	0.722571	0.416566	0.246023	0.922625
	1.18503	0.504589	0.269679	0.132832
	0.545705	-0.104205	-0.229318	-0.0591247
	1.91057	-0.0796992	-0.0299077	0.236157
	0.779492	0.499321	0.0723392	0.0278519
	0.366428	-0.0635453	-0.397555	0.290105
	0.822462	0.330266	0.159812	0.814071
	1.77189	0.833882	0.204336	0.379435
	3.25224	-0.061742	0.0601801	0.806969
	0.124455	1.59724	-0.176682	0.119812
	1.369	1.65944	-0.0199807	0.0696832
	1.20394	1.87299	-0.0229897	-0.0202814
	0.776702	0.396628	-0.0447669	-0.499952
	2.7528	0.591494	-1.0465	0.965704
	1.49785	0.302697	-0.325926	0.641527
[truncated: 1,469 more rows]

## Sheet: Fig.4d
	normalized NSL1/CENP-C
Ndc80C RNAi	-	+	-	+
KNL1 RNAi	-	-	+	+
	0.329439	0.273203	0.915661	0.908171
	1.68676	0.431025	1.10062	1.51241
	1.16178	0.606238	0.082543	0.836157
	0.584577	0.222257	0.186574	1.08733
	0.568457	0.20036	0.676347	0.531674
	1.08872	0.645604	-0.281197	0.91943
	0.788402	0.318428	0.248666	0.737834
	1.91878	0.318841	-0.1553	1.12512
	1.04632	0.478144	0.053961	0.668525
	1.47408	0.579826	1.15805	1.51923
	1.40341	0.148172	0.70613	0.86205
	1.30154	1.28798	0.249091	1.16386
	0.447166	0.352853	1.17244	1.09885
	1.00536	0.141226	0.420394	0.392235
	0.279952	0.220865	0.423033	1.84748
	0.587867	0.39176	0.740219	1.28387
	0.2356	0.19343	0.101556	0.690062
	0.380778	0.535172	0.876575	0.511103
	0.35974	0.473631	1.11033	0.873465
	0.479467	0.496795	0.507976	1.08857
	0.586567	0.789504	0.573335	0.970573
	1.28854	0.703815	0.77213	1.55462
	0.479533	0.855426	0.541737	0.746032
	0.563144	0.65317	0.74642	0.316522
	0.459173	0.197024	0.66578	0.230021
	0.863971	0.310482	0.190953	0.635517
	0.914295	0.104855	0.198405	0.966462
	0.876866	0.188301	0.36299	0.987395
	1.4891	0.733488	0.667397	0.841691
	1.46154	0.20189	2.69869	1.92341
	0.484606	0.197923	0.322802	0.105919
	1.26707	0.692308	1.67286	1.08462
	2.72944	0.562479	0.484203	0.865753
	1.08933	0.315934	0.660277	2.17042
	2.71154	0.470403	-0.0697951	0.797511
	0.494471	0.266709	0.393529	3.04522
	1.27693	0.302121	0.668337	0.925077
	2.01665	0.221403	1.2581	1.4825
	0.260926	0.419507	0.196488	1.66498
	2.27064	0.258242	1.01452	0.81766
	1.11569	0.115878	0.241874	1.55662
	0.126412	0.412281	0.455174	0.60021
	0.152763	0.763181	0.57977	0.697329
	1.41088	0.262972	1.46337	1.16404
	1.07743	0.230021	0.54845	1.53143
	0.0936628	0.403503	0.110495	0.436904
	3.54271	0.358669	0.610707	0.282452
	1.48986	0.782175	0.583127	0.285425
	3.21824	0.53984	0.206358	0.225962
	1.46161	0.36104	0.490294	0.31471
	1.08312	0.335889	0.74942	0.496479
	1.63839	0.278719	-0.0888301	0.146669
	2.81934	0.303411	1.42825	0.46203
	2.90664	0.680721	0.641936	0.24346
	2.19788	0.431111	-0.139053	0.512598
	2.05693	0.695266	0.663373	0.183709
	2.09485	0.788734	1.42571	0.215742
	0.198303	0.332996	0.854382	0.609175
	2.78107	0.36519	0.236895	0.250489
	0.367108	0.446957	0.388371	0.116968
	1.0135	0.405919	0.251068	0.424135
	1.30556	0.188957	0.274818	0.251586
	0.68019	0.585487	0.183709	0.221738
	0.903846	0.415031	0.344979	0.398067
	0.641026	0.158317	1.1804	0.0712491
	2.71154	0.468457	0.382986	0.293851
	0.0949418	-0.0598574	0.194077	0.155836
	2.51923	0.47	0.757559	0.456731
	0.953424	0.227587	0.562393	0.486986
	2.16059	0.326389	0.288901	0.515012
	2.19505	0.549959	0.38114	0.112981
	3.07308	0.470753	0.29844	0.153483
	1.36766	0.56185	0.329527	0.118927
	0.588999	0.933974	0.286668	0.166259
	0.531062	0.315934	0.427191	0.584383
	0.7122	0.476904	0.261227	0.268829
	2.09385	0.417964	0.753205	0.269666
	0.788122	0.299745	0.277354	0.318536
	0.373637	0.438089	0.525492	0.0979602
	1.39541	0.409408	0.451923	0.559905
	3.08371	0.184458	0.19129	0.0459973
	0.829217	0.159973	0.120835	0.329527
	2.57625	0.510236	0.435589	0.134456
	0.396635	0.699405	0.456731	0.352802
	0.744742	0.998725	0.0540147	0.358353
	1.42485	2.5472	0.304179	0.564904
	0.842872	0.739991	0.170998	0.291011
	1.13478	-0.184458	0.120916	0.626667
	1.26626	1.63627	0.497332	0.60108
	0.593075	0.703281	0.581683	0.0857539
	1.70397	0	0.144744	0.819609
	1.61212	1.10765	0.32748	0.751047
	-0.0329871	0.290938	0.219963	0.307211
	0.997201	0.167379	0.318469	0.0667397
	0.354449	1.68514	0.315295	0.694025
	0.68314	1.07798	0.444514	0.489727
	0.510236	1.74179	0.11998	0.613324
	1.07678	1.16404	0.474951	0.909622
	0.360779	1.27276	0.633268	0.281614
	1.48088	0.564904	0.24561	0.0442195
	0.704083	1.23491	0.570388	0.29194
	1.08388	0.079634	0.491632	0.369419
	0.362858	1.13398	1.37434	0.391841
	0.128205	-0.480168	0.259919	0.592686
	0.83432	2.14549	0.392977	0.779178
	0.166903	0.99458	0.591443	0.753205
	0.707831	-0.189618	0.767417	0.699202
	0.0429041	1.38168	0.903846	0.776743
	1.95189	0.883761	1.31153	1.04858
	1.36628	0.674512	1.2491	0.429878
	0.582375	0	0.458473	0.286753
	0.717158	0.830457	1.4584	0.858858
	0.769759	0.0572054	0.732848	1.03425
	0.600823	0.619387	0.671037	0.587034
	0.0713563	0.774725	-0.0163149	1.55973
	0.58738	-0.149396	0.955608	0.362263
	0.781808	0.360508	0.307132	0.576527
	1.44992	0.358353	0.853924	0.52145
	0.289913	0.0346301	0.440335	0.219751
	0.84977	0.563002	0.675003	0.366991
	0.272243	0.502137	0.491221	0.353459
	0.0664593	0.247002	0.841638	0.580172
	0.961925	0.48239	0.922846	0.552811
	0.0168001	0.897655	0.303065	0.627275
	3.63938	1.07332	0.332519	0.660503
	0.757413	0.416448	1.04172	0.882453
	0.879307	0.641026	1.23877	0.816559
	0.213028	0.74544	1.01958	0.486686
	0.87182	0.731328	1.08962	0.208259
	0.0814276	0.223172	0.683396	0.597584
	0.248666	0.764121	0.591522	0.528458
	-0.0507779	0.803419	0.911892	0.373384
	0.552225	0.461966	1.42713	0.82309
	0.503943	0.188301	0.772378	0.422982
	0.292421	0.325125	1.33317	0.394958
	0.594636	0.671778	0.739127	0.270381
	0.862449	-0.0285125	0.991207	0.234427
	-0.0369419	0.900383	1.24903	0.375078
	2.63256	0.545424	0.742161	0.427014
	1.47939	0.0753205	1.22141	0.370147
	0.478507	0.884197	1.26412	0.324347
	0.548847	0.587703	1.10675	1.06007
	1.86819	1.00286	0.438954	0.554707
	0.370219	0.847356	0.226834	0.254355
	0.631229	0.396166	0.512821	0.618266
	1.66709	0.258982	0.300032	0.357505
	0.814943	0.360911	0.341996	0.891953
	1.41511	1.35577	0.19057	0.48248
	0.642327	1.23252	0.293934	0.490705
	0.57286	1.14896	0.120916	0.492838
	0.597184	0.722251	0.394884	0.571397
	0.082543	-0.0485939	0.958191	0.513848
	1.84878	0.942662	1.19289	0.668846
	0.259167	0.541475	0.431774	0.413462
	0.876681	0.637072	0.0265837	0.790865
	0.717538	0.327255	0.467507	0.73371
	1.22805	0.83176	1.3952	0.212789
	1.16434	0.408279	1.13572	0.652778
	1.65794	0.357453	2.42909	0.708494
	0.147768	0.95939	0.466109	1.04102
	0.496391	0.540343	1.58034	0.580936
	0.860806	0.43956	0.607628	0.833762
	0	0.8165	0.6488	0.969524
	0.853417	0.150641	-0.0647918	0.595943
	0.457644	1.11905	0.555643	1.53728
	0.585014	0.692949	0.442605	2.38223
	0.432364	2.02982	-0.100427	1.1252
	1.11343	1.15426	0.728098	0.811433
	2.20884	2.01577	0.543084	1.36544
	0.640786	2.16819	0.695266	1.70271
	1.76491	0.757715	-0.0303304	1.27165
	1.73817	0.896219	1.30452	0.894332
	0.588773	2.73761	0.280262	1.20442
	2.34243	-0.480769	0.353065	1.39564
	0.53618	0.207781	-0.225962	1.72099
	1.06085	1.20349	1.0372	1.62608
	1.44704	1.42114	0.383708	1.29682
	-0.634278	3.48853	0.371444	1.01588
	0.203438	1.73465	0.951417	0.493697
	-0.183437	1.26538	-0.431985	0.610478
	-0.0384615	-0.17249	0.368917	2.29636
	0.142033	2.32195	2.14663	1.10728
	0.807785	1.58173	0.779178	0.772672
	0.737834	3.40107	1.48231	0.971752
	1.05674	0	2.90964	0.444198
	-0.0581875	2.51542	0.47379	1.25
	0.256774	1.82626	0.775266	0.680819
	0.541475	0.0538004	1.74938	1.30992
	1	0.687709	1.19219	0.179177
	0.56185	1.49508	1.08462	1.3995
	0.513952	1.60894	1.25753	0.445001
	3.52347	0.349876	0.777728	0.591608
	0.291563	0.333933	2.69064	1.14487
	0.579826	1.65794	0.188301	1.05098
	0.160256	0.719877	0.657343	0.97839
	1.61401	-0.0192308	0.657863	1.07959
	1.1974	-0.146967	0.0347633	0.737404
	0.502137	3.10412	0.257425	1.15405
	0.847356	2.02216	0.829217	1.20773
	0.515059	1.47076	1.24003	0
	0.336538	0.433093	0.594636	1.70909
	1.03156	1.60959	0.0221531	0.981814
	0.599708	1.05507	0.651421	1.09012
	0.478144	1.75235	0.982441	1.1494
	1.01152	0.19313	0.389589	1.63627
	1.04738	0.558741	1.31811	1.13899
	1.37729	1.66729	0.903846	0.859636
	0.152163	0.375593	0.410839	0.981982
	1.09753	0.744344	0.422126	0.927789
	0.444086	1.12105	1.37542	0.829834
	1.01177	0.837616	2.0764	0.899563
	0.399073	2.00284	0.676347	1.09166
	0.120192	1.11098	0.64244	0.689226
	0.149809	0.365634	0.814023	1.73412
	0.523279	0.931098	0.543981	0.85499
	0.308129	0.594162	1.26034	0.664366
	0.352564	0.903846	1.53796	0.645604
	0.185722	0.431612	0.702991	0.644167
	0.324458	0.449878	1.64175	0.679243
	0.260725	1.15671	0.658313	0.641026
	0.78266	0.368234	-0.335714	0.596695
	0.457896	0.495258	0.693014	0.796979
	1.6241	0.903846	2.78267	0.494005
	0.38345	0.527481	0.816835	0.742445
	0.543296	3.66332	1.11049	0.816301
	1.00988	0.441729	1.78337	0.513225
	0.919166	0.842965	1.87591	0.705534
	0.801799	0.790359	0.749734	1.02996
	0.894048	1.02564	1.26017	0.503649
	0.762025	1.71661	1.30005	0.628763
	1.2673	0.177225	0.389261	0.460559
	0.837661	1.06504	2.85775	0.673492
	0.694809	1.06007	2.03365	0.0547786
	0.601561	0.486686	2.60883	0.694295
	0.922504	0.365015	0.511414	0.833038
	0.477259	0.926072	0.0783682	-0.101938
	0.597685	0.783778	0.300675	1.07692
	1.40894	1.44467	1.05198	0.276914
	0.481381	1.20042	0.654099	0.550336
	0.180769	0.753205	0.793527	1.11791
	-0.0350328	0.0737834	0.0951417	1.25972
	0.569088	0.586707	0.655155	1.8216
	0.456376	0.813462	0.123252	0.820757
	2.17271	0.376603	0.708013	1.15256
	0.37307	0.588442	1.35577	-0.289488
	0.622937	0.655461	1.17528	1.49396
	0.827249	0.393984	0.727673	0.843378
	2.78846	0.276688	2.97674	1.8167
	1.4759	1.57488	1.29121	1.10876
	0.676793	0.827951	0.549817	1.35577
	0.244923	0.390551	1.91403	1.76839
	1.30634	1.06064	0.941947	0.489814
	1.26603	0.158317	2.28114	0.587607
	0.280903	0.470456	1.37631	1.12981
	0.893914	0.839638	2.49887	0.749916
	0.716109	0.738436	1.25753	1.34934
	0.774445	0.979167	0.956625	1.49112
	0.903846	0.973119	0.861643	0.676445
	0.790865	0.943775	1.49178	0.861643
	0.828526	0.572202	3.06861	0.958191
	0.858344	1.1863	0.717646	1.28869
	0.560296	0.736831	1.62442	1.0271
	0.0540147	0.865753	0.317758	1.36242
	2.00673	0.988582	2.17932	0.299183
	0.762066	0.56078	0.454314	1.0429
	2.1399	0.687045	1.74364	1.10648
	1.65988	1.4825	0.518955	1.00135
	1.97716	1.45447	2.33458	1.02108
	2.30889	1.13914	0.433093	0.454379
	0.603223	1.45196	0.827249	0.480526
	0.477278	1.09462	0.628234	0.318737
	2.05993	1.14774	1.69087	0.36589
	1.45342	0.903846	0.761134	0.222075
	-0.564904	1.00559	3.64577	0.639233
	4.96308	0.838474	1.47436	0.716463
	2.10011	1.44276	0.867062	0.15394
	0.615663	1.90433	0.910123	0.595717
	1.22141	1.41226	1.74607	0.280781
	4.24987	1.2283	0.946886	0.117833
	2.68655	0.951417	1.96488	0.47894
	1.75567	1.64043	0.886124	0.150256
	5.87114	0.379995	2.89231	0.757715
	0.41931	0.686668	0.363152	0.181098
	1.46059	2.19596	1.01732	0.201392
	2.63234	0.688525	0.586465	0.564904
	2.11179	0.91943	1.0199	0.38895
	3.05048	1.57901	0.0297318	0.372596
	2.3749	0.891116	1.22396	0.426708
	1.00195	0.25609	0.593149	0.688113
	3.54843	0.29375	0.617084	0.25655
	2.14206	0.512994	0.918424	0.517829
	2.22088	1.82745	1.11969	0.150224
	2.63325	0.66327	1.40514	0.330675
	2.5299	0.939061	0.903846	0.374651
	1.41114	0.720196	0.493905	0.364049
	2.1267	0.998435	1.21295	0.482766
	1.70486	0.714669	1.32919	0.181114
	2.46065	0.936126	1.45571	0.345507
	0.606238	1.0011	1.421	0.374958
	-0.0507779	0.894092	2.38874	0.0992246
	0	1.67464	0.394047	0.247938
	1.49983	0.62382	0.623867	0.206546
	1.38569	0.806582	0.706854	0.140349
	0.74544	1.28441	0.853632	0.22667
	0.525056	1.09362	2.13928	0.376603
	2.65537	0.864548	-0.0395556	0.338238
	0.84314	0.645604	2.62853	0.375733
	1.31997	0.0248309	1.07496	0.0996889
	1.7803	0.860112	-0.150641	0.520598
	1.24922	2.09224	1.05919	0.718375
	0.947144	1.76752	1.33523	0.432274
	0.645604	1.4621	0.892453	0.520396
	-0.473443	1.37875	1.29911	0.351796
	1.33399	1.3213	1.0513	0.190129
	1.87848	0.907476	0.122694	0.275822
	2.16137	3.07166	0.685067	0.396424
	0.564904	1.0271	0.730552	0.282452
	0.948481	1.56435	0.333807	0.624278
	1.38153	2.11839	0.637849	0.593956
	0.760663	0.903846	1.32043	0.57085
	1.56885	1.48804	1.0372	0.175504
	0.534369	0.629819	0.85415	0.534222
	1.15335	1.14667	0.262641	0.711026
	0.365385	0.789318	0.597255	0.135454
	1.35322	3.45588	0.588442	0.0982442
	0.41588	0.618014	0.939291	0.119873
	0.807005	0.903846	0.633537	0.0476545
	1.21743	2.16739	0.778698	0.362038
	1.22052	2.1333	0.601711	0.257675
	0.891687	0.912013	0.660706	0.266359
	1.91198	1.12105	0.33677	0.22045
	0.82543	3.5208	0.091166	0.515617
	1.41046	1.28786	0.0575698	0.128661
	1.36379	2.3662	1.05953	0.143588
	1.83594	2.58242	1.0413	-0.0721154
	1.35111	2.34858	0.608651	0.40381
	1.44429	1.54945	0.865834	-0.0174488
	1.01519	2.64423	0.845704	0.635517
	2.39253	2.79129	1.00988	0.631229
	1.27465	1.7968	0.896947	0.129834
	0.695266	-0.0935013	1.08173	0.181738
	0.610191	2.42422	0.722251	0.112445
	0.494291	0.214663	0.958077	0.909443
	1.89516	1.46985	2.20624	0.251068
	1.24279	2.49598	0.851986	0.708899
	1.63462	1.06196	1.41026	0.232252
	0.20542	1.23252	0.364454	0.383935
	3.02835	1.34418	1.16434	0.439173
	0.604686	0.9609	1.27817	0.645604
	0.753205	1.74258	0.863224	0.333875
	-0.0461146	1.49533	1.5573	0.677097
	0.693291	1.8622	1.3685	0.492065
	1.33425	1.31937	1.79335	1.52763
	1.09927	1.73192	0.455721	0.131494
	0.0654961	1.88155	1.66367	0.469695
	1.00842	1.60305	0.877521	0.142901
	0.656865	-0.0344979	1.15764	0.232457
	-0.0410839	0.774725	0.401709	1.17837
	0.977131	0.74061	1.10054	0.794884
	0.79203	0.679191	1.19376	1.27228
	0.910853	0.519452	1.56341	0.164935
	1.22141	0.91825	0.813462	0.11782
	1.18361	1.31663	1.87086	1.1746
	0.627671	0.655204	0.129121	0.442442
	1.10927	0.94493	2.29057	0.470154
	0.0253889	0.732398	0.771576	0.166308
	1.22509	0.801193	0.811617	0.786464
	0.564904	0.980918	0.522886	0.256907
	0.847356	0.650495	2.149	0.306389
	0.731052	2.24522	-0.0695266	0.776914
	1.09383	0.817308	0.398246	0.231947
	1.21526	0.566477	1.25534	0.586465
	0.697253	1.45722	0.774274	0.400438
	1.10675	0.840533	0.10271	0.460992
	0.385162	1.11389	-0.150641	0.290522
	1.68071	0.461501	-0.0844716	0.419819
	-0.0978188	-0.18636	2.89984	0.585826
	1.24509	1.04835	2.73761	0.574192
	1.50641	2.28559	-0.308129	0.536373
	1.38088	0.387917	2.11254	0.427495
	0.984026	0.53101	1.48211	0.289694
	0.937954	1.17293	2.10144	0.95939
	0.911775	1.47239	1.84627	0.966462
	1.67015	1.12981	3.98024	0.299467
	0.136196	0.618816	1.86418	0.172753
	1.47785	1.11998	3.8114	0.302658
	0.611979	0.651076	2.96903	0.803419
	1.13805	1.07034	4.67156	0.476291
	1.59601	2.6164	3.60126	0.338304
	0.292289	0.336002	2.32809	0.32425
	0.686088	0.404499	4.25339	0.545424
	0.574165	0.465001	3.85361	0.22094
	1.07461	0.386968	2.74586	0.433093
	1.35577	1.15608	2.21853	0.684186
	0.809229	0.894179	1.77105	0.376603
	1.42272	2.2786	5.64904	0.6035
	0.259726	-0.0322802	3.25067	0.160311
	0.17803	0.350872	0.0564904	0.334758
	1.28275	0.645604	2.00855	0.256586
	0.44893	1.67477	3.93173	0.215612
	0.421284	1.0271	3.80369	0.551126
	0.556947	0.342566	6.52373	-0.238998
	0.739257	0.373411	1.79335	0.971776
	1.23252	1.03406	4.05965	0.0255806
	0.211179	1.59349	4.72009	-0.168338
	0.453814	1.60736	5.16484	1.05371
	0.47703	1.05733	1.39881	0.285556
	0.356781	0.225449	4.8239	0.252628
	0.0367417	0.314929	4.93007	0.460207
	1.90061	1.08635	0.0792848	0.525752
	0.168071	0.583127	1.82267	0.926755
	1.54026	0.194376	1.88049	0.305813
	1.12312	0.147868	3.72531	0.361538
	1.45261	0.392977	1.94046	0.204954
	1.83969	0.225425	1.97268	0.101489
	0.29375	0.679361	4.7703	0.333523
	0.909275	0.354449	0	0.62926
	2.37742	0.630278	1.34356	0.463787
	0.892513	-0.0114122	1.90911	0.641343
	0.20794	0.885904	1.25711	0.409598
	1.11398	0.0710292	2.36117	0.157263
	1.5516	0.446227	1.50641	0.222257
	-1.0475	-0.0774725	2.91912	0.901196
	1.14107	0.147481	2.0542	0.410011
	1.04698	0.203287	1.34019	0.204675
	0.71415	0.870944	1.88951	0.556213
	2.88729	0.303814	1.28596	0.627376
	1.35577	0.740439	1.40904	0.151079
	0.895419	0.618266	1.32038	1.05644
	0.27578	0.538716	1.74744	0.983264
	0.163592	0.0734834	3.59811	0.310651
	-0.57085	0.620599	1.22083	0.523162
	-0.520803	0.571204	1.89776	0.415194
	1.02746	0.23712	1.32229	0.231182
	0.977776	0.673077	0.925302	0.484896
	0.324912	0.231216	3.51176	0.775868
	0.381252	-0.0666553	1.4978	-0.126118
	0.365718	0.357534	1.47744	0.750844
	0.302468	0.504003	1.85404	0.23409
	0.981956	0.0647454	2.53568	0.692807
	0.691467	0.662158	1.55007	0.531674
	0.335158	0.184083	0.724337	0.222043
	1.92113	-0.127903	1.48837	0.263974
	1.06047	0.0432462	1.88734	0.213065
	0.421046	0.442308	2.88637	0.215691
	0.901673	0.259437	2.44231	0.0333933
	1.62639	0.471788	0.532624	0.518128
	1.35577	0.194947	4.51923	0.173077
	0.748314	-0.335714	1.08273	0.436974
	0.828786	0.291563	2.69613	0.227784
	2.12349	0.271154	3.43233	0.0463987
	2.31706	0.244945	2.16305	0.22045
	1.2819	0.704296	3.17362	0.330675
	-0.15857	0.581044	1.6505	0.105098
	1.1393	0.146253	3.7814	0.0882279
	1.19787	0.444712	1.61081	0.510586
	0.920846	0.640949	1.57488	0.169623
	1.32611	0.255613	1.01637	0.0217271
	-0.590976	0.413625	4.0275	0.163865
	0.655732	0.704519	2.85425	0.110611
	0.404707	0.879698	2.32963	0.0223172
	-0.149809	0.299183	2.04397	0.192894
	0.739127	0.800876	1.38573	0.0977131
	3.04979	0.669516	0.677885	0.290086
	1.95426	0.84314	4.08696	0.310026
	1.61837	0.526512	2.86704	0.444684
	2.7492	0.346567	0.814943	0.217453
	1.45091	0.435711	2.76985	0.30989
	0.269805	0.260224	1.39423	0.371444
	0.270815	0.496795	1.14037	0.2729
	0.201352	0.346681	1.63407	0.406025
	1.40946	0.184458	1.63933	0.416056
	1.85897	0.370625	1.21248	0.182997
	2.31682	0.284773	1.94731	0.428138
	0.168419	0.866469	2.51542	0.124279
	0.937954	0.518128	1.97115	0.107034
	0.220092	0.570752	2.2786	0.617535
	1.26431	0.787133	1.66225	0.337475
	3.64886	0.952328	2.06077	0.312966
	1.26344	0.957014	2.25962	0.232213
	0.8449	0.857817	2.38377	0.0246056
	0.720252	0.373771	1.44127	0.0911441
	1.85015	0.18554	2.30392	0.224497
	0	0.778312	1.97985	0.387745
	1.87722	1.2027	2.31299	0.458244
	1.74426	0.112981	3.50367	0.255806
	2.31074	0.957464	1.15035	0.502137
	0.0964103	0.193681	1.74102	0.154416
	0.187591	0.448383	2.07516	0.376603
	0.774075	0.69963	2.12013	0.364295
	0.364664	0.516484	2.33974	0.134784
	0.753205	0.885769	1.16034	0.519784
	0.285602	0.909912	3.16346	0.405572
	0.338174	0.976377	1.83709	0.0463511
	1.43571	0.661972	1.40598	0.11501
	0.313835	0.295375	2.33346	0.255664
	1.26017	0.223172	1.70537	0.577743
	1.64988	0.0391275	4.71572	0.88146
	1.44148	0.494064	1.29121	1.21175
	0.493007	0.402235	1.48088	0.309007
	0.19896	0.79203	1.47366	0.182227
	0.522747	0.326691	2.24154	0.190466
	0.410839	0.546281	1.92486	0.336998
	0.138748	0.363886	1.71858	0.0940201
	1.09557	0.358669	3.33728	0
	0.627671	0.453987	2.85983	0.316634
	0.685798	1.21672	1.16363	0.488326
	0.736164	0.144231	1.23914	0.452887
	0.302158	0.443853	1.06753	0.197174
	0.201352	0.742445	1.84337	0.245178
	0.407472	1.36356	3.5024	0.0771785
	1.43658	0.909531	-0.0717338	0.167379
	0.242102	-0.286935	1.46398	0.0958988
	0.711538	1.15608	1.72444	0.351496
	0	0.295133	2.96575	0.663842
	1.618	1.12981	4.0612	0.326513
	1.03869	0.383551	3.08708	0.472837
	0.668525	0.854028	3.72464	0.150283
	1.90812	0.85499	-0.0568457	0.276062
	0.66643	0.903846	1.66752	0.0337256
	1.30634	0.20542	3.64305	0.477186
	0.418447	0.177225	2.71662	0.224983
	2.47482	0.564904	2.86487	0.547786
	0.138627	0.146306	4.42793	0.20542
	0.370176	1.12981	3.2001	0.842872
	0.291069	0.888396	3.60357	0.22834
	0.321708	0.188301	0.682761	0.159878
	1.3082	0.172161	4.13344	0.447132
	0.333523	0.446957	5.71397	0.149508
	0.299618	0.431381	2.87832	0.0538004
	0.517353	0.654509	2.21221	0.513549
	1.99189	1.37385	2.9375	0.249137
	0.496431	0.617535	3.21202	1.48523
	0.286027	1.44704	3.48985	0.65524
	1.45833	0.321038	1.68071	0.727673
	-0.0485939	0.43634	3.32382	0.775066
	0.855375	0.14657	1.15878	0.073375
	0.144781	0.502137	1.96616	0.386672
	1.67971	0.587703	2.91626	0.380567
	1.30866	0.427495	1.1184	0.152677
	2.06933	0.481214	3.69755	1.21743
	0.899349	0.414809	3.83647	0.903846
	0.0919945	0.299745	1.97319	0.370879
	0.846578	1.19898	2.30225	0.25655
	0.709751	1.04477	4.28681	0.937395
	-0.0697951	0.660503	2.10897	1.14774
	0.509587	0.134902	3.80122	1.37233
	1.36407	0.611625	-0.0451923	0.197609
	1.15426	0.493007	2.90206	0.8424
	2.21303	0.790865	1.88462	1.21485
	1.24366	0.652509	1.60288	0.848002
	1.18448	0.531674	1.67015	1.08421
	0.293703	0.0982442	2.01277	1.31864
	1.74477	0.528222	1.94702	1.0213
	1.4611	0.106964	2.19854	0.653008
	2.25016	0.886124	0.89081	0.49413
	2.70756	0.199378	1.81634	0.857095
	-0.0255324	1.38088	2.27961	0.435589
	0.828686	0.255435	2.25962	0.241545
	1.16524	0.356781	1.96805	0.86176
	2.56576	0.190061	1.29121	0.584053
	0.575393	0.316346	0.723077	1.05507
	1.19043	0.732166	1.37837	0.356781
	1.67744	0.196488	1.86574	0.308767
	0.50664	0.0842093	1.92486	0.272758
	2.22949	0.197268	1.592	0.871477
	2.447	0.190685	2.74698	1.01277
	2.33831	0.26164	0.62208	0.645604
	3.13097	0.236963	1.23252	1.22891
	1.8814	0.356061	1.78886	0.716034
	0.756809	0.23433	0.693742	1.00867
	1.20131	0.394884	1.37427	0.890002
	1.14864	0.604936	2.05826	0.917138
	0.169471	0.365842	2.45706	1.00302
	0.0322802	0.312651	0.946886	0.502137
	0.417381	0.237854	2.10378	0.678656
	-0.132141	0.490037	4.10207	1.32829
	2.87104	0.32072	2.77418	1.22818
	-0.0946436	0.0989613	1.54712	0.779541
	4.94136	0.716463	2.69568	0.748468
	3.00551	0.687709	1.84385	0.498674
	0.539908	0.295226	2.14223	1.38493
	0.566819	0.83862	2.01247	1.85214
	3.96666	1.35057	0.283257	0.791201
	2.28559	0.230573	1.25286	0.0115286
	0.0176532	0.347633	1.11944	0.548991
	-0.412177	0.278107	1.47998	0.554852
	1.80077	0.616259	1.04714	1.02778
	0.0111311	0.665992	1.21017	0.779969
	1.55059	0.632692	1.15764	0.374986
	1.67588	0.789768	1.48489	0.93254
	1.88301	0.258242	1.12981	0.245166
	-0.352853	0.581422	1.19898	0.45536
	3.41187	0.0858082	2.02947	1.78783
	1.12296	0.623342	0.783333	0.603086
	2.17025	0.450255	0.710447	0.021832
	0.504137	0.101938	1.44891	0.382879
	0.537251	0.0414608	0.464305	0.894048
	1.39053	0.176074	0.731052	0.297703
	0.641936	1.42424	0.57598	0.654099
	1.54554	0.676676	0.584842	0.538656
	1.74032	0.582138	0.960337	0.580556
	1.20677	0.569993	0.669516	0.241486
	2.01161	0.243969	1.01018	-0.011514
	1.7291	0.510236	2.25962	-0.115548
	1.13843	1.08069	0.811144	0.413625
	0.547786	0.64825	1.16404	0.530033
	2.15201	0.700163	0.554993	0.440901
	1.21751	0.748584	0.400438	0.313718
	1.19715	0.556472	0.740857	0.930154
	1.09974	1.39208	0.63172	0.435804
	0.271425	0.222922	0.451923	0.566009
	1.17308	0.656425	2.20707	0.739777
	0.870979	0.410839	0.538004	0.478599
	1.75472	-0.0496619	1.40252	0.261283
	0.142178	0.303814	0.62574	0.138859
	2.21204	1.11129	0.392977	0.585622
	0.294151	0.336538	0.941506	0.200057
	0.985396	0.450123	0.546163	0.435691
	1.16877	0.469821	0.873884	0.543667
	2.93413	0.209224	0.463511	0.214301
	0.200855	0.445558	0.442762	0.140826
	0.841986	0.619073	1.22285	0.505014
	0.180769	0.611425	0.40951	0.65292
	0	0.55793	0.621064	0.334758
	2.66602	0.432462	-0.218672	0.197059
	1.03964	0.233251	1.15351	0.0665681
	0.678712	0.409351	0.89467	0.153331
	0.491221	0.259167	0.425659	0.0850901
	0.402135	0.499056	0.931657	0.553581
	0.90692	0.830561	0.297529	0.0218584
	0.659563	0.517683	0.787221	0.520428
	1.24193	0.686465	1.36226	0.834833
	-0.200113	0.184801	0.258841	0.405965
	0.571112	-0.0623342	0.420673	0.307132
	0.771918	0.814513	0.851268	0.325222
	1.94136	0.115878	1.18492	0.462066
	1.02833	0.417744	1.52069	0.349625
	2.44792	0	0	0.391496
	1.35322	0	0.300447	0.364237
	1.74552	-0.0307431	0.45803	0.116404
	2.13231	0.347633	0.195426	0.595943
	2.91322	0.753205	0.789651	-0.0076989
	0.422982	1.06064	1.06272	0.348357
	1.93381	0.297563	0.5747	0.255324
	1.25625	0.514849	0.436904	0.37387
	1.91823	0.480305	0.251068	0.483782
	1.29596	1.04014	0.766971	0.393635
	0.967274	0.594636	0.668662	0.27498
	1.09138	0.71227	0.334107	0.349278
	2.43776	0.578041	0.582172	0.259091
	1.21485	0.328387	1.63724	0.724626
	1.33175	0.464305	0.9318	0.391167
	1.17383	0.343567	0.909715	0.104656
	2.18429	0.974736	0.687335	0.183212
	1.00427	0.244884	1.19993	0.725412
	1.43381	0.55397	1.60192	0.331808
	1.94266	0.0594636	0.890651	0.537481
	1.48837	0.276356	0.546406	0.554245
	1.32331	1.47744	1.13963	0.319653
	0.528402	-0.175504	0.68193	0.40757
	0.638844	0.73003	0.439614	0.53973
	1.82595	0.293457	0.630278	0.513295
	0.854545	0.403503	1.35577	0.527244
	0.670823	0.446564	0.502137	0.0598134
	1.78538	0.531674	0.348626	0.497881
	1.72709	0.443062	1.45374	0.336002
	1.58968	0.510648	1.58634	0.5331
	3.4041	0.683581	0.581875	0.392977
	0.397295	0.408518	0.882326	0.495084
	1.78667	0.379615	2.21974	0.11804
	0.35164	0.181495	0.96049	0.325838
	0.875153	0.384615	0.0596205	0.293194
	1.34102	0.977131	-0.121322	0.577347
	1.52227	0.689777	0.243843	0.251068
	0.734653	0.445076	2.14069	0.0967419
	1.60827	0.147825	1.14222	0.433664
	2.89021	0.347633	0.797511	0.354752
	0.0737834	0.854245	0.167379	0.115287
	0.122141	0.213747	-0.093254	0.469741
	0.848916	0.833333	1.98212	0.201977
	1.05202	0.0542308	0.647834	0.326484
	-0.0425006	0.0410839	2.15294	0.429585
	0.825088	0.388751	1.16705	0.210523
	0.551126	0.708899	-0.0930734	0.231097
	1.22838	0	1.37837	0.190953
	0.425451	0.660706	1.16434	0.447592
	-0.32816	0.606238	1.28013	0.106874
	0.725309	0.410839	1.85328	0.314929
	0.606477	0.533037	0.151316	0.328212
	0.903846	0.431985	0	0.140287
	0.789768	0.0740858	0.928339	0.491221
	0.0827147	-0.123814	0.216561	0.468661
	1.64764	0	0.34635	0.401502
	0.52145	0.101784	0.335626	0.114017
	0.475708	0.614026	1.35569	0.249438
	0.607368	0.753205	0.429752	0.41716
	1.10249	0.629545	1.53812	0.275883
	1.08762	0.645604	0.64635	0.710165
	1.05418	0.720457	0.694387	0.160582
	1.52719	0.982441	0.900677	0.213171
	0.834633	0.569088	0.749196	0.361538
	0.286797	0.946596	0.623917	0.677885
	0.392749	0.272974	0.221429	0.3829
	0.899975	0.689374	0.27417	0.401115
	1.49064	0.256151	0.189152	0.30229
	0.941506	0.235944	0.909599	0.585293
	1.00221	0.316346	0.523878	0.73312
	0.371223	0.567991	0.0218341	0.782598
	0.556077	0.790248	1.22003	0.538462
	0.119212	0.683581	0.663693	0.254008
	0.548541	0.187434	0.739865	0.640701
	1.17848	0.188301	0.630784	0.353756
	0.289694	0.22045	0.451697	0.218512
	0.573171	0.177922	1.9319	0.699678
	1.12037	0.593149	0.190647	0.228822
	1.1138	0.396015	0.416066	0.0840006
	0.652778	0.155836	0.529462	0.649126
	1.60192	0.879121	0.496474	0.760663
	-0.131948	1.04537	1.00568	0.651812
	1.0826	0.783333	0.835443	0.43549
	1.39053	1.12981	0.782609	0.298652
	0.800382	0.969184	1.02479	0.563803
	0.560356	-0.0788238	0.273241	0.924989
	1.8058	0.471331	0.587838	0.541277
	1.71094	1.87949	0.208263	0.435129
	0.908671	0.903846	0.493349	0.451923
	0.392124	0.962159	0.27081	0.284925
	0.715545	1.6869	0.309013	0.419153
	0.712765	0.187326	0.469399	0.227784
	0.680314	0.986593	0.38808	0.333215
	2.05548	0.474847	1.12404	0.419819
	0.885929	0.297318	1.13495	0.341946
	0.761304	0.580785	0.6619	0.418942
	2.20241	1.30299	1.22983	0.483749
	1.05283	2.21793	0.486656	0.677885
	0.78001	1.32543	0.581155	0.0607968
	2.30901	1.28343	0.289985	0.424341
	3.07098	1.52111	0.187638	0.543213
	1.58261	1.87383	0.855314	0.234531
	1.02079	0.639263	0.288901	0.25655
	1.52832	0.154605	1.12	1.28904
	1.00807	0.496288	0.394477	1.13857
	1.26597	0.54152	0.355426	0.945086
	0.78125	0.335489	1.05222	1.02344
	1.32761	1.43902	0.564831	0.763097
	0.808074	1.16462	1.11715	1.02123
	0.764076	1.44549	0.399345	1.46485
	1.69065	1.71255	0.499336	0.539226
	0.101246	0.993079	0.404104	0.642268
	1.72922	0.642493	0.0394332	1.88155
	0.53234	0.478225	0.709389	0.527057
	0.765789	1.18832	0.61247	0.655099
	0.724236	1.53111	0.225352	0.961233
	1.1417	1.26538	-0.128872	0.890322
	2.02852	1.17045	0.381885	1.17728
	1.28324	-0.0160827	0.890889	0.77062
	0.588064	1.07372	1.11197	1.60465
	0.821678	1.45261	0.949691	1.29928
	0.678778	0	0.218182	0.0982442
	1.79064	3.06141	0.57037	1.60433
	-0.268469	0.850393	0.765869	1.0297
	0.376603	0.640521	2.04809	1.15318
	0.858895	-0.244283	0.556291	0.675287
	0.481623	0.91943	1.18282	2.46981
	0.609114	1.36946	1.69146	1.38367
	1.80247	0.176074	0.837545	-0.368917
	1.43794	-0.134235	1.06038	1.07484
	1.25018	1.84385	0.974359	1.06665
	2.00522	0.0674512	0.777213	1.88551
	1.11667	1.43468	1.39403	1.74179
	-0.0531674	0.59014	1.52147	2.60198
	2.1832	1.32069	2.03259	0.725565
	2.27109	1.51974	2.24672	1.78583
	3.27866	0.698093	0.268059	0.723077
	3.72299	1.05381	2.77551	2.55538
	1.14572	-0.170002	1.81746	0.912434
	2.51068	0.992596	0.808847	1.40859
	2.41026	0.862762	0.356877	1.42033
	2.25962	1.06453	0.860051	1.35749
	2.46675	0.709827	0.522293	1.09085
	1.79987	1.3227	0.5	1.3071
	1.66321	0.968407	3.4702	0.662053
	1.78173	0.715068	1.57265	1.97985
	1.63346	0.633993	0.749004	0.841512
	2.40576	1.49012	0.00484262	1.22253
	-1.03297	0.785953	1.89286	0.839075
	7.78846	0.273893	1.31532	0.610261
	1.8618	1.75418	1.05305	0.71089
	1.07424	0.342613	0.432653	0.826862
	2.91371	1.10901	0.646358	1.56899
	0.865385	0.485939	0.461696	0.982441
	1.36744	1.81678	0.126675	1.01088
	1.17418	1.56179	2.17068	0.775924
	2.06593	0.961103	0.849421	0.718009
	2.66397	1.26456	1.19525	0.680543
	1.78804	-0.110225	0.248668	0.898052
	1.53846	1.01393	0.594595	1.48643
	1.11098	0.662428	0.74804	0.998632
	2.38692	2.08843	2.71837	1.13516
	1.00901	0.457644	1.23909	0.732848
	2.54338	0.148936	0.526646	0.939061
	2.27086	0.83906	0.449912	1.2268
	2.30669	0.762295	0.573262	1.65369
	3.17758	0.507042	1.06633	1.08857
	0.943576	0.237681	0.773184	2.38874
	1.66013	0.276056	0.936842	0.842026
	1.56503	0.254386	2.1573	0.390645
	2.08207	0.648352	-0.0311284	1.06525
	3.44096	0.306667	0.365796	1.7625
	-0.0491221	1.18164	0.266187	2.26548
	5.1166	0.439822	0.795953	0.638277
	4.97881	0.479741	0.353877	1.06142
	-0.0422358	0.770538	0.179641	0.976569
	1.52799	0.268868	0.325	2.22431
	4.87103	1.42118	0.0424967	1.54726
	1.11524	0.269504	0.372093	1.61267
	2.79433	0.977273	0.0433996	0.723417
	2.69178	0.563107	0.336798	2.09292
	2.19398	0.64603	0.471567	0.830741
	0.882765	1.46364	0.305732	1.25071
	1.65241	0.644898	0.350109	1.4099
	3.41869	0.82397	0.392324	1.3134
	0.734088	0.489796	0.370299	0.363758
	0.13852	-0.0147239	0.657143	1.08043
	0.243684	0.379205	0.440636	1.02584
	1.14896	0.573664	1.16166	1.18646
	0.772805	0.554307	0.779832	0.260904
	0.946596	1.5544	0.179188	0.845579
	3.07964	1.46751	0.620216	1.19474
	2.80769	0.794582	0.461126	0.708899
	1.89131	0.756522	0.149254	1.35111
	1.61401	0.106084	0.401914	0.959023
	1.45782	0.724891	1.60891	0.850679
	1.1235	1.3258	0.270588	1.21178
	1.91198	0.65618	0.231166	0.831836
	0.946766	0.606061	0.787879	0.464382
	1.26314	0.209974	0.340378	1.14874
	0.998815	0.864865	0.336811	0.81291
	3.97786	0.145937	0.496154	0.490332
	1.9455	0.655654	0.548736	1.18994
	1.06779	0.837099	0.298063	0.723623
	0.928369	0.692967	0.20438	0.798098
	0.0239113	0.541096	1.02065	0.682359
	-0.364781	1.30309	0.752632	0.771849
	-0.0852685	0.139303	0.6498	1.43109
	0.849615	0.878613	0.61498	1.15841
	0.196488	0.0432432	0.472527	1.19257
	1.57551	0.682493	0.278503	1.10958
	0.586913	1.10903	0.428571	0.840045
	0.46992	0.582418	0.172524	0.933614
	1.80159	1.18588	0.495484	0.542308
	1.05674	0.47191	0.270608	0.333698
	2.01033	0.828916	0.544892	1.55315
	1.22533	1.0241	0.569721	0.4688
	1.52923	0.500935	0.602496	0.481468
	2.52688	0.839319	0.789542	0.693649
	1.6869	0.141844	1.03064	0.645604
	1.5768	0.341818	0.570605	0.963115
	3.68234	1.22484	0.473543	1.00308
	0.844252	0.392694	0.395062	0.882662
	0.792164	0.669291	0.252457	0.70181
	-0.0697951	0.670554	0.792413	0.293457
	0.0700656	1.45263	0.0379965	0.178595
	0.748011	0.645327	1.36822	0.168191
	2.15919	0.746736	0.343164	0.132919
	1.79306	0.761329	0.3424	0.436803
	1.99889	0.558442	0.904393	0.555329
	0.0513549	1.58255	0.284894	0.54584
	1.79823	0.220367	0.239353	0.742671
	2.61146	0.711864	0.536313	0.14621
	0.140826	0.522023	0.458112	0.23445
	2.06955	0.781145	0.376005	0.235104
	1.251	0.894027	0.409639	0.425578
	2.36984	0.59209	0.208974	0.396635
	0.705605	0.505447	0.3275	0.460885
	1.55072	0.524138	0.679321	0.429429
	1.34902	0.656085	1.64768	0.302517
	-0.0792848	0.358209	-0.184397	0.22464
	3.55082	0.614302	0.850112	0.192308
	2.83589	0.268208	0.258929	0.336647
	1.52785	0.443925	0.825532	0.239656
	0.440335	0.484848	0.490677	-0.301282
	1.70868	0.788079	0.206623	0.403735
	1.12561	1.36861	0.330579	0.27096
	1.57814	0.447403	0.428829	0.180011
	1.65028	0.0138169	1	0.576106
	1.48309	0.4	0.25677	0.4688
	1.83922	0.448669	0.281212	0.380982
	2.91116	0.381601	0.281974	0.694295
	1.97286	0.749354	0.635161	0.209075
	3.22327	1.3297	0.310954	0.332704
	2.56543	0.283713	0.189383	1.27157
	0	0.193416	0.524313	0.209295
	-0.0470753	0.27702	1.03111	-0.0335586
	3.41187	0.0197368	0.760563	0.270613
	1.8907	0.470303	0.112965	0.851449
	2.07026	0.734694	0.470907	0.195468
	5.12179	-0.0165119	0.34386	0.268765
	4.00063	0.347826	1.08225	0.0928609
	1.58895	0.280916	0.448845	0.354449
	1.00722	0.71875	0.638821	0.306789
	2.13747	0.216783	-0.0166667	0.875918
	2.62323	0.525292	1.80753	0.179084
	1.47932	0.242915	0.797178	0.0263768
	1.1417	0.740741	0.868687	0.243271
	-0.10271	1.19619	0.199095	0.0821678
	2.08333	1.0772	0.761394	0.149469
	1.50641	0.0465533	0.588957	-0.0967419
	1.45261	0.201258	0.340771	0.329308
	0.990516	0.223903	0.26178	0.399289
	1.08395	0.448598	1.06299	0.043143
	-0.0659742	1.10617	0.505107	0.309408
	2.00501	0.362949	0.362606	0.437345
	1.43109	0.388646	0.135084	0.210952
	1.21248	1.18519	0.212014	0.153431
	1.08563	0.582278	0.234987	0.251068
	1.55662	0.301714	0.620429	0.291215
	-0.0410839	0.740426	0.836879	0.385361
	0.0337256	0.198522	1.34653	0.192067
	1.95303	0.323484	0.714286	0.487601
	3.21561	0.291747	0.644444	0.286719
	0.226907	1.222	0.943723	0.155592
	1.84984	0.297143	1.15142	0.356781
	1.6358	-0.421769	0.490524	0.583127
	0.925197	0.435967	1.06339	1.38125
	1.12077	0.249057	0.501567	0.821678
	5.17657	0.19477	0.282413	0.758703
	0.937954	-0.0328542	0.727273	0.403503
	4.38365	0.852547	0.365019	0.502137
	1.12202	-0.0324074	0.684303	2.13717
	2.32511	0.357447	1.16636	0.8352
	1.2027	1.71144	0.628429	1.18565
	1.43014	0.486957	0.47532	0.429697
	0.546913	0.73741	0.733447	1.2283
	2.59788	0.333996	0.646983	1.52456
	5.18153	0.708423	0.172228	0.835488
	1.42713	0.352751	0.589421	0.608042
	2.00032	1.57106	0.753623	1.56607
	-0.0860806	0.496487	0.425225	0.826689
	1.35577	0.813772	0.980132	1.257
	0	0.365572	0.373494	0.988582
	1.75022	0.296	0.712681	0.513295
	0.427122	0.626151	0.917127	0.681956
	1.01972	0.268551	0.233708	0.960337
	0.757461	0.451908	2.041	1.01732
	0.71948	0.328098	1.15246	0.79169
	1.94376	0.694915	0.501441	0.399539
	0.0552811	0.00981595	0.643052	0.872132
	0.324912	1.10855	1.29711	0.384135
	1.01742	0.372671	0.849354	1.87003
	0.975104	0.467337	0.78125	1.60423
	0.863476	0.454343	0.537753	-0.0977131
	0.334758	0.318668	1.2828	0.548764
	1.77541	0.30385	0.829396	0.903846
	1.7803	0.948148	1.40341	0.909531
	2.25054	0.445498	0.561056	1.45874
	0.0709296	0.39084	1.02456	1.37806
	0.71136	0.338308	0.723514	0.514384
	0.0273341	0.598007	0.634328	0.903846
	0.376603	1.0474	0.150393	1.02564
	0.430403	0.0212992	0.609844	1.79658
	0.0641936	0.596042	0.686016	0.673077
	0.567052	0.252336	1.03609	0.810624
	0.775834	0.39803	1.28079	1.0011
	0.623342	0.929432	0.0724346	0.636162
	1.01366	0.232339	1.56072	0.675472
	0.20744	0.209003	0.653951	0.865385
	0.169664	0.235925	1.93939	0.710571
	0.627746	0.682171	0.244594	1.06665
	0.570188	1.09091	0.689908	0.858918
	1.99725	0.15372	0.952381	0.806336
	0.482448	0.228468	1.79337	0.497881
	1.91172	0.399494	0.765027	1.04491
	1.13292	0.452221	0.457688	1.06928
	1.19946	0.159877	0.80402	0.354119
	2.20833	0.176895	0.362105	0.678814
	0.383693	0.553616	1.7154	0.704519
	2.26891	0.568116	1.06428	0.494382
	1.45816	0.321394	0.458378	0.847356
	2.49541	0.140078	0.478976	1.49436
	1.03007	0.725466	1.26095	0.821678
	-0.122867	1.26646	0.462633	0.746295
	0.722719	0.24927	0.371638	1.40629
	0.833803	0.223881	0.591894	0.373016
	1.46439	0.244541	1.4501	0.79661
	1.64751	0.237179	0.247788	0.304732
	0.185946	0.834387	0.671756	0.574783
	0.449944	0.67234	0.194503	0.91448
	0.530427	0.851658	0.274247	0.516484
	0.498237	0.294444	0.32853	0.368917
	0.81	0.167805	0.418231	0.418118
	2.17931	0.147395	0.440252	1.71226
	1.67985	0.186638	0.125346	1.21992
	0.663543	0.289593	0.739496	0.541366
	0.871166	0.43771	0.14	0.826277
	1.42857	0.29983	0.247104	0.760052
	0.854962	0.273263	0.486322	1.22362
	1.48571	0.280702	0.0372093	0.885829
	0.748005	0.398986	0.243615	0.803712
	0.740605	0.451253	0.0583614	1.03587
	1.14286	1.22737	0.376068	0.861979
	1.34535	0.195233	0.0504202	0.795229
	2.16404	0.715447	0.284444	0.892688
	1.09719	0.441352	0.167331	1.21276
	0.168492	0.313892	0.111801	1.26759
	0.912621	0.461745	0.406977	0.595439
	1.48354	0.745342	0.195991	1.0382
	0.710084	0.0714286	0.961877	0.229652
	0.919094	0.952381	-0.037296	0.551126
	2.3525	1.39377	0.258873	0.578976
	1.10506	0.87747	0.193684	1.0113
	1.54144	0.445305	0.1766	0.802048
	0.767528	0.880682	0.157791	0.724337
	0.604472	0.266442	0.315966	0.41931
	0.741361	0.251473	0.419162	0.776204
	0.988372	0.0880383	0.425743	0.35719
	0.538462	0.648986	0.0880503	0.410839
	1.35038	0.23766	0.201439	1.059
	1.04636	0.407125	0.0861759	0.711985
	1.26843	0.106825	0.352294	0.898482
	2.55263	0.398293	0.141907	0.835927
	0.526611	0.219439	0.537634	1.23905
	0.820126	0.363309	0.196399	0.51012
	0.986047	0.236111	0.814645	0.855252
	0.465116	0.226488	0.132191	0.933725
	0.678788	0.576224	0.156134	0.618197
	1.22252	0.448513	0.16185	0.588119
	0.545455	0.325444	0.220183	0.465215
	1.42387	0.0055325	0.18203	0.894785
	0.282143	0.6912	0.0457797	0.476849
	0.237443	0.173913	0.196464	0.43428
	0.863698	0.352475	0.141058	0.467507
	0.730435	0.455285	0.264151	0.299067
	1.0496	0.127764	0.185629	0.747131
	0.841751	0.524731	0.492569	0.984961
	0.666667	0.418828	0.216383	0.888058
	1.01983	1.16969	0.341463	0.0391275
	0.770538	0.576536	0.55243	0.0109957
	1.38676	0.816901	0.431373	0.784219
	1.73214	0.919643	0.253829	0.344687
	0.604099	0.283598	0.421053	0.470753
	0.617678	0.883721	-0.0126449	0.867062
	1.82991	0.675439	0.421053	0.209075
	1.40465	0.669145	0.434568	0.141859
	1.7963	1.72522	0.225243	0.643053
	0.775068	0.362637	0.288889	0.399778
	0.67027	0.894057	0.19708	0.211674
	1.06428	0.148301	0.197753	0.665992
	0.504801	0.610687	0.0434783	0.825849
	1.60909	0.659854	0.562162	0.39369
	0.648126	0.389549	0.0181269	0.584842
	1.34417	0.0785936	0.167224	0.099027
	0.432558	0.451613	0.26327	0.72942
	1.088	0.977543	0.131387	1.36258
	0.973111	0.863158	0.151556	1.07157
	0.772	0.663176	0.336842	0.718009
	0.935401	1.19605	0.15534	0.370909
	0.626728	0.881603	0.596737	0.862449
	0.78955	0.764045	0.530011	0.311997
	1.82395	0.480447	1.08062	0.616868
	1.84729	0.734959	0.518024	0.499723
	3.32867	0.356718	0.510236	0.626041
	1.62529	1.01089	1.17536	0.604579
	2.21889	0.48654	1.30942	0.314954
	0.602527	0.296296	2.00362	0.315963
	2.27883	0.267161	0.299465	0.707091
	1.24528	0.958743	0.401697	0.0926072
	1.78802	0.425181	1.52141	0.213408
	0.51359	0.477011	0.966601	0.356781
	1.73742	1.9209	0.534005	0.523569
	1.1564	0.214487	0.0946315	0.586465
	0.790747	0.446991	0.135977	0.285529
	1.57815	0.629149	0.85213	0.333933
	1.304	0.816944	0.722646	0.500079
	1.49501	0.369973	1.39189	0.326389
	1.24766	1.06621	1.19745	0.531674
	0.424561	0.643617	0.154026	0.377915
	3.52564	0.357143	0.536585	0.369145
	0.500493	0.329143	0.78187	0.522023
	1.64062	0.458204	0.345013	0.40514
	1.23626	0.189911	1.6965	0.217458
	1.16274	0.469734	0.496614	0.221106
	1.45894	0.321586	0.194175	0.333617
	1.55155	0.415199	0.67907	0.332591
	1.92308	0.124253	0.16129	0.35625
	1.75706	0.54435	0.790698	0.187726
	0.43884	0.737589	0.326019	0.305405
	1.50872	0.176923	0.813333	0.280423
	1.11905	0.268024	0.223423	0.311549
	1.56169	0.27929	0.273642	0.172563
	1.28837	0.524887	0.0946746	0.311321
	1.9673	1.4495	0.601399	0.483776
	1.01435	0.566596	0.279883	0.297376
	2.53171	0.563177	0.691525	0.162345
	1.15556	0.613377	0.129412	0.261287
	1.98102	0.262195	0.289855	0.221247
	1.3748	0.209424	0.711799	0.449553
	1.08589	1.11568	0.610592	0.424951
	1.71532	0.678571	0.584687	0.244014
	0.152236	1.0276	0.866272	0.0890411
	0.70726	0.44964	0.671252	0.353741
	1.07136	0.510166	0.446512	0.487603
	1.07077	0.641509	0.722467	0.210526
	0.612346	0.358025	1.10857	0.156545
	1.48308	1.18609	0.720971	0.263123
	1.67788	0.192539	0.915033	0.374269
	1.35404	0.352617	0.552795	0.275992
	0.87814	1.13208	0.452697	0.127967
	0.777328	0.498339	0.102874	-0.0355872
	1.90539	0.639769	0.494938	0.149068
	2.92857	0.300129	0.418535	0.207436
	1.73093	0.842105	0.257901	0.2125
	1.12941	0.296552	0.915989	0.186164
	0.846995	0.883788	0.154185	0.500579
	1.46961	0.227898	0.383489	0.182962
	1.42647	0.219668	0.387275	0.0087241
	0.64222	0.879668	0.333642	0.403487
	0.428266	0.688576	0.218085	0.293269
	1.44262	0.910299	0.297297	0.310633
	0.768543	0.745432	0.491844	0.241727
	1.31937	0.910714	0.080631	0.324552
	1.4304	1.10656	-0.0572172	0.512262
	2.21053	1.48085	0.0251572	0.408243
	1.12033	0.840159	0.838284	0.305732
	1.32727	0.902913	0.593333	0.276377
	0.994819	1.59891	0.377953	0.395257
	1.26514	1.24765	0.315394	0.347429
	0.882711	1.5804	0.115445	0.4
	0.825758	0.673367	0.337748	0.364273
	1.33333	0.871143	2.0398	0.15989
	-0.0930233	0.358556	0.224885	0.222222
	1.35032	1.43164	0.818061	0.3125
	-0.0662983	1.29524	0.0726744	0.177215
	0.591224	1.73536	0.576236	0.316098
	0.672365	0.903654	0.863524	0.237154
	1.25532	0.969889	1.09481	0.223969
	0.542986	0.923439	0.456592	0.385447
	0.756757	1.31847	0.904401	0.263158
	1.58333	1.14019	-0.0080564	0.493617
	0.071066	1.81891	0.567409	0.479076
	1.09273	0.832861	0.37659	0.297111
	0.590308	1.04242	0.957422	0.149573
	0.213018	0.708571	0.438309	0.732903
	1.0897	0.812106	0.498328	0.111708
	2	0.939794	0.304598	0.38256
	0.902724	0.309202	0.113379	0.437247
	0.526998	0.363636	0.329472	0.248521
	0.651584	0.98994	0.73545	0.236347
	1.04587	1.19149	0.44191	0.456233
	0.842667	0.135114	0.229755	0.0797941
	0.398625	0.561485	1.03685	0.372698
	0.691358	0.678832	0.679896	0.0594286
	0.562061	1.61181	1.36543	0.415584
	0.521348	2.08907	1.15454	0.323699
	0.543689	1.80376	0.274006	0.466596
	0.683274	0.482826	0.819246	0.137423
	1.50943	0.409962	1.30466	0.333333
	0.89426	0.42246	1.23004	0.314924
	0.872727	1.07227	0.429379	0.273319
	0.688525	1.48571	0.486822	0.467532
	1.00228	1.4901	1.52235	0.224033
	1.0453	1.11043	1.54386	0.171654
	1.38182	0.339434	0.447828	0.862524
	0.815965	0.853186	-0.170588	0.158333
	0.413793	1.63492	0.847153	0.422951
	0.776316	0.483516	0.137519	0.413793
	0.807571	0.436123	0.446547	0.717663
	-0.0458015	1.83954	0.352201	0.192793
	1.14851	1.17496	0.62987	0.791534
	0.287582	0.852174	0.166474	0.318236
	1.07125	2.21649	0.285103	0.640512
	1.01734	1.26166	3.28642	0.747059
	0.229446	1.48822	0.619718	0.885906
	0.194529	0.0299065	0.327925	0.198179
	0.688312	1.73793	0.589222	0.388439
	1.83074	1.12994	0.41989	0.736102
	1.98378	1.38722	0.215919	0.387688
	0.423124	1.2233	0.580499	0.729282
	1.50831	1.31897	0.542927	0.663978
	0.946939	2.00426	1.54235	0.404534
	1.48899	1.10125	0.0514852	0.150507
	1.43791	0.390161	0.719168	0.451243
	1.2963	-0.225352	2.02174	0.27551
	1.52316	2.53333	0.380952	0.778506
	3.84962	0.251721	1.21026	0.33111
	0.398126	0.226721	0.427897	0.25641
	0.804046	0.282999	0.0375587	0.0814664
	0.753623	0.331731	0.932584	0.639508
	0.90134	0.726154	2.53416	0.494537
	1.0546	0.155372	1.21554	0.450314
	0.955224	0.103896	0.69005	0.816754
	1.64898	0.31411	0.357626	0.563492
	1.69096	0.772414	4.82451	0.882384
	1.73297	0.115764	0.245446	0.218557
	0.727273	1.23358	0.67619	0.214052
	0.805687	0.27248	0.225296	0.394111
	1.10998	0.173913	0.637863	0.465048
	1.38776	0.186047	0.8	0.780558
	1.02013	0.72198	1.30642	0.33321
	0.590842	0.765579	0.3116	0.463683
	0.358491	0.381743	1.8574	0.59803
	1.58584	1.12315	0.243478	0.599801
	1.92445	0.418262	1.06719	0.369307
	0.986616	0.588008	1.25714	0.269199
	0.59164	0.408464	0.910959	1.23376
	2.34286	0.492451	1.4121	0.401294
	1.84375	0.651357	0.549289	0.592593
	0.609272	0.531017	0.495775	1.04858
	0.8	0.859031	0.389275	-0.0021042
	0.979079	1.05263	0.77915	0.923623
	1.29412	0.427015	0.919081	0.366768
	0.7507	0.270408	0.604766	0.585253
	1.49544	0.812239	0.937888	0.58415
	1.06587	0.576313	0.446119	0.228571
	1.71294	0.403245	1.21942	0.11975
	1.71429	0.603774	0.801451	0.272219
	0.504155	1.07975	0.455544	0.744951
	0.8	0.292763	1.3913	0.270115
	0.884706	0.521739	0.550224	0.486998
	0.74221	0.449141	0.862637	0.722813
	2.07335	4.28387	1.32694	0.479263
	0.807512	1.00585	2.20039	0.388664
	0.586103	0.339623	0.695122	0.419237
	1.42913	1.31169	0.598319	0.568182
	1.26965	0.0791706	0.386266	0.370412
	0.565217	0.55794	0.327718	0.509091
	0.398876	0.173737	0.73943	0.47302
	0.381877	0.242424	0.444444	0.429907
	0.561308	1.09742	0.964169	1.00392
	1.09524	0.96614	1.11177	-0.0172662
	0.864686	-0.175	0.258128	0.949153
	0.640301	0.734403	0.526912	0.906318
	2.21807	0.968944	0.721985	0.424452
	0.42627	1.02111	1.57337	-0.0873124
	0.670232	0.649849	0.451429	0.373134
	0.544747	0.255319	1.83801	0.112676
	0.546722	0.378109	1.98459	0.302008
	0.430769	0.542773	0.935484	0.215743
	1.17172	0.382739	1.24827	0.591527
	1.16436	0.479514	1.09162	0.753927
	0.656514	0.239316	0.680739	0.110266
	2.50784	0.468514	1.51057	0.0134003
	1.3733	0.658824	1.07494	0.104725
	0.497462	0.518868	0.764228	0.685921
	0.573379	0.989605	0.403067	1.08848
	0.8	1.13649	0.9375	0.159696
	0.535147	-0.135673	0.519894	0.788675
	0.837416	0.365591	0.630662	0.393443
	0.863492	0.76962	0.989811	0.310303
	0.580247	0.735945	0.52129	0.0680024
	0.929936	0.650602	2.30947	0.708089
	1.00901	0.0869565	1.53511	0.610031
	0.270042	0.621212	1.54434	0.377516
	0.63067	0.942149	0.531646	0.518607
	-0.831169	0.175593	0.399425	0.792244
	0.202985	0.195804	-0.12542	0.84507
	2.8417	0.62439	0.666667	0.43604
	0.778523	0.496644	0.333161	0.294434
	1.21212	0.596491	1.30456	0.545082
	0.78187	0.327619	0.288737	-0.0278746
	0.82243	0.272879	0.81742	0.4
	1.5977	0.743764	0.813097	0.55793
	0.478088	0.546473	0.41673	0.26738
	0.397163	0.579477	1.40254	0.387609
	1.07216	0.405136	0.136701	0.329718
	1.28571	0.375391	1.00704	0.432432
	0.626667	0.362887	0.582018	0.353952
	1.10843	0.844784	1.3	0.424413
	1.24518	1.07031	0.257182	0.317117
	0.738007	0.865497	1.40789	0.393268
	0.927536	1.24633	1.06024	0.101233
	0.592058	0.413255	0.711957	0.37247
	0.509804	0.518112	1.08352	0.541935
	1.04762	0.854839	0.928043	0.385752
	2.08081	0.130909	0.494788	0.554572
	1.45923	0.462772	2.29538	0.0914037
	0.972549	0.190476	0.283247	0.228346
	0.612529	0.505415	0.512821	0.50221
	0.750769	0.300319	0.920684	0.544524
	1.30909	0.117455	0.648565	0.325621
	0.562963	0.197138	1.09565	0.302343
	0.773006	0.112676	1.8804	0.429694
	0.587859	0.426729	0.773585	0.496872
	1.02752	0.484507	1.25272	0.164859
	0.983425	0.606061	0.59761	0.154877
	0.939948	0.529801	1.00369	0.47747
	0.747126	1.24197	0.380077	0.329451
	1.12941	0.574713	0.246358	0.246097
	0.850136	0.691983	0.755043	0.522503
	0.934911	0.328009	0.341662	0.245532
	0.863309	0.922306	0.613836	-0.0316623
	1.34091	0.519337	0.44711	0.395349
	1.65766	0.583106	0.218905	0.210101
	1.29073	0.138568	0.431849	0.379507
	1.46763	0.646062	0.382436	0.137291
	2.12371	0.646465	0.8	0.617594
	2.88889	0.778135	0.408395	0.268139
	2.23684	0.550369	0.634921	0.131613
	0.22	0.542914	2.02395	0.322841
	1.11139	1.16738	0.852255	0.442509
	2.96226	0.677966	0.783989	0.812887
	0.448336	0.180361	1.39691	0.195203
	0.972727	0.365276	-0.266297	0.781538
	1.92373	0.741533	0.241379	0.15353
	2.55102	0.296525	0.309423	0.419948
	1.67089	0.448399	0.552563	0.321839
	3.00277	0.415859	0.48	0.00425306
	1.16174	0.358025	0.0864346	0.28548
	1.527	0.54902	0.360756	0.120855
	0.151899	0.194481	0.756573	0.0667522
	0.428266	0.378378	2.06642	0.551365
	1.87578	1.44029	0.319883	0.142763
	1.17784	1.15909	1.30724	0.212658
	0.21229	1.25424	0.444087	0.339768
	1.08297	0.215827	0.456897	0.394241
	0.880383	0.488064	0.459669	0.570475
	1.61326	1.41176	0.440303	0.323923
	1.58788	1.77918	0.482679	0.31421
	2.34848	0.502994	0.160458	0.299611
	0.196491	0.612121	0.756757	0.252918
	2.42379	1.13669	1.96499	0.378676
	1.9255	0.595611	0.212322	0.0802469
	1.34579	0.623794	0.54902	0.215859
	2.07202	0.992806	1.09177	0.386724
	-1.01818	0.459198	0.389105	0.834891
	0.874003	0.739496	0.0658915	0.205421
	2.61484	0.848806	0.5024	0.460829
	2.68889	0.0444444	0.215343	0.623474
	0.403756	1.21811	0.508328	0.422425
	0.925054	1.29095	0.756642	0.424348
	1.40426	0.219545	0.98882	0.189091
	1.95516	0.892779	0.43449	0.303142
	1.32384	0.345679	0.805621	0.150665
	2.26816	0.841402	0.650809	0.335878
	1.50833	1.26233	1.14604	0.085901
	1.31808	0.711388	0.68476	0.649275
	2.72281	0.497238	1.40273	0.528497
	1.56198	0.681922	0.183028	0.601361
	1.13959	1.2766	0.221843	0.212575
	1.65437	0.227933	0.372372	0.186791
	0.47185	0.104208	0.383764	0.538662
	1.55989	0.153846	0.593801	1.08093
	0.720461	0.514033	0.592593	0.337322
	0.945869	0.441501	0.923439	0.35124
	1.20949	0.539474	1.07623	0.973545
	1.15767	0.638554	0.339921	-0.0685892
	1.64306	0.746753	0.635585	0.334871
	0.976672	0.868885	0.73501	0.0266002
	1	0.410256	0.376068	0.281498
	0.568116	0.764569	0.128	0.742557
	2.04416	0.538631	0.642066	0.292308
	0.767123	0.217617	0.327917	0.0872625
	2.752	0.590164	1.16461	0.0973499
	2.23642	0.817073	1.05322	0.215743
	1.47655	1.56916	1.10225	0.630324
	1.33891	0.435088	0.320631	0.601969
	0.744444	0.330551	0.252315	0.274914
	1.64143	1.90909	0.252427	0.209302
	1.74468	0.372671	0.307895	0.407407
	0.989091	0.163265	0.57243	0.234252
	1.92049	0.628272	1.08402	0.5625
	1.1417	0.816189	1.72324	0.308837
	1.63522	0.993103	0.598802	0.190016
	1.20635	0.416773	1.28659	0.147943
	2.45026	1.68101	0.318538	0.292005
	1.18206	1.12084	0.218554	0.43346
	2.14245	0.0274442	0.350827	0.090549
	1.36306	1.31178	0.0602637	0.429832
	0.611987	0.959502	0.826265	0.538937
	1.22293	1.33333	0.818004	0.4758
	0.310976	0.596913	1.08824	0.14658
	2.13757	0.78856	0.831099	0.324431
	1.53165	1.59773	0.810811	0.292683
	0.624818	0.803598	0.988048	0.28972
	1	1.18062	1.26255	0.502415
	1.07514	1.48012	1.12236	0.149362
	1.34301	3.11111	0.75	0.27464
	0.901408	0.817204	0.770776	0.323009
	1.51579	-0.156156	1.10823	0.286892
	1.37759	0.274809	0.670072	0.121827
	1.2636	1.44601	0.694259	0.348101
	1.18284	0.594142	0.528512	0.067535
	1.14286	0.874126	0.711349	0.10549
	1.0474	0.690196	0.830549	0.207229
	1.01135	0.656489	0.191939	0.193126
	0.277879	0.231293	0.328036	0.0212139
	1.39048	0.558282	0.551978	0.0961776
	0.317263	0.604938	0.326592	0.0515254
	1.10562	0.493023	0.242009	0.27112
	0.075	1.43109	0.584416	0.448598
	0.888889	0.844884	0.234742	0.240786
	0.582677	0.402685	0.715116	0.125677
	0.683673	0.249292	0.88	0.154128
	0.765957	1.23137	0.621871	0.0838095
	0.843602	0.267857	0.0954003	0.494598
	0.952978	0.713755	0.0808081	0.164684
	0.946015	0.557439	0.993103	0.284314
	0.802168	0.179177	0.315257	0.00313112
	0.910995	0.972973	0.888889	0.30139
	1.43353	0.773286	0.953678	0.0616062
	0.818841	0.900369	1.04605	0.257108
	-0.0625	0.817121	0.948375	0.270957
	0.37751	0.304024	0.218679	0.54921
	1.04615	0.31664	0.403996	0.131664
	0.300221	0.466338	0.423381	0.0465686
	0.425249	0.580271	0.6	0.237911
	0.453809	1.61345	0.719723	0.649544
	0.974684	0.312139	0.370968	0.273106
	0.648649	0.306878	0.358938	0.261438
	0.549223	0.656797	0.0421053	0.279793
	0.997886	0.640986	0.472309	0.227468
	0.966767	0.742857	0.277674	0.0126582
	0.297143	0.559509	0.65721	0.115197
	1.56688	0.452018	0.591769	0.440889
	1.15385	1.03077	0.655039	0.439161
	0.256532	0.263889	1.37778	-0.0045898
	1.04439	0.298316	0.410256	0.288
	0.904177	0.551391	0.133454	0.491329
	0.459016	0.446675	0.589474	0.352229
	0.77193	0.53125	0.417062	0.00432199
	0.58444	0.371542	1.05761	0.178101
	1.12857	0.247168	0.45512	0.163889
	0.520885	1.30469	0.166516	0.159657
	1.07294	0.472574	0.3147	0.0632967
	1.16239	0.423433	0.795539	0.320713
	-0.215873	0.208955	0.397331	0.265143
	0.255814	0.489209	1.34521	0.19422
	0.887755	0.433048	1.04288	0.301171
	0.853147	1.52535	0.481363	0.20182
	1.14286	0.237668	0.597547	0.21294
	0.457831	0.1341	0.31935	0.267782
	1.61212	0.200772	1.27463	0.188748
	0.862155	0.349908	0.427284	0.287812
	0.268657	0.201869	0.0963082	0.303318
	0.923077	0.207307	1.28813	0.34728
	0.456311	0.733119	1.30403	0.583072
	0.483092	0.943231	0.973415	0.315545
	0.410526	0.675914	0.497046	0.341198
	0.87156	0.180536	2.04695	0.258575
	0.367893	1.06016	0.560307	0.0987013
	0.8875	0.253521	1.88915	0.436739
	0.670565	0.376176	1.11757	0.420091
	0.761468	0.370572	1.68379	0.740856
	0.917808	0.292683	1.26916	0.509915
	1.83501	0.299401	0.910105	0.0919325
	1.50487	0.699708	1.07975	0.135045
	1.27273	0.186845	0.864467	0.582348
	1.36797	0.460317	0.29721	0.463991
	1.70621	0.329932	1.86604	0.141935
	1.088	0.589899	1.15609	0.410321
	0.93125	0.142241	1.16129	0.549598
	1.42794	1.09506	1.03752	0.184143
	1.25945	1.6124	2.96135	0.213992
	2.16393	0.977099	0.507847	0.086267
	0.568093	0.399488	-0.775973	0.183193
	1.06832	1.04647	1.83711	0.522099
	2.22492	1.03491	1.10877	0.125217
	0.986513	1.42727	2.23448	0.608924
	0.461874	0.660413	1.51119	0.131484
	1.53571	0.053443	0.822236	0.495935
	0.385321	0.284951	1.53525	0.431937
	0.54809	0.989313	1.5862	0.288973
	2.86111	0.108108	1.38115	0.743169
	1.70588	0.136054	2.28063	0.30662
	1.30081	0.601671	0.652103	0.183314
	0.550098	0.447368	1.06698	0.718607
	1.72093	0.451314	1.67501	0.323567
	1.16751	0.359133	0.70056	0.506372
	0.368638	0.231263	1.1633	0.280971
	0.731183	0.217647	2.27257	0.257143
	1.35338	0.492997	2.10613	0.631804
	1.41892	0.742616	0.458966	0.546801
	2.53333	0.316049	2.56629	0.208299
	0.847966	0.340909	1.98539	0.557946
	2.41791	0.666667	2.20816	0.183158
	0.791753	0.115385	0.970617	0.23382
	0.307692	0.84585	1.21797	0.227726
	2.17647	0.158242	0.616124	0.337102
	1.51864	0.536398	1.59594	0.282569
	0.887189	1.03093	1.36025	0.125786
	2.15814	0.952381	1.62353	0.324249
	2.1843	0.230089	1.18927	0.528853
	1.34169	0.122867	1.76262	0.507132
	0.188034	0.270677	0.525716	0.201725
	1.21739	0.159645	0.617276	0.209005
	2.27523	0.849105	0.767957	0.682788
	1.42675	0.0547009	1.08974	0.122004
	0.464358	0.405556	0.771691	0.241598
	2.11892	0.333333	0.974886	0.454668
	1.03506	0.161359	1.49231	0.369906
	2.19195	0.0758294	0.679224	0.436739
	1.22913	0.417722	0.536036	0.420091
	1.5025	0.275862	1.88737	0.740856
	1.85132	0.203046	2.15848	0.509915
	0.895753	0.463158	0.582846	0.0919325
	0.903021	0.398922	1.42316	0.135045
	0.815884	0.601881	1.19518	0.582348
	1.62457	0.42615	0.840008	0.463991
	0.678501	0.320346	0.668193	0.141935
	1.73566	0.244541	1.09489	0.410321
	0.886633	0.543046	1.05886	0.549598
	0.89426	0.261905	1.20096	0.184143
	0.901213	0.169536	1.00463	0.213992
	1.02	0.326531	0.779313	0.086267
	0.994595	0.471545	1.28709	0.183193
	1.27238	0.575758	0.412631	0.522099
	1.82609	-0.03	0.578932	0.125217
	0.330049	0.299742	0.603413	0.608924
	1.86538	0.358056	1.8426	0.131484
	0.613924	0.337662	1.11092	0.495935
	1.43558	0.132812	0.787735	0.431937
	1.0031	0.747405	0.804804	0.288973
	1.32231	0.560175	1.38453	0.743169
	1.11407	0.430769	0.804512	0.30662
	0.488281	0.489607	1.04244	0.183314
	0.0550459	0.359551	0.566577	0.718607
	1.70743	0.3257	1.77451	0.323567
	0.811287	0.695082	1.01532	0.506372
	0.570012	0.295688	0.364682	0.280971
	0.732084	0.219608	0.514706	0.257143
	1.07119	0.933333	1.5693	0.631804
	0.935593	0.332756	1.30482	0.546801
	0.258398	0.0775623	0.358688	0.208299
	0.629349	0.521212	0.771296	0.557946
	2.32922	0.877193	1.57656	0.183158
	0.721591	0.215613	1.36403	0.23382
	0.864686	0.639175	0.960114	0.227726
	2.21825	0.159445	0.352456	0.337102
	1.54436	0.538117	0.441832	0.282569
	0.968273	1.34317	0.440688	0.125786
	2.54035	0.442589	1.24321	0.324249
	0.563107	0.756757	0.970974	0.528853
	0.562025	0.130536	0.875682	0.507132
	0.526646	0.741214	1.22654	0.201725
	1.89671	0.366864	0.235165	0.209005
	0.903733	0.0823529	0.277792	0.682788
	1.13171	0.5	0.914179	0.122004
	2.4581	0.58209	0.517288	0.241598
	0.997455	0.57329	0.70567	0.454668
	0.474286	0.777143	0.877173	0.369906
	1.31404	0.217822	0.6463	0.467249
	1.20796	1.67686	0.569923	0.672158
	1.68182	0.337778	0.739975	0.677668
	0.719346	0.148148	0.494525	0.206061
	1.54527	-0.0214477	0.703855	0.576037
	0.428184	1.19861	1.17167	0.296199
	1.06776	0.737864	1.08451	0.708543
	1.94617	0.770563	1.1294	0.510814
	1.18519	0.519637	1.16859	0.797753
	0.907268	0.403419	0.937764	0.280576
	1.02339	0.379421	0.652098	0.629508
	0.169492	0.186916	0.951464	0.340037
	0.722646	0.917431	1.39489	0.13783
	0.51399	0.860068	0.598306	0.390083
	0.726841	0.481752	0.870449	0.132147
	0.648452	0.918033	0.569568	0.374101
	0.432653	0.436364	0.621221	0.299371
	0.972973	0.843137	1.44704	0.175753
	0.496774	0.621701	1.66857	0.699884
	0.990291	0.591304	0.843897	0.423611
	0.734463	0.522449	1.48112	0.200938
	0.825532	0.275449	0.602996	0.198942
	0.489922	0.702576	0.317261	0.420814
	0.586357	0.57971	0.947759	0.238588
	0.470978	0.275184	0.843135	0.155429
	0.628429	0.616822	0.614444	0.18811
	0.50411	0.229565	0.363474	0.471111
	1.21875	0.971963	0.284851	0.198153
	0.474138	0.815534	0.679475	0.978947
	0.681034	0.519481	0.181558	0.602659
	0.690307	0.4125	0.593497	0.411633
	1.13433	0.560197	0.787347	0.184514
	0.984293	0.43553	0.979652	0.601824
	0.561905	0.415385	0.677106	0.244767
	0.487603	0.595238	0.851057	0.182444
	1.31536	0.328571	0.458971	0.238806
	0.690909	0.478149	0.58805	0.419317
	1.13647	0.254372	0.642107	0.376344
	0.576	0.58	1.634	0.219833
	0.835821	1.06182	0.314943	0.403458
	0.253659	0.165517	0.776858	0.162939
	0.354528	1.15556	0.783688	0.339468
	1.73109	0.385542	1.13728	0.108213
	0.990099	0.483412	0.333812	0.292612
	0.858783	0.235808	0.692235	0.181956
	0.493151	0.293878	0.425	0.245936
	1.10891	1.06024	0.394712	0.337059
	1.12114	0.431535	1.04951	0.0264151
	0.51341	0.846154	0.920719	0.640587
	0.614801	0.190476	0.448012	0.344027
	1.00358	0.196721	0.597111	0.476415
	1.09653	1.00629	0.898792	0.208835
	0.428571	0.231111	0.390385	0.208835
	1.23171	0.161616	0.394986	0.205339
	0.212766	0.366265	0.550926	0.322581
	0.994595	1.15976	1.02807	0.0918274
	0.465649	0.898172	0.966511	-0.170041
	1.04425	1.02732	0.641278	0.25098
	0.521042	0.606965	0.49402	0.217523
	1.4554	0.670157	0.800078	0.220711
	0.512156	0.457143	2.24161	0.877138
	0.369637	0.322718	0.427227	0.195531
	1.31987	0.241692	0.86919	0.362783
	0.584687	0.23301	1.37172	0.841713
	0.682415	0.611898	0.619147	0.492997
	0.918455	0.560748	1.09668	0.194574
	0.438061	0.529801	1.40423	1.01361
	0.962025	0.198758	0.855869	0.423841
	0.494759	-0.0572597	0.870376	0.128617
	0.410758	0.223684	0.589395	0.371373
	0.949333	0.33281	1.50278	0.410646
	0.946565	0.0612245	0.804804	0.284644
	0.924406	0.883721	0.774628	0.434286
	0.481481	0.335766	0.901855	0.213333
	0.802676	0.509915	0.50261	0.256
	1.01167	0.346392	0.852498	0.131669
	1.05222	0.572944	0.977821	0.298137
	1.66516	0.616393	1.5149	0.342052
	1.3614	0.244576	0.741798	0.103483
	0.485768	1.16095	0.637067	0.386076
	1.77458	0.48227	0.757132	0.183486
	1.737	0.444444	1.19896	0.313167
	2.61314	0.868778	0.828003	0.240218
	1.67584	0.343164	0.511688	0.335196
	1.41593	0.62069	0.687519	0.536
	0.856	0.16	0.159041	0.0898876
	2.50382	0.119255	0.615717	0.351391
	0.343558	1.14842	0.876642	0.0272772
	1.74486	0.733032	0.716867	0.19559
	1.01848	0.213953	0.789386	0.106892
	1.83871	0.201469	0.863192	0.117509
	1.31387	1.15464	0.469796	0.0610687
	1.33884	0.427586	0.177302	0.487179
	1.01115	0.207407	0.657129	0.293413
	1.43434	0.0985222	0.707668	0.234266
	0.551237	0.233696	1.07207	0.0974576
	1.74631	0.384615	0.190457	0.205128
	1.45778	0.353982	0.557861	0.470263
	1.75207	0.456233	0.39923	0.399247
	0.107486	0.793388	0.551884	0.100334
	0.541401	0.469526	0.893944	0.178286
	0.62908	0.160443	0.114331	0.0966184
	1.83069	0.0533333	0.366884	0.4
	0.889796	0.132841	0.226704	0.237363
	1.22374	0.38126	0.568909	0.230435
	0.206774	0.879668	0.981848	0.241335
	4.33898	0.096	0.375631	0.271311
	1.29664	0.0711111	0.72111	0.176166
	0.0680437	0.502513	0.212734	-0.0589812
	1.78649	0.115646	0.70025	0.186243
	1.80241	0.71831	0.992924	0.30625
	1.52542	0.0837209	0.121701	0.393846
	0.978355	1.10599	0.608604	0.131737
	1.61616	-0.0609137	1.14502	0.0562061
	0.757009	0.14792	0.676397	0.365145
	1.17431	0.547804	1.14373	0.252688
	1.26452	0.86629	0.577835	0.341667
	0.818841	0.320557	0.10287	0.197962
	1.10078	0.297362	0.865418	0.0868516
	1.19467	0.813793	0.315078	0.45283
	1.04615	0.797342	0.374881	0.134615
	1.41096	0.122302	0.964357	0.176623
	1.87234	0.532151	0.65765	0.0979956
	1.09492	0.243902	0.619792	0.23506
	0.808081	0.144665	0.440549	0.445141
	0.674797	0.0634921	0.445046	0.404494
	1.00539	0.578199	0.264783	0.285386
	0.658879	0.431535	0.346391	0.303704
	0.367973	0.613377	0.646108	0.320856
	0.48855	0.163636	0.491687	0.449231
	1.48046	0.207585	0.130116	0.296142
	1.19885	0.216471	0.793333	0.231111
	0.404444	0.52	0.832292	0.125
	0.826855	0.291233	0.544207	-0.0122699
	0.986384	0.216216	0.97588	0.162633
	0.470374	0.289951	0.59006	0.597428
	0.77677	0.418182	1.20756	0.266485
	1.69094	-0.0081384	0.346062	1.35072
	0.546946	0.220859	0.876778	0.617111
	1.88489	0.43454	0.614764	0.502415
	0.819188	0.0997067	0.300851	0.142857
	1.09228	0.755396	0.603179	0.701114
	1.25697	0.57478	0.513247	0.442308
	0.283044	0.952381	0.49053	1.14809
	1.32093	0.865342	0.496736	0.788831
	0.507937	0.538302	0.336291	1.08204
	0.321285	0.591133	0.366241	0.609734
	1.57488	0.343164	0.224392	1.09091
	1.09609	0.5	0.306515	0.938215
	0.520971	0.571429	0.160509	1.51409
	0.654545	0.514286	0.431159	0.845953
	1.12475	0.193265	0.383871	0.449889
	0.850575	0.491468	0.456989	0.337553
	1.26275	0.575488	-0.0583333	0.568306
	1.68533	-0.0576923	0.290699	0.979866
	1.63066	0	0.262792	1.39634
	1.81239	0.518519	0.302799	0.583614
	0.512668	0.587031	0.308906	0.373333
	0.4	0.229117	0.503921	0.814747
	1.29693	0.324324	0.388441	1.74222
	0.667758	0.571429	0.0486907	0.147899
	1.55088	0.376238	0.334912	0.50989
	0.818182	0.546638	0.425296	0
	0.84803	0.309179	0.209507	0.921008
	1.51887	0.484342	0.720982	1.2458
	0.309582	0.563536	0.810426	0.836263
	0.386014	0.655738	0.260573	0.73559
	1.09353	0.53493	0.945809	0.111601
	1.74949	0.414376	0.672486	1.94118
	0.564232	0.706977	0.152384	0.997821
	0.272432	0.306346	0.911397	0.735135
	0.896226	0.475248	0.488321	1.19349
	1.17529	1.72152	0.556075	0.868603
	0.579817	0.785047	0.0383871	1.33333
	1.10791	1.35088	0.281477	0.894815
	0.670213	0.221106	0.552021	0.666667
	1.56136	0.45977	0.377538	0.662777
	1.54717	0.867257	0.329093	0.129577
	0.942466	0.450216	0.585886	0.363344
	0.780723	0.43956	0.196536	1.36721
	0.638298	1.24427	1.13409	0.756364
	0.616352	0.921136	0.0458719	1.87311
	1.90909	0.441948	1.08066	1.00571
	0.662461	0.741722	0.636054	0.835681
	1.78446	0.747253	0.628521	0.770186
	0.804916	0.494253	-0.0138501	0.463277
	0.14511	0.229885	0.336538	0.973214
	0.762791	2.14126	0.208426	0.368201
	0.659119	0.733333	0.504237	0.413098
	0.49921	1.09565	0.305224	0.581095
	0.763754	0.339623	0.450064	1.27322
	-0.264463	1.08895	0.0495833	-0.226804
	1.90515	1.94406	0.622274	0.479541
	1.85042	0.326711	0.224144	0.350649
	1.33909	0.881356	0.807171	0.984088
	0.387481	0.30137	0.371212	0.455364
	0.501845	0.876596	0.42153	0.656506
	0.575406	0.764706	0.943331	1.87166
	1.34314	2.0361	0.493896	0.559342
	1.31034	0.926209	0.508175	0.597015
	0.0659341	2.72414	0.228433	0.980843
	0.899811	0.0660377	0.448815	0.447552
	1.36937	0.895307	0.367284	0.785455
	0.54979	1.23577	0.800564	0.498316
	1.37255	0.260355	0.355598	0.387435
	2.4127	0.994393	1.29564	0.56051
	1.12426	0.877698	0.633307	0.285178
	1.21846	2.09962	0.440425	0.333664
	0.467714	0.353141	0.718599	0.30618
	0.782946	0.543294	0.623641	0.142607
	2.09738	0.361739	0.536036	0.246334
	0.535385	-0.043956	1.1304	1.08152
	0.409524	0.362887	0.881246	0.711712
	1.44559	0.592593	0.932167	0.440816
	1.09424	1.71564	0.589943	0.0463918
	0.898618	0.75507	0.573141	0.235094
	0.864865	0.197531	0.757383	0.191458
	0.718954	0.00913242	0.607143	0.123746
	0.653061	0.34891	0.980461	0.513854
	3.98925	-0.0105634	0.808806	0.39967
	0.195471	0.361679	1.20255	0.552129
	1.6371	0.320917	1.07345	0.363636
	0.578187	0.14708	0.872299	0.330033
	0.415584	0.364444	1.4151	0.686525
	1.75439	0.427073	1.24611	0.429991
	0.869565	0.177305	0.758694	0.484527
	1.22271	0.155061	1.06795	0.164003
	2.25352	0.132554	1.49762	0.445545
	1.8843	0.69703	0.779532	0.193782
	1.47451	0.611898	1.74652	0.419847
	1.65414	0.663946	0.716749	0.624187
	-0.204082	0.311266	0.267536	0.386124
	1.63415	0.329588	1.29443	0.479371
	1.89714	0.665263	0.604938	0.545024
	1.97285	0.152981	0.648397	0.261238
	1.01031	0.35461	-0.0695093	0.537572
	1.05263	1.19608	0.81935	0.306604
	2.62366	0.164589	0.600336	0.62442
	4.70588	0.246014	0.527482	0.189555
	2.82759	0.142012	1.13716	0.352478
	1.16757	0.244115	0.543379	0.479419
	0.604651	0.399209	1.02669	0.828039
	2.34014	0.313962	1.30543	0.160567
	2.10959	0.514905	0.554124	0.217446
	0.714286	0.302658	0.883982	0.265143
	1.39429	0.221709	0.693797	0.373409
	1.0495	0.327571	0.770725	0.46789
	0.271605	0.215569	1.02426	0.351695
	1.00741	0.593407	1.41667	0.160169
	0.972973	0.189863	0.694646	0.273009
	1.54407	0.230568	1.43367	0.373874
	1.20192	0.274945	1.24522	0.233577
	2.23899	0.222531	0.721126	0.31786
	1.46429	0.082531	1.19609	0.611111
	1.61039	0.350699	1.10926	0.307109
	2.44118	0.588235	1.94464	0.424581
	1.10476	0.356522	0.328989	-0.0248447
	-0.318408	0.217429	0.57197	0.0620155
	1.83871	0.181333	0.913377	0.632911
	1.10924	0.844595	1.06678	0.559387
	1.35809	0.1174	0.504137	0.457143
	1.73714	0.338308	0.916667	0.373027
	0.948718	0.707143	1.05208	0.8
	0.888889	0.479428	1.20149	0.472973
	0.420664	0.352407	0.835088	0.43871
	1.13924	0.166026	0.86922	0.0400668
	1.41333	0.259029	0.757111	0.836983
	0.805369	0.140162	1.62182	0.398104
	0.896755	0.338983	1.98469	0.147844
	0.585366	0.342368	1.46179	0.787185
	0.348485	0.370188	0.645263	0.737101
	0.704663	-0.18845	0.957328	0.868852
	0.825986	0.123308	0.64285	0.14771
	0.501027	0.148438	0.450033	0.782609
	1.01408	0.0754717	0.345296	0.594059
	0.763636	0.111919	0.644583	0.47976
	1.62366	0.187964	0.857282	0.871795
	0.825623	0.275862	0.262472	0.617647
	1.10429	0.130529	0.345562	0.40599
	0.731183	0.304721	0.419158	0.291032
	0.190813	0.284063	2.3012	0.873846
	1.74074	0.305648	0.767237	0.356589
	1.15021	0.81982	1.52825	0.440252
	3.19355	0.0917431	0.278037	0.361775
	1.88034	0.493997	1.0831	0.81768
	1.02885	0.977578	1.5014	1.68067
	0.852916	2.68165	1.14683	-0.0150943
	0.874766	1.10078	1.06152	-0.0650407
	1.86755	0.728625	1.2838	0.589041
	1.60513	0.844193	0.570785	0.579572
	1.90779	0.422764	0.651389	0.424544
	0.835897	0.541063	1.36493	0.586873
	2.4303	0.74184	0.134889	0.495164
	0.648649	0.7	3.27094	0.561056
	0.689655	0.274126	0.830211	0.487633
	0.2	0.738275	0.391979	-0.240343
	2.01302	1.24771	1.38025	0.24
	0.831068	-0.0582192	0.420288	1.27019
	0.782418	0.895105	1.1539	0.197219
	1.24248	0.70122	0.0197281	0.288889
	1.48654	0.147059	1.14473	0.966825
	1.77936	0.173913	0.384853	0.15331
	0.569201	0.475248	0.910714	0.834308
	1.89831	1.6255	1.31165	0.759777
	0.904074	1.47177	1.11985	0.888889
	2.04878	1.4255	1.09169	0.583587
	0.00917431	0.468122	0.794757	0.680529
	0.610169	0.714286	0.611559	1.41593
	1.74684	0.393548	0.585545	-0.157205
	0.0444994	0.956522	1.45637	1.42553
	1.65368	0.623298	0.706405	0.181818
	0.73913	1.30362	0.414675	0.881356
	0.548442	0.461847	1.05861	0.612159
	0.697674	1.46875	0.553033	0.0941176
	2.62461	0.811908	1.00912	1.42636
	0.947598	1.41104	1.28598	1.44828
	0.590631	0.870748	1.00422	0.307036
	2.08534	0.0337197	0.611454	0.843931
	-0.0569715	1.57377	0.962417	0.442804
	0.713911	3.36585	0.239819	0.182195
	1.18361	2.35	1.12093	0.242574
	0.539353	1.41809	1.53747	0.571429
	0.699822	2.04811	0.851263	0.236253
	0.740107	0.37872	0.798433	0.108108
	2.04671	0.671177	0.430556	0.187872
	0.763975	0.135534	0.322471	0.110861
	0.805237	0.903924	0.408118	0.0744186
	1.70883	1.20225	0.682639	0.406365
	1.07246	0.400466	0.926692	0.421793
	1.04009	0.193867	0.688809	0.286213
	0.804485	0.553535	0.930014	0.220859
	1.49772	0.846881	0.867708	0.0809147
	0.659676	0.477535	2.16061	0.29156
	1.9544	0.358318	0.805638	0.15052
	1.42857	1.41791	0.970438	0.257871
	0.989643	0.0373832	1.08533	0.299065
	1.4856	0.650307	1.0275	0.258669
	0.595657	-0.237443	1.12518	0.398892
	0.771084	1.46871	0.575469	0.126283
	1.33333	1.43536	0.297166	0.0842105
	1.03268	0.0165975	0.750915	0.352201
	2.13449	0.698413	0.832955	0.0713376
	2.81522	0.352941	0.442367	0.112676
	0.89	0.576923	1.7962	0.200401
	1.2296	0.747126	0.964909	0.35964
	0.869029	0.462929	1.29053	0.274968
	0.62701	0.328358	0.0516961	0.114738
	1.71564	1.23442	0.388558	0.287269
	0.621151	0.348123	0.52193	0.19917
	1.60128	0.0952381	1.35227	0.0240964
	0.110317	0.446281	0.692853	0.0597015
	1.12605	0.143713	1.31214	0.199667
	1.44681	0.98913	0.53249	0.261474
	0.620612	0.586826	1.838	0.362162
	0.429474	-0.109937	0.738475	0.267631
	1.13309	0.0566038	0.881803	0.23945
	0.992908	0.671587	0.416349	0.357675
	0.514673	0.744589	0.68957	0.485161
	1.13031	0.470588	1.03488	0.513552
	3.23462	1.10924	0.289595	0.276878
	1.87379	1.25572	0.285196	0.286079
	1.31044	0.336449	0.0730702	0.217129
	0.711974	0.664407	1.18666	0.492611
	2.47385	0.125	0.357473	0.36896
	1.31934	0.400729	0.438289	0.158348
	1.97906	0.060274	0.379667	0.439394
	0.482759	0.658228	2.53233	0.522013
	2.26506	0.381818	1.18933	0.262172
	0.611702	0.868132	1.2264	0.137677
	0.74552	1.45594	1.4312	0.509589
	0.813333	0.235294	1.69254	0.284337
	1.27194	0.19222	1.28053	0.412483
	3.90123	0.387435	1.33602	0.197156
	0.855769	0.558824	0.59528	0.69383
	0.587983	0.137255	1.49622	0.246753
	1.49519	0.197468	0.80168	0.221729
	1.26372	1.17333	0.784492	0.129524
	0.815138	0.59164	1.09422	0.141489
	2.30568	0.157205	1.24046	0.347267
	1.47727	0.328612	1.7191	0.155642
	0.445283	0.843091	0.598791	0.251366
	1.37516	0.143322	0.550926	0.366412
	1.90317	0.163934	1.13438	0.272859
	2.13238	1.4	0.00842538	0.345848
	0.106024	1.42005	1.56374	0.270096
	2.12619	0.607735	0.636673	0.316168
	-0.0466301	0.530693	-0.623254	0.207729
	-0.0718599	1.14516	0.33977	0.216645
	2.14048	0.430939	1.15941	0.0930233
	2.80162	0.651515	1.06766	0.291045
	0.756766	0.877637	0.885889	0.0692974
	1.37794	0.847826	0.878038	0.285024
	1.11264	0.378641	1.52866	0.249322
	1.99465	0.595041	1.97112	0.674074
	2.48503	0.583333	1.81968	0.556131
	1.12588	0.314199	0.668747	0.596376
	2.98182	0.353414	0.724056	0.598504
	2.77602	0.247191	0.983429	0.301676
	1.65825	0.618182	1.48818	-0.0774648
	0.723458	0.348348	1.01157	0.440529
	0.4026	0.275556	1.23763	0.29145
	1.15874	0.444444	-0.190268	0.81742
	2.21086	0.398892	2.09163	1.19205
	0.677576	0.127208	1.79639	0.08
	0.767957	0.580311	0.836887	0.584739
	0.266908	0.533333	0.00563127	0.0300075
	1.32664	0.452381	1.02572	1.35686
	1.69654	0.320557	0.938423	0.577273
	0.96031	0.535885	0.898792	1.12863
	2.17424	0.251256	0.736733	0.495798
	1.20306	0.567568	0.941754	0.246251
	2.26042	0.348624	1.326	0.355072
	2.01503	0.273092	1.38712	0.803513
	0.672739	1.0087	2.30547	0.57934
	1.22173	0.863158	1.54508	0.580874
	1.52198	-0.115108	1.22648	0.289505
	0.955765	0.616822	1.55878	0.876957
	1.57708	0.236287	1.19988	0.507804
	0.540017	0.110727	0.845643	0.796053
	1.32585	0.251046	0.97656	0.162791
	1.59975	0.133333	1.95985	0.296296
	0.21875	0.343284	0.928687	0.22924
	0.977477	0.474576	1.16251	0.372671
	0.831084	1.13953	1.50308	0.412903
	2.23894	0.385382	3.43404	0.633714
	0.414881	0.454545	1.46192	0.0475525
	0.205818	0.5625	2.1515	0.842328
	0.851105	0.813187	0.812842	0.629356
	0.995399	0.176871	0.932221	0.430279
	1.2426	1.18812	1.15169	0.906367
	1.52174	0.54321	0.602927	0.497959
	1.34685	0.211765	0.851131	0.112245
	1.09338	0.378378	1.26505	1.47597
	1.49429	0.274809	1.59004	0.323144
	2.32913	0.413392	0.488053	0.728507
	0.510614	0.397436	0.320275	0.860832
	1.69365	1.18451	0.285905	0.206061
	0.709214	0.494118	0.845355	0.347184
	0.376446	0.199637	0.744642	0.211055
	0.680825	0.327869	0.643897	0.532833
	1.30867	1.33656	0.419915	0.710921
	0.495271	0.101572	0.312591	1.23894
	1.36722	0.482375	0.258696	0.590965
	0.220697	0.727969	0.62515	0.3
	1.5008	0.369231	0.712826	0.636758
	1.21429	0.640275	1.32973	0.304147
	0.151786	0.542056	0.383197	0.529455
	0.510659	0.386157	0.991667	0.598639
	1.84801	0.226415	0.572963	0.478326
	2.19263	0.167991	0.239057	0.673157
	0.239919	0.920065	0.710103	0.784141
	1.10963	0.689788	1.1252	0.356649
	0.83518	1.03874	1.16572	0.545861
	0.471877	0.225	0.67994	0.404412
	1.11227	0.476788	0.842865	0.578261
	1.38056	0.500835	0.90188	0.175047
[truncated: 1,469 more rows]
