# Supplementary material for: Structure of the human KMN complex and implications for regulation of its assembly
Source: Nat Struct Mol Biol. 2024 Mar 8;31(6):861–73. doi: 10.1038/s41594-024-01230-9 (PMC11189300; doi:10.1038/s41594-024-01230-9)
Supplement: Supplementary file 9 — Statistical Source Data. [file 41594_2024_1230_MOESM9_ESM.xlsx]

## Sheet: Fig 5e
1st column	2nd column	Mis12CWT	Mis12CM18	Mis12CM19
30	80	70	70	80
30	145	100	100	65
40	50	60	140	155
50	85	55	60	55
60	305	80	100	95
40	150	45	70	40
70	180	30	165	100
60	260	60	200	170
70	100	45	60	185
60	210	100	70	125
40	130	70	60	60
60	180	100	40	60
40	260	60	40	120
50	310	55	40	70
60	180	80	90	40
50	120	45	100	70
50	210	30	30	40
50	320	60	50	70
30	100	45	40	50
80	180	100	170	40
50	70		90	50
70	120		30	50
70	130		40	70
50	110		60	70
70	160		200	60
50	180		50	190
60	110		40	80
40	100		50	40
50			80	60
50			70	30
60			40
50			50
80			40
50
80
50
40
60
40
30
50
50
60
50
60
