# Supplementary material for: Structure of the human KMN complex and implications for regulation of its assembly
Source: Nat Struct Mol Biol. 2024 Mar 8;31(6):861–73. doi: 10.1038/s41594-024-01230-9 (PMC11189300; doi:10.1038/s41594-024-01230-9)
Supplement: Supplementary file 11 — Statistical Source Data. [file 41594_2024_1230_MOESM11_ESM.xlsx]

## Sheet: Tabelle1
KNL1WT	KNL1M3	KNL1M5
-0.23621	-3.68776	-0.68778
-0.08889	-2.88347	-0.47799
0	-2.22222	-0.36062
0.083333	-2.15094	-0.34234
0.087056	-2.10277	-0.30894
0.136201	-2.08627	-0.29457
0.145594	-1.75782	-0.29119
0.165939	-1.57513	-0.2724
0.180952	-1.41615	-0.23457
0.213783	-1.36323	-0.21229
0.214689	-1.17348	-0.21111
0.219146	-1.07345	-0.2043
0.234026	-1.04931	-0.19908
0.247557	-0.99881	-0.18291
0.252912	-0.98701	-0.18182
0.283054	-0.97778	-0.16205
0.283054	-0.95	-0.14153
0.308943	-0.79415	-0.12006
0.317992	-0.76768	-0.11783
0.318658	-0.75622	-0.106
0.33023	-0.75248	-0.10195
0.331395	-0.73278	-0.09838
0.331588	-0.72678	-0.0947
0.333333	-0.7264	-0.08983
0.356808	-0.72381	-0.08617
0.36983	-0.71362	-0.08544
0.373464	-0.71028	-0.08279
0.375309	-0.71028	-0.08159
0.380544	-0.69597	-0.07771
0.411924	-0.68468	-0.06922
0.439306	-0.67556	-0.06546
0.439815	-0.66169	-0.05878
0.443737	-0.66144	-0.05267
0.449173	-0.65292	-0.05128
0.454002	-0.61538	-0.05057
0.456456	-0.59748	-0.05036
0.464832	-0.58915	-0.047
0.47088	-0.58915	-0.04345
0.492866	-0.58333	-0.04133
0.502646	-0.58238	0.031276
0.503788	-0.57905	0.041192
0.513514	-0.56716	0.044601
0.520192	-0.56089	0.045894
0.524655	-0.54775	0.048346
0.524655	-0.52055	0.048531
0.527778	-0.51595	0.053672
0.529617	-0.50667	0.055313
0.533333	-0.49123	0.055313
0.537102	-0.47205	0.058778
0.539007	-0.45749	0.061044
0.541311	-0.45646	0.064298
0.545977	-0.45037	0.064957
0.546405	-0.44444	0.065972
0.556777	-0.44444	0.066144
0.559572	-0.43678	0.066843
0.562963	-0.43553	0.070566
0.562963	-0.42506	0.075173
0.564356	-0.40642	0.075397
0.568012	-0.37624	0.077001
0.579048	-0.3619	0.077001
0.580835	-0.36019	0.07979
0.584615	-0.35681	0.081197
0.585065	-0.33333	0.08573
0.585065	-0.31866	0.085876
0.587196	-0.29804	0.085876
0.589147	-0.2887	0.090476
0.590062	-0.28545	0.098958
0.594679	-0.28227	0.099738
0.619565	-0.28193	0.099934
0.621253	-0.27941	0.101333
0.622024	-0.27687	0.102564
0.630907	-0.2695	0.105118
0.635983	-0.25916	0.108961
0.638655	-0.25503	0.110145
0.643386	-0.25461	0.113602
0.656304	-0.24715	0.116475
0.658009	-0.24595	0.121212
0.658009	-0.24477	0.122383
0.66087	-0.24127	0.124795
0.668622	-0.23899	0.126878
0.688406	-0.23242	0.128814
0.703704	-0.22029	0.129252
0.705009	-0.21378	0.129472
0.705664	-0.2043	0.129582
0.705664	-0.19869	0.130137
0.706648	-0.19265	0.134752
0.707276	-0.18738	0.135472
0.722595	-0.18357	0.140351
0.72381	-0.18031	0.145594
0.729494	-0.17441	0.149901
0.73033	-0.16777	0.151697
0.731409	-0.16136	0.153535
0.737864	-0.15933	0.154472
0.746788	-0.15215	0.154472
0.747096	-0.14902	0.154786
0.755352	-0.14902	0.15735
0.756219	-0.1458	0.157676
0.757088	-0.14476	0.161154
0.75931	-0.14232	0.162047
0.761384	-0.13036	0.167217
0.762724	-0.12358	0.168889
0.764114	-0.11838	0.170022
0.766667	-0.11411	0.171171
0.769797	-0.1131	0.171558
0.774902	-0.10967	0.177778
0.778399	-0.1092	0.177986
0.784314	-0.08068	0.182254
0.785998	-0.077	0.182254
0.786207	-0.06119	0.185185
0.789424	-0.05642	0.188212
0.791667	-0.05605	0.188352
0.795491	-0.04987	0.189763
0.7979	-0.04368	0.190119
0.801986	0.046483	0.191195
0.806061	0.055923	0.191195
0.807729	0.056047	0.192893
0.809741	0.056548	0.199083
0.812579	0.057707	0.200264
0.813456	0.05919	0.201325
0.822511	0.060606	0.203209
0.830601	0.065461	0.204301
0.834331	0.068468	0.205962
0.834625	0.069406	0.209366
0.835871	0.071362	0.212439
0.836837	0.07451	0.212885
0.837165	0.076768	0.213783
0.837466	0.07771	0.213964
0.839506	0.077949	0.217143
0.841328	0.086758	0.22029
0.844444	0.087356	0.221252
0.851541	0.092796	0.224686
0.853933	0.094176	0.22619
0.86758	0.095597	0.231003
0.871252	0.09596	0.231884
0.873563	0.096324	0.232416
0.880309	0.099346	0.23493
0.883079	0.100132	0.239445
0.889567	0.101536	0.239899
0.894672	0.10174	0.245955
0.899095	0.102981	0.245955
0.900474	0.106443	0.245955
0.901186	0.113095	0.249589
0.90246	0.116743	0.249836
0.903149	0.120635	0.251656
0.908579	0.134752	0.252702
0.909402	0.135472	0.254351
0.912281	0.135714	0.255892
0.917505	0.138813	0.255892
0.92201	0.140741	0.25654
0.923611	0.142723	0.260497
0.924574	0.144349	0.263889
0.938272	0.149901	0.265271
0.944099	0.15057	0.265271
0.95207	0.150794	0.265734
0.955975	0.150794	0.265867
0.966921	0.151093	0.2662
0.967593	0.152	0.270945
0.968153	0.166667	0.276113
0.974359	0.167217	0.276364
0.976335	0.16777	0.276565
0.981912	0.170787	0.284112
0.98818	0.176539	0.291188
0.990689	0.180095	0.292871
0.996721	0.180952	0.294574
1	0.182254	0.294574
1	0.184466	0.294574
1.00082	0.185592	0.299448
1.00278	0.200264	0.305958
1.01333	0.201859	0.306452
1.02402	0.203317	0.306699
1.02703	0.209366	0.310204
1.03051	0.217454	0.310204
1.03401	0.224189	0.316008
1.03666	0.231003	0.324193
1.03872	0.233846	0.324786
1.03932	0.237315	0.324786
1.04055	0.238994	0.326882
1.05556	0.240506	0.328395
1.05939	0.24359	0.331155
1.06075	0.248366	0.332786
1.06237	0.25	0.334066
1.06443	0.263889	0.335541
1.06443	0.263889	0.335788
1.06601	0.266106	0.335986
1.06667	0.270945	0.344411
1.06926	0.279926	0.345455
1.08882	0.280702	0.346354
1.09051	0.281481	0.347985
1.0951	0.287879	0.352832
1.09573	0.298039	0.356808
1.10145	0.300395	0.361905
1.10145	0.310838	0.369291
1.11662	0.314309	0.370732
1.12446	0.32794	0.376238
1.12712	0.336656	0.38255
1.1274	0.337778	0.386347
1.14163	0.342342	0.389744
1.14442	0.356808	0.395833
1.14539	0.36715	0.408602
1.15771	0.380952	0.410256
1.16141	0.383838	0.412403
1.16245	0.386768	0.413043
1.16667	0.388747	0.434641
1.16841	0.389744	0.434907
1.17473	0.389744	0.446402
1.17974	0.391248	0.451039
1.19324	0.395833	0.45587
1.19372	0.397906	0.45728
1.19758	0.413943	0.469136
1.20177	0.415301	0.470588
1.20226	0.417582	0.47088
1.21406	0.419228	0.471631
1.21879	0.42577	0.479798
1.22044	0.451373	0.481884
1.22222	0.460606	0.526092
1.22977	0.463415	0.539007
1.23473	0.469136	0.546405
1.24036	0.539007	0.550725
1.24236	0.610442	0.572505
1.2459	0.627063	0.575758
1.24672	0.690909	0.589147
1.24747	0.708625	0.597484
1.25194	0.726776	0.612903
1.25361	0.756219	0.625514
1.26351	0.806061	0.658009
1.26379	0.827887	0.675556
1.26667	0.915161	0.708075
1.27431	0.997375	0.718676
1.27612	1.00529	0.720379
1.27624	1.00602	0.729017
1.28014	1.10145	0.7343
1.2809	1.15677	0.791667
1.28557	1.18465	0.806492
1.29329	1.21795	0.858757
1.29612	1.23103	0.877345
1.30022	1.26667	0.884656
1.31446	1.30753	0.907709
1.31944	1.38182	0.921212
1.32896	1.50283	0.954338
1.32965	1.53226	0.969697
1.33668	1.61298	0.974359
1.33747	1.65732	0.974359
1.34216	2.01058	0.974359
1.34276	2.15603	0.974359
1.34973	2.60631	1.01333
1.35111	3.37778	1.01646
1.35412	3.55745	1.01646
1.36323	-3.46078	1.04219
1.36476	-3.38715	1.12094
1.36789	-1.86194	1.15152
1.37132	-1.36065	1.20635
1.37308	-1.32663	1.22581
1.37903	-1.15359	1.40741
1.38056	-1.12308	1.52381
1.38339	-1.08297	1.64502
1.3864	-0.89941	1.87654
1.3977	-0.87711	2.23303
1.39827	-0.86285	-1.51615
1.4	-0.84231	-1.51615
1.40741	-0.84231	-1.4948
1.41615	-0.84231	-1.31025
1.42222	-0.83567	-1.20603
1.43161	-0.83567	-1.17056
1.43814	-0.82272	-1.16627
1.44418	-0.77468	-0.98269
1.45191	-0.75808	-0.81639
1.46399	-0.74391	-0.77468
1.4686	-0.7171	-0.70754
1.48148	-0.69823	-0.69823
1.48348	-0.68032	-0.68032
1.48474	-0.66332	-0.66332
1.49587	-0.6592	-0.63934
1.49901	-0.61704	-0.59624
1.51567	-0.60302	-0.59624
1.52508	-0.55276	-0.56452
1.52719	-0.53601	-0.55276
1.53535	-0.51024	-0.54707
1.55556	-0.49594	-0.49594
1.56766	-0.49135	-0.48684
1.57299	-0.49135	-0.47807
1.57753	-0.49135	-0.4696
1.5784	-0.49135	-0.46549
1.57939	-0.48241	-0.46144
1.58333	-0.48241	-0.44593
1.5873	-0.4738	-0.43856
1.60408	-0.4696	-0.43496
1.60408	-0.44593	-0.43143
1.60444	-0.43143	-0.42115
1.62278	-0.41784	-0.41784
1.63003	-0.41784	-0.41784
1.64029	-0.41784	-0.41457
1.6553	-0.41296	-0.40819
1.65732	-0.40819	-0.39019
1.68889	-0.40201	-0.38176
1.71293	-0.39899	-0.37109
1.72727	-0.39019	-0.37109
1.73219	-0.38734	-0.36597
1.73333	-0.38453	-0.35614
1.7393	-0.37635	-0.35143
1.7503	-0.36346	-0.34236
1.79245	-0.34458	-0.33374
1.80195	-0.338	-0.33166
1.80952	-0.33374	-0.3296
1.86156	-0.32357	-0.31587
1.8654	-0.32161	-0.30852
1.86885	-0.31776	-0.30323
1.88064	-0.30852	-0.30151
1.91834	-0.30497	-0.30151
1.94444	-0.2998	-0.29812
1.97403	-0.29157	-0.28997
2.01203	-0.29157	-0.28377
2.01515	-0.29157	-0.28077
2.01932	-0.28997	-0.27353
2.02217	-0.28997	-0.2576
2.02667	-0.2853	0.221106
2.02667	-0.27495	0.22873
2.03406	-0.27074	0.230719
2.05405	-0.25512	0.236899
2.14359	-0.25031	0.237961
2.21059	-0.24682	0.242307
2.30886	-0.23903	0.252692
2.3397	-0.23377	0.253901
2.47704	-0.22972	0.256354
2.75362	-0.22873	0.257599
2.98742	-0.22873	0.257599
3.08289	-0.22677	0.258855
3.1916	-0.19438	0.2627
3.39837	-0.18751	0.264007
3.50136	-0.18236	0.269367
3.95272	0.169538	0.27213
4.65586	0.197269	0.277829
-0.67171	0.199494	0.277829
-0.62065	0.213114	0.279291
-0.58961	0.222964	0.294807
-0.53065	0.22581	0.294807
-0.50538	0.22972	0.296454
-0.43143	0.230719	0.296454
-0.37904	0.234802	0.30323
-0.3737	0.236899	0.304973
0.213114	0.242307	0.306736
0.294807	0.243419	0.310324
0.30323	0.247969	0.310324
0.30323	0.247969	0.310324
0.304973	0.250308	0.312149
0.328578	0.252692	0.312149
0.35855	0.260124	0.312149
0.37635	0.260124	0.313996
0.379038	0.265327	0.317756
0.387338	0.279291	0.317756
0.405079	0.282262	0.319671
0.408195	0.288399	0.323569
0.411359	0.293179	0.325554
0.411359	0.294807	0.327564
0.411359	0.299804	0.329598
0.414573	0.299804	0.331658
0.416199	0.304973	0.337996
0.424523	0.306736	0.340162
0.427946	0.308519	0.340162
0.431425	0.310324	0.34458
0.442211	0.315865	0.351426
0.461438	0.323569	0.35855
0.465485	0.325554	0.360989
0.469605	0.331658	0.363461
0.473798	0.333744	0.368509
0.478066	0.333744	0.384531
0.482412	0.337996	0.387338
0.500616	0.342357	0.387338
0.505384	0.346832	0.390186
0.515197	0.356143	0.390186
0.520248	0.360989	0.398987
0.558582	0.363461	0.398987
0.564525	0.36471	0.40201
0.564525	0.365968	0.414573
0.570595	0.37635	0.414573
0.583135	0.377689	0.417837
0.586357	0.387338	0.427946
0.59624	0.387338	0.431425
0.609946	0.390186	0.436752
0.609946	0.393076	0.438556
0.617039	0.414573	0.442211
0.617039	0.424523	0.445927
0.651108	0.427946	0.449706
0.659197	0.431425	0.449706
0.673845	0.434962	0.465485
0.693664	0.438556	0.465485
0.693664	0.473798	0.478066
0.698228	0.473798	0.491346
0.702852	0.478066	0.500616
0.717099	0.486838	0.515197
0.726922	0.510244	0.515197
0.731936	0.515197	0.520248
0.742172	0.530653	0.541483
0.743906	0.536013	0.561538
0.747399	0.547065	0.573679
0.747399	0.552764	0.592909
0.747399	0.655127	0.59624
0.758076	0.671713	0.624298
0.76353	0.680325	0.639341
0.774676	0.758076	0.651108
0.780372	0.780372	0.651108
0.780372	0.80402	0.663317
0.786153	0.81639	0.666092
0.797975	0.9071	0.680325
0.80402	1.04734	0.693664
0.808101	1.06131	0.698228
0.810158	1.14119	0.712286
0.822718	1.14529	0.721977
0.822718	4.00493	0.76353
0.829146	-3.36667	0.76353
0.835674	-1.5	0.780372
0.835674	-1.48529	0.786153
0.838977	-1.41589	0.822718
0.842307	-1.34667	0.822718
0.846787	-1.26884	0.829146
0.849045	-1.2418	0.869923
0.855892	-1.20238	0.889363
0.855892	-1.10989	0.982691
0.865196	-1.07447	0.991875
0.869923	-1.0359	1.19248
0.877113	-0.93519	1.20603
0.884422	-0.91265	1.25351
0.889363	-0.87069	1.32663
0.891854	-0.85593	-1.91772
0.894359	-0.83471	-1.57813
0.90324	-0.75373	-1.55385
0.9071	-0.75373	-1.32895
0.9071	-0.74815	-1.29487
0.9071	-0.74265	-1.29487
0.914919	-0.72143	-1.20238
0.930971	-0.71127	-1.05208
0.930971	-0.69178	-0.90179
0.930971	-0.67333	-0.90179
0.930971	-0.66447	-0.84167
0.939209	-0.62733	-0.808
0.943384	-0.62346	-0.75373
0.953269	-0.61585	-0.74265
0.982691	-0.61212	-0.72143
0.991875	-0.59412	-0.64744
0.994975	-0.57386	-0.58721
1.00503	-0.56742	-0.56742
1.00757	-0.5288	-0.56111
1.03039	-0.52062	-0.54301
1.03374	-0.51531	-0.53158
1.03542	-0.49754	-0.51531
1.0405	-0.49029	-0.5101
1.0405	-0.47418	-0.48792
1.04562	-0.46759	-0.46759
1.05428	-0.4633	-0.4633
1.06131	-0.45701	-0.45495
1.06557	-0.45495	-0.44298
1.07203	-0.45089	-0.43913
1.07565	-0.44298	-0.42797
1.08297	-0.43162	-0.42797
1.08297	-0.43162	-0.41736
1.08297	-0.42797	-0.41736
1.08297	-0.42616	-0.37407
1.09413	-0.42083	-0.36594
1.0998	-0.41736	-0.36331
1.10553	-0.41057	-0.34828
1.11326	-0.404	-0.34589
1.11716	-0.40079	-0.33667
1.15359	-0.39147	-0.32581
1.17923	-0.39147	-0.32166
1.18803	-0.3855	-0.31761
1.18803	-0.37687	-0.30606
1.20603	-0.35069	-0.2936
1.21524	-0.33667	-0.29023
1.24129	-0.33224	-0.28693
1.26346	-0.32792	-0.26302
1.26346	-0.32581	-0.23488
1.27561	-0.32166	-0.22247
1.27561	-0.31962	0.255051
1.27868	-0.31563	0.264398
1.28177	-0.31563	0.275956
1.28384	-0.31563	0.291908
1.29428	-0.31366	0.291908
1.30062	-0.30982	0.295322
1.30489	-0.2936	0.298817
1.31839	-0.27151	0.307927
1.32663	-0.2644	0.311728
1.33498	-0.24396	0.31962
1.34003	-0.23488	0.323718
1.34912	-0.22851	0.325806
1.36065	-0.22851	0.325806
1.36065	-0.22748	0.330065
1.36065	-0.22444	0.332237
1.36943	-0.22444	0.334437
1.37832	-0.22444	0.338926
1.38191	-0.17061	0.343537
1.39646	0.174138	0.34589
1.40881	0.184982	0.355634
1.40881	0.197266	0.358156
1.41886	0.200397	0.360714
1.4342	0.202811	0.363309
1.4342	0.203629	0.376866
1.4342	0.212185	0.379699
1.43976	0.214894	0.379699
1.45385	0.215812	0.382576
1.47404	0.231651	0.397638
1.4948	0.232719	0.397638
1.4948	0.242788	0.404
1.50185	0.261658	0.417355
1.50897	0.271505	0.417355
1.51615	0.274457	0.417355
1.51615	0.275956	0.420833
1.51615	0.275956	0.42437
1.52487	0.277473	0.427966
1.53812	0.293605	0.435345
1.53812	0.297059	0.43913
1.53812	0.300595	0.43913
1.54559	0.302395	0.446903
1.54559	0.327922	0.454955
1.56075	0.327922	0.454955
1.56075	0.330065	0.459091
1.5762	0.341216	0.459091
1.60804	0.371324	0.463303
1.60804	0.374074	0.485577
1.6412	0.374074	0.490291
1.64799	0.374074	0.5
1.65829	0.376866	0.5
1.65829	0.394531	0.520619
1.67575	0.394531	0.531579
1.68998	0.394531	0.534392
1.70263	0.397638	0.573864
1.7257	0.400794	0.58046
1.74557	0.415638	0.587209
1.75713	0.420833	0.60119
1.76884	0.435345	0.623457
1.78872	0.435345	0.627329
1.80494	0.446903	0.639241
1.81938	0.463303	0.660131
1.82984	0.463303	0.668874
1.82984	0.471963	0.691781
1.82984	0.480952	0.696552
1.82984	0.490291	0.701389
1.86194	0.497537	0.711268
1.89519	0.505	0.711268
1.89519	0.510101	0.721429
1.91802	0.520619	0.721429
1.9448	0.523316	0.731884
1.96538	0.526042	0.742647
2.00246	0.540107	0.765152
2.08099	0.558011	0.801587
2.15494	0.561111	0.821138
2.15713	0.573864	0.834711
2.17481	0.587209	0.841667
2.21105	0.591797	0.87069
2.2581	0.608434	0.87069
2.30719	0.615854	0.87069
2.47969	0.639241	0.878261
2.55122	0.655844	0.893805
2.58855	0.664474	1.0202
2.65327	0.664474	1.05208
2.94807	0.673333	1.07447
3.05412	0.673333	1.09783
3.16808	0.682432	1.09783
3.17485	0.682432	1.10989
3.19671	0.691781	1.13483
3.31658	0.696552	1.24691
3.38715	0.748148	1.40278
4.5746	0.759398	1.40278
-1.71186	0.761307	1.56186
-1.02365	0.765152	1.68333
-0.9619	0.765152	1.87037
-0.90991	0.789063	2.525
-0.78295	0.841667	2.65789
-0.74265	0.841667
-0.56111	0.841667
-0.5	0.841667
-0.4951	0.901786
-0.45089	0.90991
-0.40726	0.961905
-0.34354	1
-0.31761	1.03061
-0.27446	1.04124
0.180357	1.05208
0.213983	1.12222
0.237089	1.21981
0.29023	1.27044
0.300595	1.50746
0.300595	1.51198
0.302395	1.59474
0.31962	1.62903
0.323718	1.78235
0.330065	2.88571
0.332237	4.95982
0.332237
0.334437
0.334437
0.336667
0.336667
0.338926
0.343537
0.34589
0.34589
0.350694
0.371324
0.371324
0.372694
0.379699
0.382576
0.382576
0.388462
0.394531
0.397638
0.400794
0.404
0.407258
0.410569
0.417355
0.417355
0.420833
0.42437
0.427966
0.427966
0.427966
0.435345
0.43913
0.43913
0.442982
0.442982
0.448889
0.454955
0.459091
0.471963
0.471963
0.476415
0.476415
0.478673
0.480952
0.480952
0.490291
0.490291
0.495098
0.495098
0.495098
0.5
0.505
0.505
0.505
0.510101
0.510101
0.515306
0.526042
0.537234
0.537234
0.540107
0.543011
0.548913
0.554945
0.561111
0.561111
0.564246
0.573864
0.573864
0.577143
0.58046
0.590643
0.594118
0.60479
0.60479
0.608434
0.619632
0.619632
0.620902
0.623457
0.628631
0.63125
0.639241
0.647436
0.647436
0.655844
0.660131
0.664474
0.664474
0.664474
0.664474
0.667401
0.667401
0.673333
0.673333
0.677852
0.687075
0.687075
0.687075
0.691781
0.691781
0.701389
0.711268
0.711268
0.718009
0.721429
0.721429
0.726619
0.726619
0.728365
0.731884
0.742647
0.742647
0.753731
0.753731
0.753731
0.759398
0.759398
0.765152
0.776923
0.776923
0.782946
0.789063
0.795276
0.795276
0.795276
0.808
0.808
0.814516
0.821138
0.821138
0.82337
0.827869
0.827869
0.830592
0.837017
0.841667
0.841667
0.848739
0.848739
0.848739
0.848739
0.851124
0.852321
0.855932
0.855932
0.855932
0.863248
0.863248
0.865714
0.87069
0.875723
0.875723
0.880814
0.880814
0.891176
0.893805
0.893805
0.901786
0.907186
0.912651
0.918182
0.918182
0.92378
0.926606
0.929448
0.935185
0.935185
0.935185
0.935185
0.940994
0.958861
0.961905
0.961905
0.977419
0.977419
0.983766
0.990196
0.996711
1
1
1
1.00331
1.00331
1.01
1.01
1.01
1.03061
1.03061
1.03061
1.04124
1.04483
1.04663
1.05208
1.05208
1.05944
1.05944
1.06316
1.0669
1.0669
1.06878
1.07447
1.07447
1.07447
1.07447
1.07447
1.08602
1.08836
1.08993
1.08993
1.08993
1.09783
1.10989
1.10989
1.10989
1.1306
1.1306
1.13483
1.13483
1.14773
1.16092
1.16092
1.17442
1.17442
1.17442
1.18359
1.18359
1.18359
1.18359
1.19291
1.19527
1.19527
1.20238
1.20238
1.212
1.22424
1.23171
1.23171
1.23171
1.2418
1.2418
1.2418
1.25466
1.2625
1.2625
1.2625
1.27311
1.27311
1.27848
1.27848
1.30323
1.30603
1.3151
1.32895
1.34071
1.34071
1.34667
1.3557
1.36486
1.36486
1.36486
1.36486
1.37415
1.40278
1.40278
1.42254
1.42254
1.42925
1.43262
1.44286
1.44286
1.44286
1.45673
1.45673
1.46377
1.47087
1.48529
1.48529
1.49408
1.4963
1.50298
1.50746
1.515
1.5188
1.52261
1.52261
1.5303
1.5303
1.5303
1.5303
1.5303
1.5303
1.5303
1.54908
1.56589
1.5981
1.60682
1.6117
1.616
1.61859
1.62903
1.63961
1.64228
1.66118
1.66484
1.68333
1.68333
1.68333
1.70608
1.72159
1.72159
1.7265
1.74138
1.74138
1.74138
1.75144
1.77817
1.77817
1.80357
1.81655
1.81982
1.8253
1.8253
1.83636
1.87037
1.87037
1.88433
1.89375
1.89375
1.90566
1.90566
1.90566
1.94231
1.94231
1.96753
1.98039
1.98039
1.98039
1.98595
1.98819
1.99342
2.02
2.03629
2.0473
2.06967
2.06967
2.07534
2.10417
2.10417
2.10417
2.1338
2.15812
2.16429
2.19565
2.19565
2.19565
2.22794
2.24444
2.24444
2.26119
2.26966
2.27477
2.29546
2.31888
2.33077
2.33077
2.36719
2.40476
2.40476
2.43373
2.43793
2.44355
2.45146
2.48361
2.49383
2.49725
2.5
2.50413
2.525
2.54317
2.58974
2.61207
2.63478
2.65789
2.67353
2.71505
2.72973
2.72973
2.73795
2.83708
2.84507
2.84507
2.88571
2.92149
2.92754
2.93915
2.94175
3
3.06061
3.08397
3.23718
3.36667
3.36667
3.5
3.52326
3.56471
3.74074
3.76397
3.92778
4.00794
4.06322
4.20833
4.25263
4.3642
4.3913
4.69767
4.80952
