# Supplementary material for: Structure of the human KMN complex and implications for regulation of its assembly
Source: Nat Struct Mol Biol. 2024 Mar 8;31(6):861–73. doi: 10.1038/s41594-024-01230-9 (PMC11189300; doi:10.1038/s41594-024-01230-9)
Supplement: Supplementary file 12 — Statistical Source Data. [file 41594_2024_1230_MOESM12_ESM.xlsx]

## Sheet: Extended Data Fig.6b
	normalized NDC80(HEC1)/CENP-C
	mock electroporation		Ndc80C electroporation
Ndc80C RNAi	-	+	+	+	+
	control	control	WT	SPC(M1)	SPC(M2)
	0.871685	0.0896755	0.392439	0.0623206	0
	0.757088	0.337778	0.45037	0.0233756	0.0870348
	0.819362	0.0507174	0.783439	0.0253017	0.243707
	0.583595	0	0.591111	0.00927961	0.313285
	0.690568	0.0609393	0.588034	0.04153	0.343056
	0.511785	0.0659436	0.103704	0.0480822	0.25521
	1.4768	0.249053	0.0712611	0.0486011	0.281481
	0.634613	0.146405	0.910323	0.199426	-0.0404524
	0.282423	0.00760761	0.170438	0.0156379	0.146254
	0.591727	0.0977492	0.0758105	0	0.29321
	0.209243	-0.018209	0.266348	0.25137	0.0547009
	0.383294	0.0123728	0.214262	0	0.531097
	0.873167	0.0866097	0.599606	0.0577398	0.358575
	1.32896	0.0601831	0.266667	0.0239559	0.904153
	0.435842	0.0287226	0.291907	0.242715	-0.0068794
	0.565056	0.148801	0.328127	0.0610442	0.477987
	0.238431	0.0126508	0.281481	0.0534741	0.77001
	0.484361	0.252702	0.350135	0.179351	0.369444
	1.31676	0.0448661	0.111007	0.252073	0.00999343
	0.391111	0.0804233	-0.0099346	0.152764	0.340045
	0.562963	0.0503311	0.43029	0.0788586	0.350698
	0.457736	0.0455431	0.463617	0.355556	0.179988
	0.783644	-0.0119356	1.11914	0	0.331668
	0.831453	0.078553	0.71707	0.106507	0.102357
	1.51111	0.0518064	0.812698	-0.0102357	0.177778
	1.20961	0.0248732	0.448285	0.0409428	0.329352
	1.0822	-0.0390495	0.737676	0	0.263889
	1.13319	0.04153	0.286599	0.0689342	0.410159
	0.844444	0.0274059	0.43786	0	0.296947
	1.00368	0.0466544	0.416562	0	0.0693589
	0.643386	0.0477295	0.930113	0.174439	0.302693
	0.90192	-0.0119779	0.331155	0.0747296	0.331155
	0.687338	0.260497	0.260455	0.0186618	0.305221
	0.455607	0.141301	0.287001	0.0993464	0.00522068
	0.0216524	0.190297	0.2792	0.101131	0
	0.671546	0.122243	0.106443	0.0254927	0.291607
	0.971908	-0.0223694	0.360831	0.0178718	0
	0.916008	0.0745098	0.319051	-0.0100529	0.142222
	1.46759	0.223398	1.17037	0.122828	0.0802496
	0.549871	0.199161	0.269027	0.0274616	0.0479117
	0.848604	0.368701	0.291056	0.0799474	0.0182583
	1.65818	0.173219	0.24468	0.138813	0
	1.11949	0	0.196764	0.167691	0.0155897
	0.784127	0.0517007	0.378744	-0.0152841	-0.0062321
	0.578015	-0.0395062	0.700058	-0.0350634	0.218227
	0.704456	0.0737864	0.556245	0.250206	0.0946638
	1.08776	-0.0181601	0.279365	0.0281482	0.229651
	0.683365	-0.0487179	0.455037	0.455162	0.129677
	0.56646	0.24026	0.128624	-0.0108961	0.0904185
	1.56995	0.183484	0.229261	0	0.121047
	0.522894	0.127094	0.403076	0.0462709	-0.039368
	0.48698	0.00629009	0.2389	-0.0517007	0.015181
	1.02246	0.0894493	0.40132	0.0961645	0.445421
	0.38167	-0.015784	0.23295	0.135111	0.109603
	1.79203	0.0662309	0.505923	0.497778	0.0654971
	1.20831	0.06294	0.192593	0.0788586	0.184097
	1.39691	-0.0376704	0.181357	-0.0126036	0.0546838
	0.703704	-0.0383838	0.0536155	0.114018	0.0599606
	1.0955	0.0171897	0.112593	0.044154	-0.011373
	1.03238	0.028747	0.526248	0.0543342	-0.0155658
	-0.0815326	0.118222	0.0533333	0.0484269	-0.0065972
	0.458937	0.0188703	0.835915	0.260631	0.0268078
	1.0372	0.0153535	-0.0677491	0	0.0534459
	0.466747	0.0297602	0.400959	-0.0096233	0.175644
	0.773595	0.184854	0.761189	0.0539007	0.209655
	0.408096	0	0.307071	0.034119	0.225185
	0.359727	0.175469	0.297659	0.0116878	0.27817
	1.89485	0.0169312	0.253017	0.0576413	0.0883079
	1.01523	-0.0155897	0.560886	-0.0165577	0.201658
	0.773884	0	0.466974	0.0433048	0.0692877
	1.31459	0.0356807	0.819968	0.22029	0.147353
	0.683254	-0.0120635	0.32205	0.0150794	0.0514905
	0.882988	0	0.0771182	0.0115677	0.0652081
	1.46202	0.013929	1.40184	0.0307071	0.122088
	0.730929	0	0.757088	0.365165	0.077472
	0.856863	0.0307071	0.2096	0.144076	-0.0544803
	0.725926	0	0.465137	0.153071	0.396372
	0.610442	0.00912913	0.0841439	0.0127463	0
	0.984253	-0.0119356	0.257005	0.111662	-0.0204714
	0.994518	0.0337778	0.834019	0.128372	0.0776501
	1.36968	-0.0143735	0.464728	0.128923	0.0150794
	0.716498	0.217284	0.589147	0.0402116	0.106892
	0.930273	-0.034119	0.894859	0.120635	0.0853933
	0.992891	0.0394293	0.385763	0	0.0892805
	1.32462	0.0168049	0.42448	0.00709617	0.258174
	1.00447	0.0612749	0.70326	0.0830601	0.0993464
	1.44471	-0.0242135	1.98069	-0.0806366	0.122088
	1.14213	0.0253017	0.171751	0.141087	0.0981912
	1.05556	0.040404	0.805708	0.00514121	0.117829
	0.2432	0.0147501	0.375309	0.283929	0.107658
	1.75723	-0.0118936	0.446488	0.0467513	0.131816
	1.368	0.186711	1.71429	-0.0050794	0.116475
	0.997623	0.085359	0.424186	0.0584207	-0.0514382
	1.12593	0.257939	1.35463	0.209004	0.0350029
	0.562963	0.342974	0.992793	0.102596	0.0184578
	0.347123	0.00366353	0.418654	0.35616	0.0536155
	0.610083	0.00948814	0.790784	0.0794771	0.121503
	2.7746	0.0754811	0.974645	0.0302127	0.0645435
	0.546108	0.0337778	1.08665	0.0204301	0.0684685
	0.995238	0	0.965079	0.0304991	0.0906786
	1.03585	0.0930517	0.861002	0.103138	0.0517007
	1.15152	-0.016123	0.364955	0.257846	0.0779487
	1.43735	0	0.308108	0.0953405	0.168889
	0.510729	0.0155658	0.385032	0.285285	0.209918
	0.670764	0.0707388	0.223529	0.576447	0.11548
	1.03	0.229002	0.229002	0.0852192	0.813922
	1.14811	0.0359338	0.852336	0.0657475	0.373333
	0.999822	0.0742369	0.337778	0.197568	0.441952
	1.22828	0.197403	0.100165	0.0406146	0.0961645
	1.65233	0.0324786	0.707388	0.0826219	0.314212
	1.00454	0.073697	0.656345	0.0720379	0.471542
	1.02928	0.336097	0.805708	0.0819565	0.0390044
	0.588095	0.0894776	0.590891	0.577398	0.44337
	1.0955	0.0538291	0.328966	0.0579876	0
	0.868571	0.102357	0.86904	0.249436	0.0374269
	0.475161	0.274337	0.556492	0.12042	0.043029
	0.795538	0.170595	0.876512	0.069954	0.437536
	1.10651	0.0605337	0.621384	0.353324	0.0803322
	2.49257	0.0965079	1.44762	0.410946	0.619421
	0.931171	0.0137868	0.124474	0.118359	0.288889
	0.791365	0.135111	0.509853	0.0737506	0.0698851
	0.356371	0.0517007	0.585941	0.284112	0.275063
	0.829091	-0.0255892	1.48941	-0.17977	0.172958
	0.62871	0.0929664	0.592312	0.177096	0.294705
	1.2251	0.228228	0.915018	0.347847	0.159029
	1.28814	0.128677	0.191407	0.0973423	-0.026737
	0.956712	0.0844444	2.09595	0.48254	0.0734299
	1.41965	0.12827	-0.0692168	0.071715	-0.0374476
	0.647793	0.108961	0.582786	20.2667	0.370167
	0.636794	0	0.0979066	0.0571294	0.069191
	1.28573	0.4196	0.897591	-0.0614141	0.0363985
	1.10769	0	1.15229	0.153535	0.13203
	1.05292	0.238994	0.432449	0	-0.0064339
	1.3279	0.0112593	0.23295	-0.0138434	0.0966533
	1	0.143735	0.448677	0.296792	0.210419
	1.20635	0.183938	0.350769	0.0322718	0.0237204
	0.422222	0.240411	0.451142	-0.0116878	-0.0075397
	1.60444	0.48254	1.07475	0.192726	0.203374
	0.473897	0.298039	0.470674	0.181601	0.310925
	0.627424	0.140092	0.461397	0.038239	0.0282955
	0.81165	0.244767	0.623737	0.178718	0.0804233
	0.632369	0.0734299	0.346199	0.174713	0.103026
	0.593992	0.010174	0.793778	0.0277626	0.0376984
	0.774074	-0.0150794	0.16612	0.0470443	0.0505655
	1.24388	0.183938	0.543634	0.290397	0.698851
	1.47463	0.193939	1.00639	0.280831	0.141673
	1.44937	0.103401	-0.034119	0.0155658	0.0826368
	0.404907	0.163771	0.211111	0.128433	0
	1.35541	-0.0479117	0.680726	0.223694	0.0386473
	0.483619	0.15763	0.944182	0.137868	0
	0.846906	-0.0250206	0.445421	0.1216	-0.0446402
	0.85913	0.123032	0.838369	0.243757	-0.034327
	0.542112	0.0126036	0.142222	-0.0400211	-0.044154
	0.410126	0.149754	0.460606	0.320603	0.0491909
	-0.0983819	0.0888889	0.554745	0.189315	0.257627
	1.73595	0.217616	1.00254	0.153	0.0574941
	0.0402116	0.0855134	0.455732	0.0689342	0.045492
	0.743731	0.196764	0.249282	0.145803	0.0174112
	1.48381	0.0597249	0.576921	0.0207226	0.022077
	0.519658	0.426795	0.369001	0.0454002	0.158954
	1.06188	0.188308	0.597607	0.203175	-0.0225938
	0.930612	0.128433	0.365385	0.348501	0.177778
	0.504014	0.246403	0.979813	0.149386	0.0132983
	1.04789	0.168363	0.368485	-0.0235659	0.682051
	0.153924	0.193016	0.439897	-0.0095417	-0.0189763
	0.636279	0.178561	0.297456	0.11007	0.0177778
	0.416944	0.310204	0.715294	0.690242	0.121176
	0.857848	0.152381	0.496732	0.0929664	-0.0183575
	0.877467	0.0756219	0.174439	-0.0230303	-0.0458522
	0.261579	0.0779487	0.586846	0.0253207	0.0125802
	0.728434	0.0729767	0.112593	0.350078	-0.0442118
	0.446554	0.0753968	1.16516	0.118519	0.285812
	0.784413	0.0838726	0.369324	0.560217	0.0504146
	0.72854	0.102357	0.155215	0.0590521	0.410019
	0.71232	0.0595442	0.543428	0.322876	0.211111
	0.580022	0.190681	0.702578	0.23078	0.326882
	0.862243	0.251537	0.488988	0.0667545	0
	1.87525	0.0360104	1.20063	0.221494	0.51401
	1.82753	0.774074	0.494309	0.360296	0.356124
	1.01432	0.0904762	0.852192	-0.0965079	0.359927
	1.34935	0	0.687838	0.0365165	0
	1.23913	0.12562	0.982832	0.147932	0.062423
	1.37151	0.128123	0.281481	0.0346439	0.294232
	1.19359	0.0273504	1.16862	0.32794	0
	1.53418	0.0846561	0.316667	-0.0215145	0.0607514
	0.781048	0.152719	0.837466	0.159329	0.0771574
	0.453221	0.562963	0.827756	0.320675	-0.110254
	0.901968	0.24751	0.380732	0.0491909	0.324555
	0.535501	-0.0084234	0.795379	0	0.11581
	0.0353078	0.0424344	0.80124	0.418949	0.201817
	1.74337	0.0197917	0.596935	0.119921	0.174439
	0.678506	0.125103	0.505983	0.237872	0.304304
	0.410447	-0.0140741	0.432911	0.119567	0.0810667
	1.24484	0.0333883	0.232061	0	0.0598425
	-0.352743	0.170787	0.531778	0.110145	-0.0098765
	1.66208	0.0596078	0.266667	0.110145	0.0303621
	1.30705	0.138272	1.74556	0.129915	0.327304
	0.95331	0.193016	1.06237	-0.0614141	0.65655
	1.60916	-0.0125335	1.10626	0.118936	0.0502272
	1.16111	0.0312757	1.48067	0.0553734	0.201229
	1.73405	0.0836837	1.66368	0.0496732	0.227715
	0.0178718	0.180148	0.54321	0.0866097	0.287179
	0.160211	0.4792	1.55742	-0.0298918	0.0231884
	1.08262	0.535897	0.958559	0.138813	-0.0141923
	1.54252	0.277204	0.506667	-0.0211111	0.201058
	0.743111	0.139867	0.782787	0.0321693	0.0121067
	1.44614	0.131757	0.561645	0.183575	0.301083
	0.471318	-0.0125103	0.375309	0.136323	0.265575
	1.14178	0.0435842	0.484517	0.272952	-0.0437253
	0.932267	0.0298918	0.903912	0.229781	0.167632
	0.83451	0.0438672	1.42056	0.192516	0.0764203
	0.599678	0.1303	0.577215	0.228571	0.0596517
	1.42723	0.0855134	0.64135	-0.0830601	0.173219
	0.496732	0.104038	0.393729	0.203481	1.74993
	0.817204	0.0118104	0.272593	0.0351852	0.395272
	1.22733	0.117375	0.71549	0.0312757	0.298259
	1.79528	0.043029	1.09018	0.298715	0.243514
	1.672	0.0447388	0.840623	0.131358	0.0691105
	0.995556	0.139085	0.825679	0.27817	0.0364181
	1.0478	0.16966	0.578601	0.0399737	0.41405
	1.41293	-0.0655879	0.71453	0.447882	0.039391
	0.562963	0.0229781	0.653315	0.104467	0.179758
	1.65977	0.0621677	0.269753	0.577398	0.113626
	1.6562	0.0618641	0.491784	0.208935	0.0593895
	0.649573	0.0171461	0.688066	0.204714	0.0245359
	0.59323	0.264677	0.404459	0.108961	0.0414169
	1.50389	0.0169738	0.888889	0.41701	0
	1.79041	0.0411924	0.116811	0.267306	0.159199
	1.24082	0	0.493879	0.104252	0
	0.824242	0.0159329	0.526186	0.169738	0.039895
	0.761384	0.495652	0.675556	0.170595	0.264184
	0.753153	0.0400923	0.429899	0.254927	0.218862
	2.08915	0.0126036	0.599283	0.222488	0.361226
	1.21795	0.0726404	1.0525	0.0675556	0.189852
	0.57	0.0895623	0.300855	1.21389	0.0390947
	1.80367	-0.0422222	0.422222	0.292741	0.199714
	0.948554	0.0149459	1.80617	0.112593	0.0364508
	1.95444	-0.0270222	0.41888	0.329004	0.134105
	2.47154	0.0731121	0.609877	0.254241	0.0664481
	2.84112	0.32881	0.511377	-0.07979	0.0207863
	1.22175	0.0239559	0.15208	0.292308	0.24127
	1.66488	0.127121	0.260665	0.340616	-0.0070813
	1.20466	0.399522	0.404382	-0.0621677	0.192649
	1.82135	-0.0160084	0.740335	0.36556	-0.0191556
	2.69855	0.0281482	0.438672	0.137046	0.0219693
	0.790123	0.0262862	0.562963	0.236305	0.304304
	1.74582	0.0292448	0.363032	0.329539	-0.0039926
	1.58043	0.0132983	0.101587	0.215251	0.0292871
	0.420202	-0.0637317	0.262941	0.0608609	0.0389744
	0.878525	0.0513731	0.709147	-0.0342922	-0.0474074
	1.65006	0.147394	0.289842	0.0695425	0.042047
	-0.170595	0	0.364883	0.184854	-0.0045894
	2.1843	0.0552225	0.622222	0.113131	-0.0165038
	0.905636	0.171751	0.803108	0.0790123	0.036715
	1.31269	0.0509853	0.766094	0.0701269	0.195708
	2.25751	0.230303	0.578601	0.0177311	0.166291
	1.34039	0.05245	0.791667	0.0731121	0.0350634
	0.59323	0.0229002	0.35791	0.0744414	0.161212
	0.912913	0.191195	0.439963	0.423616	0.113778
	1.31765	0.121176	0.346439	0.00993464	0.0474907
	1.61094	0.032794	0.872593	0.0395833	0.0255409
	0.439111	0.0566108	0.345098	0.0183575	0.43786
	0.627302	0.0126036	1.10777	0.085359	0.0887429
	1.04967	0.224118	0.447882	0.963141	0.259829
	1.26667	0.190918	0.306252	0.0120206	0.119728
	1.87412	0.0933088	0.248788	0.0853933	0.0395524
	1.64154	0.0199869	0.40973	0.127463	0.175469
	0.391464	0.0903149	0.487028	0.0582375	0.0724456
	0.458004	-0.120635	0.543879	0.0171027	0.140323
	0.967082	0	0.37975	0.136752	0.131944
	1.07019	0.238266	0.522751	-0.0580374	0.102222
	0.533333	0.0392765	0.486887	0.974572	0.234003
	1.15954	0.485313	0.35138	0.0243006	0.447657
	3.42448	0.202667	0.548341	0.562963	0.0888889
	1.78272	0	0.337778	0.767251	0.441047
	2.31472	0.0130416	1.97568	0.0892805	0.120635
	0.726776	-0.0244767	0.417176	0.199383	0.375309
	0.771777	0	0.246154	0.310326	0.81857
	1.56471	-0.0195247	0.261215	0.276068	0.120328
	2.42963	-0.0253968	0.286508	0.140416	0.192726
	2.72048	0.135111	0.390495	0.15147	-0.004381
	0.409428	-0.0353694	0.313549	-0.0287063	0.175644
	0.826852	0.0172336	0.393528	0.11586	0.0423736
	1.38883	0.10033	0.191195	0	0.0251697
	1.30245	0.0533333	0.870257	0.105556	0.0538598
	0.658484	0.106892	0.870034	0.211111	0.0935215
	0.745596	0.0422222	0.616383	0.44058	0.103533
	-0.0298918	0.0435842	0.0336097	0.855411	0.0767677
	0.27728	0.0780989	0.508701	0.0708625	0.341721
	1.83791	0.0392765	0.82059	0.226965	0.0351329
	1.12593	0.0239559	0.0938272	-0.163441	0.0113158
	1.23612	0.0965079	0.184854	0.213783	0.467314
	1.82873	0.038167	0.549871	0.0187654	0.365165
	1.20505	0.11548	0.194872	2.32416	0.215761
	1.82583	-0.0282659	0.227581	0.0297602	0.0139867
	1.02564	-0.0668867	0.675556	0.0859798	0.0713159
	1.42906	0.0561626	0.105556	0.0308473	0.280508
	1.55378	0.00767677	-0.0446796	0.0938272	-0.0181601
	1.28677	0.0551474	0.368753	1.40741	0.294194
	1.10833	0.0515691	0.204151	0.795913	0.201879
	0.805229	0	0.0611916	0.214085	0.177156
	1.90648	0	0.476489	0.391111	0.458831
	0.928244	0.0951487	0.227715	0.163065	0.0338624
	0.0943513	0	0.844444	0.0348224	0.171337
	0.970213	0.0941176	-0.0933948	0.0422222	0.229781
	1.6612	0.0950594	0.529848	0.634613	0.144173
	2.35207	0.0395062	0.427706	0.858519	0.15261
	1.43246	0.00689342	0.362423	0.125103	0.281481
	2.1473	0	0.718199	0.994568	0.193016
	1.51418	0.00664917	1.48474	0.106219	-0.0122828
	1.75014	0.0160084	0.526283	-0.0511785	0.253885
	1.50531	-0.0131261	0.881883	1.24747	-0.0075062
	0.701538	-0.0080615	0.302291	0.508306	0.113974
	0.479798	0.11539	1.44034	0.467139	0.0171897
	1.26104	0.0344671	1.28164	0.0379526	0.0302488
	0.548889	0.0235221	1.32174	0.0815888	-0.0456456
	0.709979	0.0170165	0.542615	0.618155	0.695425
	0.30509	0.0604717	0	0.0252073	0.0107231
	0.405333	0.00658436	0.386768	0.0657155	0.0879248
	0.791191	0.0567013	0.977778	0.37272	0.133114
	0.557497	0.0115283	0.432449	0.348013	0.0772064
	0.759051	0	1.48707	-0.036126	0.10955
	1.07801	0	0.117724	0.470103	0.164405
	0.979066	0.0517007	0.745098	0.105009	0.101971
	0.610442	0.00981912	1.13082	0.0197531	0.10033
	1.02981	0.0777991	0.742004	0.0759051	0.15181
	0.535094	0	0.430373	-0.0435842	0.0224065
	1.56701	0	0.312232	0	0.0208505
	0.868571	0.124394	1.46692	0.0116475	0.0488118
	1.63321	0.0550127	0.760442	0.157106	0.0754811
	1.58653	0.0290561	0.560134	0.191453	0.143227
	0.170308	0	0.949514	-0.0203481	0.249719
	0.640613	0.035618	1.19127	-0.117284	0.0219336
	0.519658	0.0517667	0.456456	-0.0369156	0.0108785
	1.09421	0.0125802	0.953726	0	-0.0213333
	1.26667	-0.0051727	0.378816	0	0.354771
	1.19857	0.0153187	0.746667	0.0959596	0.706914
	0.600494	0.00638521	1.31733	0.0143126	0.642649
	1.33946	0.0439624	0.775638	0.0216524	0.199027
	1.44119	0.0347032	0.252073	0	0.298977
	1.09128	0	0.499324	0.0214462	0.229132
	0.70231	0.0304991	0.396015	-0.0813922	-0.162302
	0.853724	0.212773	0.0665572	0.031568	0.503956
	0.365165	0.0134573	0.626804	0.078553	0.151481
	1.43343	-0.0628424	0.10955	0.016477	0.312896
	1.08571	0.289008	0.369001	0.0694064	0.236416
	1.02462	0.0510817	0.0480822	0.0727969	0.220783
	0.925266	0.142841	0.0938272	-0.0264924	0.0742556
	0.702578	0.196129	0.432356	0.0536155	0.271117
	1.03513	0.0182583	0.121357	0.221824	0.938073
	0.558666	-0.0098765	0.0813922	0.12588	0.489595
	0.764315	0.0981912	0.370732	0.219336	-0.030775
	0.36327	0.0747847	0.129915	0	0.614837
	0.251902	0.0306374	0.264348	-0.0177778	0.0358772
	0.582578	0.0166393	0.221898	0.0364508	0
	0.455037	0.270738	0.196764	0.185778	0.378704
	-0.11783	0.157106	-0.0201058	-0.020915	0.410131
	0.592371	-0.0118519	0.227077	0.0938272	0.262179
	1.25387	0	0.0906786	0	0.519515
	1.30286	-0.0246553	0.301924	0	0.734103
	0.75546	0.0706648	0.392765	0.050165	0.222283
	0.0963978	0.0866097	0.278388	0.25164	0.295663
	0.791365	-0.032794	0.294705	0.28747	0.663569
	0.577947	-0.0295777	0.138813	0.210235	0
	0.288347	0.087106	0.0689342	0.100082	0.215263
	1.24859	0.151567	0.539828	0.243757	0.383266
	0.510786	0.0240411	0.715004	0	0.389524
	1.02157	0.0917874	0.427075	0.0960092	0.119292
	0.652448	-0.0119779	0.405333	-0.0067556	0.69322
	0.74988	0.0579048	0.400527	0.0193016	0.33415
	1.17375	0.0452381	1.0042	0.0371184	0.2957
	0.604702	0.0515334	0.0324786	-0.0434907	0.309848
	1.58185	0.195314	-0.105556	-0.0360874	0.197013
	0.478025	0.0150124	0.0447388	-0.025654	0.41788
	0.516254	0.449602	0.576694	0.234376	0.625197
	0.425217	0.205814	0.473897	0.103932	0.681667
	1.47546	0.267841	1.62928	0.0190297	1.38812
	0.82427	0	0.0625514	0.0392765	-0.0139973
	2.2302	0.248085	0.429099	0.0230828	0.262179
	0.582832	0.0135111	0.61255	0.0928889	0
	0.948814	0.974682	0.61293	0.127121	0.105277
	0.352983	0.0371184	0.928889	0	0.0843051
	0.339108	0.0096233	0.477987	-0.0148801	0.143887
	0.596078	0.35791	0.259829	0.00987654	-0.0551213
	1.12593	0.176402	0.23937	-0.0211111	-0.0990795
	0.531058	0.0727521	0.783253	0.183686	0.698203
	0.977428	0.0217921	-0.0222222	0.0791667	0.378704
	-0.0702241	0.174396	0.815819	0.064135	0.565018
	0.844444	0.0122383	0.761464	0.408776	0.236776
	-0.0101131	0.0408932	0.418486	0.0206592	0.737887
	0.43786	0.0336097	0.107386	0.141395	0.1394
	0.424139	0.177032	1.55524	0.287226	0.339419
	1.56937	-0.0662309	0.02098	0.170787	0.358772
	1.51348	0.278899	0.651138	0.0403076	-0.0518378
	0.777558	0.279365	0.963292	-0.0655879	0.142674
	1.71673	-0.0847092	0.294705	-0.0471945	0.176198
	0.860873	0	0.16012	0.265271	0.0175236
	1.79698	0.242387	-0.196382	0.111914	0.742598
	0.835518	0	0.257101	0.799206	0.292561
	0.989372	0.297566	0.140233	0.0178247	0.2045
	1.02013	0.0205336	0.765769	0.101587	0.622843
	0.758616	0.218626	0.692878	0.292448	0.33252
	1.5582	-0.0181114	0.435842	-0.0201058	0
	0.831552	0.145058	0.30777	0.249662	0.0841564
	0.582111	-0.0240697	0.376198	0.148348	-0.0669943
	1.78579	0.113036	0.524138	-0.0285446	1.27812
	2.01905	-0.0129417	0.492593	0.548277	0.446329
	1.26331	-0.0255892	0.163629	0.238231	0.587644
	0.953725	0.0938272	0.324419	0.0525043	0.493961
	0.533333	0.200507	0.680896	0	0.576959
	2.80736	0.230959	0.258077	-0.0072954	0
	0.251955	-0.0117693	0.398193	0.0287226	0.218483
	0.616118	-0.0118727	0.684533	0.0145594	1.32759
	1.31872	0.0256865	0.613004	0.0109668	0
	0.865761	-0.0122828	0.146307	0.180672	0.633127
	0.852861	-0.0100829	0.592758	-0.0355556	0.395169
	1.56088	0.335199	0.312232	-0.0537863	0.231073
	0.65349	0.0577398	0.22091	0.379138	0
	0.451408	0	0.590425	0.135604	0.927067
	2.37623	0.124683	0.675556	0.111971	-0.036067
	0.878351	0.0590865	0.63079	-0.0156379	0.752489
	0.891122	0.00760761	0.290187	0.0287063	0.0543161
	1.38677	0	0.859435	0.244953	0.5749
	1.89195	0.048254	0.54355	-0.0171461	0.570558
	1.1617	-0.0087056	0.720867	0.051648	0.17198
	1.49558	-0.0172776	0.956266	-0.115677	0.658944
	1.90963	0.0134573	0.153535	0.00850826	0.0158159
	2.34401	0.0170165	0.70231	-0.0158581	0.63721
	0.620408	0.137681	0.692878	0.16477	-0.0392891
	0.839408	0.0355556	0.572669	0.541476	-0.0732975
	1.26459	0.0877345	1.0455	0.43029	1.40429
	1.76667	0.165926	0.191195	0.0185084	0.179386
	0.813922	0	0.586873	0.256245	0.0233048
	1.22633	0.0143126	0.908418	0.0197531	0.183244
	1.04992	0.0544803	0.898808	0.0131944	0.105412
	0.571201	-0.0125802	0.405983	-0.0292871	0.723312
	-0.302835	-0.0304304	0.664008	0	0.299634
	0.974116	0.0118311	0.72942	0.0427567	-0.0833843
	1.25839	0.0096233	0.512083	-0.048254	0.260637
	1.12107	-0.015147	1.31176	0.0754811	0.0486905
	0.797004	0.259829	0.449462	0	0.0296377
	2.13234	0.167033	1.40741	0.0567694	0.247237
	1.75385	0.0811966	1.16643	0.0390044	0.308291
	1.26441	0.0424878	1.65891	0.0297602	0.0468499
	1.13844	0.0207226	0.827488	-0.0121503	0.245646
	-0.229781	0.213783	1.35773	0.117284	0.288735
	0.388809	0.0738312	0.576879	-0.0567694	0.608059
	0.375994	0.0184578	1.51736	-0.0344671	-0.0207194
	1.57021	0.0698851	0.716027	0.0888889	0.692318
	0.953405	0	0.580556	0	0.0189879
	0.317098	-0.0291188	0.995333	0.016397	-0.0161532
	0.523946	0.0974359	0.076	0.836084	0.428272
	0.553421	0	1.2919	0.261505	0.0214361
	0.370023	0.0190835	0.8507	0.173714	0.02771
	0.667879	0.0603175	0.279456	0.0148801	0.388939
	1.16533	0.0456457	1.44947	0	0.34876
	0.859364	0	0.73033	0.281481	0.319916
	1.34297	0	0.746253	0.0193016	0
	1.73525	0	0.487243	0.0383838	0.246386
	0.596078	-0.0562963	0.887382	0.0126984	0.471923
	0.793385	-0.0195247	1.20226	0.0804233	0.233048
	0.715737	0	0.784602	0.387988	0.595258
	0.691999	0.0689342	2.02348	-0.165577	-0.131596
	0.456781	-0.024127	0.869652	0.211111	0.0962353
	1.65551	0.0265967	0.690084	0.276867	0.0545333
	0.517633	0.207407	1.2562	0.0773537	0.091807
	1.23316	0.0496732	1.68889	0.184637	0.326547
	2.09101	0	1.06713	-0.0235385	0.223497
	3.06357	0.0270222	0.434568	0.31453	0.298977
	1.53535	0	0.958346	0.0965079	0.0220604
	0.669469	0.371184	0.654291	0.118104	0.519365
	2.4127	0.0309888	1.33704	-0.163441	0.489402
	0.347712	0.0268078	0.333733	0.11875	0.152498
	0.931801	0.0244766	0.187135	0.56646	0.0290071
	1.84822	0.245657	0.385246	0.0582375	-0.0405754
	1.39085	0.0597837	0.542304	0.104828	-0.0288842
	2.11111	0.102357	0.893672	0.107475	-0.142014
	0.993464	0.0239559	0.390495	0.700576	0.707612
	1.48293	0.0646808	0.675556	0.442987	0.347145
	3.70167	-0.0059996	0.601522	0.0380952	0.81457
	2.65397	-0.0122383	0.248889	0.155897	0.560865
	4.52026	0.030932	-0.0148801	0.0698851	-0.120118
	-0.0614141	0.0395524	0.547748	0.422222	1.73943
	2.15956	0.149386	0.23321	0.131176	0.961861
	1.76232	0	0.519658	0.579048	0.545333
	1.79735	0.0632543	0.120943	0.235083	1.19388
	6.00981	0.119303	0.600713	0.150962	0
	9.2061	0.124641	0.708916	0.45037	0.213763
	2.43443	0.108523	0.632543	0.24127	0.704389
	2.77151	0.0567694	0.0792906	0.044058	0.659677
	6.38707	0.295146	0.541029	0.442987	1.34983
	4.10464	0.211111	0.549038	0.140741	0.0997561
	3.67333	0.428524	0.401858	0.713615	0.821652
	5.06667	0.0261843	0.354911	0.0603175	-0.0763772
	1.57321	0.0654291	0.307071	0.418486	-0.13366
	0.779487	0.0813922	0.44409	0.72381	0.601471
	2.12252	0.0647084	0.821203	0	-0.14637
	7.9284	0.149599	0.395596	0.177778	0.339527
	5.67858	0	0.131358	0.685004	0.963613
	8.02914	0	0.2451	0.126984	0.448465
	8.73719	0	0.404524	-0.0506034	0.915672
	3.69304	0.0114114	0.279617	0.0662309	0.390538
	1.0884	0.0830078	0.255759	-0.0397386	0.868791
	3.37778	0.0135654	0.379526	0.531336	0.160016
	2.22222	0.0248001	0.433375	0.0212439	0.623476
	1.63527	0.16633	0.412169	0.0948814	0.665814
	2.25185	0.0481557	0.89451	0.0140741	0.13771
	-0.253333	0.0449173	0.576474	0.0125103	0.411055
	1.91523	0.116475	1.30936	0.0453393	0.34858
	1.2827	0.0962025	0.596473	0.0667545	1.57308
	1.0955	0.0257846	0.619664	0	0.162302
	2.26346	0.0111111	0.623367	0.0442504	0.173305
	3.98689	-0.0218626	0.48254	0.0477987	0.407835
	2.36444	-0.0248366	0.11875	0	0.127019
	1.87654	-0.0152841	1.41031	-0.0243006	0.0503075
	2.57114	0.132635	0.477014	0.167691	-0.0351375
	1.05556	0.101971	0.449301	0.0894776	0.868791
	1.83365	-0.0259165	0.594308	0.360984	0.867576
	2.09547	-0.0297165	0.171751	0.0257191	0.256541
	1.24444	0.0809741	0.871685	-0.0274616	0.276351
	2.7817	0.00898345	0.633333	0.0433048	0.36149
	1.78198	0.314597	0.488556	0.253968	-0.0147547
	3.23505	-0.015181	0.66532	-0.0160847	0.0948956
	2.98501	0.249765	0.291416	0.0207226	0.176293
	3.60296	-0.0137681	0.328922	0.107475	0.203483
	0.538053	0.18329	0.986059	0.0312757	0.0655449
	2.11674	0	0.857571	0.0500411	0.114807
	2.01843	-0.0750617	0.520803	0.0790784	0.541005
	0.402116	-0.0168889	0.334433	0.113064	0.307309
	2.02667	0.022077	0.743731	0.0822177	0.490087
	2.80615	0.0682379	0.509853	0.614141	0.243936
	1.73219	0.00999343	0.155658	0.0207226	0.10447
	0.675556	0.177372	0.371184	0.219402	0.0345148
	1.25305	-0.0574941	0.27817	0.247826	1.59056
	1.83484	0.29372	0.155556	0.0837466	0.168313
	4.00137	-0.0193569	0.112059	0.416103	0.355371
	1.30505	0.0906233	0.534093	0.138959	0.370082
	2.14359	0.366849	0.277626	0.150495	0.731545
	1.99596	0.123277	0.0708625	0.0888889	-0.0779048
	1.79903	0.0413184	0.687512	0.00580374	0.612275
	0.844444	0.451282	0.152956	0.0233756	0.0287623
	1.05209	0.141478	0.0175926	0.0536155	1.18551
	2.84444	0.838539	0.405333	0.120158	0.314244
	2.12002	0.249436	0.306438	0.0683365	-0.0634109
	0.862349	-0.0601028	0.425175	-0.0150123	0.152045
	1.65019	0.510113	0.144762	0.166804	0.539448
	1.49634	0.692033	0.36146	0.176891	1.79024
	0.960359	0.224609	0.107421	0.454997	0.282849
	1.39188	0.0875072	0.455037	0.0757632	0.525395
	0.553142	0.0675556	0.190772	0.471895	0.698003
	1.36805	0.48909	0.0836601	0.578663	0.553383
	1.12116	-0.0312757	0	-0.0053872	0.211136
	0.485143	0.431522	0.12827	0.0519658	0.0707123
	2.10779	0.107966	0.439488	0.0582375	0.119329
	1.03017	0	0.340502	0	0.375229
	0.826263	0.876396	0.273874	0.0951487	0.884441
	0.96628	0.21722	0.589954	0.392765	0.352153
	1.87204	0.31777	0.11721	0	0.865608
	1.03913	0.171751	0.352284	0.0809049	0.612943
	1.67888	0.109974	0.428652	0.0950699	0.424384
	0.0416921	0.458711	0.119116	0.0248366	0.595631
	2.69986	0.0820513	0.146066	-0.0275175	-0.205233
	2.20295	0.620915	0.317908	0.0547748	0.134539
	2.21897	0.532256	-0.133584	0.462222	0.582328
	1.14105	0.1785	0.73253	0.213129	0.387311
	0.965788	1.24958	0.318325	0.229171	0.699145
	0.780017	0.399819	0.29372	0.428758	0.62152
	2.33006	0.616812	0.891885	0.136601	0.885281
	1.38938	0.369707	0.333925	-0.0136476	0.607856
	0.877631	-0.0110025	0.428652	0.410984	0.403618
	1.00556	0.120099	0.331155	0.168394	1.58458
	0.810373	0.67136	0.7125	0.180549	1.26315
	0.763937	0.222068	0.200841	0.0891021	0.715329
	0.551048	0	0	0.370924	1.08732
	0.835282	0.0406961	0.591111	0.0898744	0.29274
	3.66316	0.0231355	0.136752	0.04196	0.856952
	1.26495	0.124526	0.0426218	-0.106554	0.516787
	0.747477	0.0297602	0.501219	0.125103	1.06611
	0.459035	0.0672195	0.315844	0.0339817	0.442162
	0.422085	0.0606786	0.205962	0.0692877	0.676998
	0.656788	-0.0219336	0.171751	0.0550725	0.913574
	2.5114	0.0955975	0.279926	0.0354312	0.736368
	1.05776	0.0574941	0.0265967	0.0304304	0.246981
	0.537653	-0.0148148	0.551474	-0.0152152	0.707885
	1.01432	0.418349	0.50165	0	0.272667
	1.62026	0.324267	0.296947	0.0371184	1.64847
	2.43452	0.0666667	0.32794	0.0794771	0.398635
	1.72886	-0.0253968	0.415726	0.0106555	0.768797
	0.732369	0	0.750617	0.32881	0.435106
	1.10808	-0.0823848	0.488889	0.0750617	0.262957
	0.789614	0.0531934	0.606268	-0.0348225	0.249011
	0.798049	-0.0375309	1.71852	0.0458522	-0.0211698
	0.531896	0.276171	1.42436	0.259829	0.241186
	0.690434	0	0.363761	0.105556	0.0826263
	1.663	0	1.68889	0	0.205607
	1.32502	0.0772064	0.731852	0.036815	0.643461
	0.799396	0.0301587	1.05086	0	0.304089
	0.803086	0.171171	1.79785	0.0451877	0.673584
	1.4342	0.153535	0.360984	0.117829	0.444083
	0.658019	0	0.810667	0.0809741	0.37638
	1.84618	0.0480822	0.955975	0.200165	0.0411883
	1.20193	0.036126	2.59452	0.32613	0.229577
	1.84807	0.0234568	1.37502	0.022746	0.417347
	1.65639	0	0.750617	0.543279	0.183573
	1.21644	-0.0274616	0.187654	0	-0.0138269
	1.27344	-0.0234568	1.70178	0.042047	0.124316
	0.528983	0.0885974	0.22029	0.0396453	0.222767
	0.760271	0	0.204714	0.225185	0.182822
	0.493311	0.02098	0.76478	0.0283847	0.362924
	0.699658	0.45037	1.34245	0.0689342	0.265369
	0.186758	0.176451	0	0.339475	-0.0317793
	1.17981	0.158025	0.711111	0.0767677	0.443688
	1.40239	-0.0252073	-0.10033	0	0.173895
	0.801961	-0.016477	2.29434	0.52202	-0.0665041
	0.722296	-0.0128923	0.467692	0.0464299	0.615964
	1.16857	0.0834019	1.33994	0.0527778	0.243997
	1.5403	0.0123277	0.193519	0.368904	0.392229
	0.345773	0	1.47903	0.036983	0.674917
	0.956983	0.0347329	1.48418	0	0.763772
	0.570215	0.124183	0.624155	0.331506	0.593983
	3.43722	-0.0104575	0.977778	0.0810262	0.213628
	0.406008	0	0.649573	0.337778	0.193256
	1.86082	0	0.538217	0.0960505	0.155937
	0.471798	0.210605	2.04526	0.047077	0.259873
	0.732792	0.0288699	1.23419	0.0515691	0.309848
	0.911421	0.0222222	1.43735	0.0519658	0.100668
	1.61007	0.0721747	1.34422	0.0819849	0.262957
	0.54912	0.0582375	1.00278	0.0703704	0.171488
	2.0811	-0.0185592	1.95341	0.265271	0.516088
	0.536142	0.0400211	2.08889	-0.0757088	1.05298
	0.421255	0.0924012	2.40609	0.0651661	0.448219
	1.15422	-0.0646465	1.39517	0.0344671	0.539934
	1.13162	0.0349425	1.28793	0.0392765	1.32324
	1.12136	0.0205336	2.88105	0.0866097	0.362238
	1.15728	0.161874	2.90092	0.157753	0.1
	0.614766	0.036715	1.28411	0.195106	1.55346
	0.579194	0.0106892	1.00985	0.0337216	0.698747
	1.17621	0.217921	1.63065	0	0.954602
	1.23079	0.19747	2.8688	0.0769864	0.715141
	0.924294	0.542112	1.04927	0.0917044	0.0521684
	0.613761	0.234225	1.68889	0.0176539	-0.0495758
	2.48056	0.0942636	0.797004	0.00559235	0.120497
	0.968777	0.0391626	1.18898	0.0242135	0.300735
	0.788595	-0.0118104	3.325	0.0251604	0.069322
	1.56861	0.0140157	0.691358	0.0965079	0.0329308
	0.990189	0.327695	3.04	0.114603	-0.0364528
	2.32651	0.0551474	3.15844	-0.0039599	0.0367475
	1.18763	0.337778	0.917874	0	0.119358
	0.729744	0.31952	4.85014	0.0941541	0.0409164
	0.760835	0.0883079	1.29915	0.0406961	-0.026732
	-0.0166667	0.129915	1.02167	-0.0184075	0
	0.868365	0.436584	1.20995	0.582832	-0.0192561
	0.609311	0.145803	1.63771	0.0989307	-0.100061
	1.2194	0.242424	1.94755	0.102357	0.180745
	1.66531	0.0603175	2.94574	0.100278	0.0195881
	0.985982	0.262069	1.27163	0.0229781	0.13771
	0.797493	0.153038	2.26794	0.027858	-0.0338296
	0.429802	0.211686	0.90831	-0.0054568	0.0683375
	0.10758	0.397386	1.04314	-0.0155658	0.132106
	0.0507193	0.0691695	3.58458	0.533333	0.030568
	2.01568	0.227251	1.02616	0	0.196635
	-0.0359402	0	2.46177	0.331506	0.347346
	0.738821	0.0121941	1.6	0.0810262	0.103283
	1.90271	-0.116979	5.01841	0.337778	0.0833843
	1.40639	0.28747	1.11499	0.0960505	-0.0979406
	0.226593	0.048254	3.09233	0.047077	0.338576
	0.616352	0.127245	0.96092	0.0515691	-0.0405754
	0.415352	0.44154	3.70466	0.0519658	-0.0590188
	1.18123	0.111203	4.09428	0.0819849	0.381056
	1.43761	0.243006	0.714002	0.0703704	-0.270861
	1.00173	0.0217921	3.76752	0.265271	0
	1.77166	0.187005	1.73714	-0.0757088	0.0297671
	0.087957	0.0413605	3.64586	0.0651661	0.064511
	2.12871	0.0351852	1.36821	0.0344671	0.0614114
	1.73055	0.502336	2.20952	0.0392765	0.0372495
	1.61713	0.101131	0.466847	0.0866097	0.142385
	1.67061	0.308722	1.75736	0.157753	0.202475
	0.388572	0.315091	5.93393	0.195106	0.101741
	0.828922	0.139713	1.93971	0.0337216	-0.0235871
	0.588566	0.168288	6.3548	0	0.160123
	0.698465	0.322424	1.60153	0.0769864	0.0792636
	0.579925	0.0197585	1.19053	0.0917044	0.0506815
	0.733674	0.0723638	0.933695	0.0176539	0.39561
	2.2464	0	1.68889	0.00559235	0.0633127
	0.582621	0.292464	1.93016	0.0242135	0.409863
	1.56003	-0.0833843	1.35665	0.0251604	0.456346
	1.04872	0.181964	0.368485	0.0965079	0.911319
	0.968349	0.168909	0.361905	0.114603	0.0349573
	1.55726	0.149543	2.49815	-0.0039599	0.0381886
	0.827981	0.118345	3.55793	0	0.416847
	0.714936	0.0806706	1.5763	0.0941541	-0.0921171
	0.62682	0.475029	0.992341	0.0406961	-0.0798828
	1.8622	0.0381886	2.1832	-0.0184075	0.0240023
	1.4055	0.192697	2.38833	0.582832	0.195881
	0.118932	-0.053048	4.06389	0.0989307	0.112983
	0.914431	-0.174786	2.4127	0.102357	0.279863
	0.238658	-0.0406359	0.90246	0.100278	0.0589337
	0.66083	0.0678758	5.01389	0.0229781	0.608631
	0.381933	0.0498477	3.12077	0.027858	0.235057
	1.78905	0	0.504473	-0.0054568	-0.028168
	0.787163	-0.116524	1.35111	-0.0155658	0.0369134
	0.901897	0.032825	4.1981	0.533333	0.175536
	0.914053	0.517336	2.98696	0.0995134	0.0632637
	0.132202	-0.0612275	3.00705	0.180973	0.0549731
	0.268117	0.0217437	3.96015	0.40098	0.119591
	0.756766	0.0121726	1.824	0.0252469	0.129104
	2.07215	0	1.55897	0.0549731	0.500306
	0.873122	0.361307	4.85556	0.245204	0.0873932
	0.454444	0	1.38434	0.10225	-0.023669
	0.662307	0.222975	1.9747	0.507025	0.20305
	0.480249	0.0924742	2.05906	0.313925	-0.0483452
	0.792231	0.151481	3.72549	0	0.139686
	1.16086	0.0548625	0.997582	-0.033415	0.252469
	0.570896	0.0571229	2.43643	0.224725	0
	-0.1652	-0.0286415	3.17182	0.119591	0.190676
	0.704335	0	0.526242	0.28745	0.07642
	1.30067	0.184234	1.00142	0	0.264527
	0.40876	0.0185235	-0.129059	-0.0442641	0.285159
	0.0809901	0.0963486	0.831828	-0.0568056	0.0786538
	1.2694	-0.180974	0.512442	0.326547	-0.0692047
	0.352413	0.107068	0.473081	0.121185	0.0681667
	0.601471	0	0.877682	0.0436966	0.571229
	1.59539	0.159766	0.459431	0.33456	0.299634
	1.21393	0.0825262	0.282347	0	0.0685092
	1.11863	0.290758	0.210825	0.0811508	0.46275
	1.11594	0.0410643	0.926537	0.2045	0.418901
	1.52502	0.0241726	0.842509	0.224232	0.373516
	0.377275	0.0927438	1.50988	0.358772	0.2045
	0.604396	0.114086	0.955607	-0.237791	0.260597
	1.11852	0	0.607322	-0.0295094	-0.0163469
	0.576229	0.115537	0.930529	0.279045	0.156346
	0.803034	0.122823	0.901273	0.0814741	0.0737506
	0.634109	0.0582621	0.173151	0.269967	0.5914
	1.12962	-0.142014	1.33008	0.186758	0.311619
	0.508425	0.0995134	0.235057	0.116857	0.0174786
	0.76276	-0.0344276	0.193289	0.607856	1.21726
	1.10477	0.0274866	1.22949	0.195881	0.0631173
	0.734731	0.12546	0.570854	0.208142	0.294669
	0.368656	-0.0788054	0.123267	0.0406965	-0.041565
	1.52119	0.146595	0.757407	0.25092	0.405524
	1.68103	0.0692047	1.95881	0.0652313	1.18551
	0.547912	0.0592754	0.929545	-0.103283	0.0949397
	1.51152	0.0674918	0.403951	0.219009	0.762704
	1.95	0.142757	1.6866	0	0.181616
	1.20506	-0.0329308	0.381004	-0.0852083	0.848006
	0.999133	0.040098	1.88286	-0.0490408	0.241104
	0.0669614	0.0356894	0.66529	0.395806	1.25039
	-0.155632	0	0.378704	0.0592754	0.30481
	0.627851	0.296377	0.648271	-0.144014	0.0388414
	0.497049	0.0466895	0.289511	-0.0345148	0.373516
	0.642256	0	0.715831	0.358772	0.585807
	0.519915	0.0317054	2.11552	0.235057	0.316621
	0.950896	0	-0.0204092	0.509129	0.757407
	1.27244	0.111749	0.573364	-0.0377655	0.579417
	1.64299	0	0.398848	0.0600587	0.265584
	1.19326	-0.0520356	0.5233	0.0798828	0.251752
	0.338606	0	1.18867	0.786538	0.0460586
	0.62682	0.12943	0.792288	0.440879	0.351653
	0.696266	-0.0622527	0.483763	0.197013	1.22923
	0.892161	0.0382959	0.79122	0.705172	0.32241
	0.153925	-0.0779048	0.948406	0.15434	0.831301
	1.26742	-0.102506	0.339138	0.164257	0.495065
	1.40301	0	0.728826	0.158527	1.44141
	1.1846	0.158527	0.175236	-0.235058	0.305876
	0.819008	0.0326156	0.418567	0.146071	0
	0.49003	0.036067	0.699145	0.530185	0.295307
	1.51152	0	0.671715	0.137909	-0.0779048
	0.390886	0	0.927067	-0.182125	0.290071
	0.520073	0	0.553854	0	2.84028
	1.28859	-0.0256266	0	0.461031	0.345148
	1.71704	0.170417	0.797695	0.0504938	-0.0298977
	0.565363	0.750989	0.180574	-0.0768075	0.171488
	1.05944	0.254181	1.05298	-0.0451435	0.129979
	1.39541	0.145035	0.665996	0.441367	0.349573
	1.356	-0.0483452	0.328874	1.20294	0.119591
	1.2176	-0.182589	1.09639	-0.403951	0.148998
	0.442067	-0.0239181	0.674176	0.59708	0.0925339
	1.42864	-0.0649206	0.179386	0.649206	0.951163
	1.34045	0.161532	1.1084	1.56044	-0.1
	1.30406	0.237101	0.912089	-0.0783525	0.184234
	0.689326	0	0.486905	0.130089	1.39742
	0.344142	0	0.605926	0.568056	0.488959
	0.628264	0.0434183	0.641569	0.312512	-0.0485172
	0.885843	0.091704	1.04255	0.710069	0.409
	0.737675	0.196635	2.20066	0.0312691	0.0257233
	1.18698	0	0.478363	0.356095	0.177945
	0.639062	0.0296377	0.650553	0.0381886	0.338416
	1.03224	0.0921171	1.66156	-0.0263192	-0.0394027
	1.26135	-0.0455964	0.408184	0.0597953	0.389524
	0.748741	0.137248	0.32908	-0.13454	-0.0572829
	1.8197	0.089693	0.53534	1.89893	0.0396318
	0.206935	0.0541005	0.33252	0.431435	-0.155429
	1.58177	0.156705	0.545333	-0.125769	0.325637
	1.36942	-0.0504938	2.20822	0.372339	0.358772
	0.193381	0	2.00912	0.197585	0.88913
	1.54511	0.14055	1.21982	0.635452	0.621183
	0.909917	0.0483452	1.12887	0.0538158	0.722015
	1.11545	0	1.94196	2.04092	1.21185
	0.583965	0.028168	0.382243	0.0852083	0.161788
	0.779048	-0.0671593	0.565575	0.186121	0.242217
	0.993321	-0.0428721	2.84959	0.716036	-0.282849
	2.53643	0.0811508	2.65428	0.900314	0.168016
	2.20231	0	0.527256	0.116382	0.156346
	1.85088	0.0631173	0.876998	0.115537	1.53184
	1.2527	0.163862	1.97643	0.552129	0.289455
	1.42571	0.0480047	4.34563	0.151062	1.03499
	0.737423	0.0984356	2.36133	0.23001	0.0962806
	1.49115	0.107773	1.48019	0.940842	1.3855
	0.835591	0.0677152	2.69496	0.338232	1.08617
	0.570121	-0.0452434	0.518659	0.861877	1.97528
	0.636576	-0.0298977	1.55468	0.539934	1.17858
	0.272667	0.0206566	2.89708	0.689946	0.465619
	0.700943	0.0575246	0.545333	1.23577	0.770245
	0.939746	0.0860147	1.81778	0.874591	1.31363
	1.56673	-0.022168	1.77344	0.405754	0.285427
	1.57489	0.0604314	2.49161	0.665041	3.1511
	1.09179	0.0599004	0.225079	0.193256	-0.0695578
	2.32057	0.0282849	4.12588	1.59983	0.251752
	0.871215	0.175286	1.44755	1.07987	0.260359
	0.581144	0.0625382	1.97767	0.430243	-0.0962806
	1.37887	0.0568056	0.495758	0.507192	0.109358
	0.690117	0.0525977	3.56427	0.0941157	1.03732
	1.0383	0.0273762	0.76093	0.646408	0.152938
	0.969851	-0.100801	0.705172	1.83891	0.150645
	1.01582	0.0118345	2.19892	0.538158	0.605218
	1.25054	0	1.754	1.24812	0.633242
	0.613823	0.0406965	0.628722	0.406965	1.32546
	1.89554	0.029131	2.23201	0.906804	1.04594
	0.343904	0.118895	2.05434	1.89108	0.29463
	0.59328	-0.0085744	0.914431	-0.0785783	0.33222
	0.535097	-0.117529	1.19058	0.385122	0.105141
	1.44014	0	1.96635	0.771698	0.213856
	1.53661	-0.0156166	1.89352	0.204657	0.156505
	1.8133	0.0700943	1.89171	-0.101741	0.302217
	1.60547	0.115049	1.78124	0.964309	0.0555706
	0.985067	0.0481743	1.31751	0.416574	0.668058
	2.34076	-0.0689713	2.76351	0.591635	0.275819
	1.34967	-0.031804	3.22895	0.670492	0.370194
	1.5	-0.0205942	2.05971	0.333496	0.0485172
	1.37504	0.0620503	2.18648	-0.139116	-0.0597953
	0.997142	0.0836401	1.36333	0	0.128616
	1.21651	0	1.76004	0.454444	1.23651
	2.70182	0.0850565	-0.324603	-0.097381	0.106096
	0.740176	0.0147867	0.953178	0	0.635883
	0.888794	0.0380819	1.98819	0.13109	0.134451
	1.04566	0.0564917	1.69552	-0.151481	0.234049
	1.38601	0.0913762	0.440533	0	0.0683947
	5.27003	0.119941	0.911783	0.123939	0.173418
	0.47822	0.13366	0.806272	0.542235	0.468646
	0.542235	0.0119173	0.6544	0	-0.0572829
	1.68707	0.026767	0.62602	0.0765918	0.509291
	1.14495	0.0259848	0.69322	0.156107	0.188915
	2.16434	0.0917789	1.78068	0.0921171	0.0788966
	1.31652	-0.0683375	1.64736	0	0.640883
	3.01721	0.661318	0.635751	-0.227222	0.34661
	1.40371	0.0749084	0.52185	0.0614114	0.291311
	1.98578	0.0921171	0.751648	0	0.335246
	1.82627	0.00824264	1.41174	0.568056	0.465301
	1.23291	0.0924294	1.71802	-0.121726	-0.023425
	2.71303	0	2.454	0	0.0650756
	0.208287	0.0214361	1.2266	0.136333	1.3366
	1.5978	-0.12546	-0.178798	0	0.1636
	1.41857	0.296377	2.01677	-0.0619697	0.0364528
	2.33882	0.164919	0.864085	0.262179	0.108201
	2.48359	0.0536745	0.405754	0.262179	0.0220604
	1.73475	0.0732975	4.4336	0.0740942	0.128347
	1.26235	0.0744178	3.45502	-0.0774621	0.290071
	2.87476	0	0.439785	-0.106928	-0.020049
	0.020049	0.0946759	0.452126	0	0.287522
	2.92472	0.174148	0.784077	-0.13137	0.0821285
	3.36677	0.0770245	1.65616	0.429543	0.198737
	0.747963	0.0695578	1.70417	0.233593	0.154456
	1.65943	0.0546583	2.00765	-0.0729055	0.852083
	0.313687	0.0185487	3.30378	0.218133	0.40098
	1.33055	0.0274866	0.718945	0.0329308	0.165364
	0.4752	0.258001	1.95664	0.12364	0.203004
	1.10969	0.0191479	1.06805	-0.053534	0.0990315
	0.545333	0.066053	1.5244	0.212002	0.0397087
	2.28872	0.0676257	0.602403	0	0.0209744
	1.31479	0.0629715	9.56368	0.186087	0.0848548
	0.7642	0.0259682	0.45035	-0.0382959	0.185668
	0.421649	0.0601117	1.66995	0.195622	0.300735
	1.29841	0.0359719	0.642649	0.0853608	0.542235
	1.42014	0.0298977	1.35459	0.257086	-0.0806706
	0.830926	0.022132	1.44779	0.182264	0.0637072
	0.725177	0.0252469	1.86955	-0.0553301	0.418901
	0.970064	0.116724	0.953178	-0.0468822	0.397639
	0.472442	0	1.98819	-0.0213912	0.381352
	-0.882734	0.126625	1.69552	0.253322	0.739157
	0.375722	-0.0350471	0.440533	0.280618	0.137248
	1.29841	0.0205321	0.911783	0.160392	-0.108201
	0.128616	0.0296377	0.806272	0.0975801	0.132792
	-0.25092	0.0608631	0.6544	0	0.809901
	1.15755	0	0.62602	-0.0614114	0.0442641
	0.472832	0.0898407	0.69322	0	0.0717544
	1.66712	0.299634	1.78068	0.101741	0.162302
	0.846514	0.170805	1.64736	0.190734	0.307519
	-0.403353	0.0296377	0.635751	0.0464773	0.101363
	1.4187	-0.0299634	0.52185	0.363233	0.534641
	0.619697	0.0471742	0.751648	0.27861	0.0995134
	1.04426	0.0139686	1.41174	0.0240447	-0.0710069
	1.52158	0.268197	1.71802	0.373982	0
	0.674917	0.094023	2.454	0.180574	-0.152612
	-0.100245	0.075982	1.2266	-0.0286415	0.0749084
	1.78877	0.019504	-0.178798	0.260747	0.182998
	1.25204	0.110302	2.01677	0.0655449	0.300294
	1.53925	0	0.864085	0.0308447	0.0389524
	0.385849	-0.0306367	0.405754	0.145655	0.0873932
	1.14086	0.130775	4.4336	0	0.365996
	1.61835	0.0204705	3.45502	0.0993683	0.311263
	1.35902	0	0.439785	0.052235	0.243452
	0.826263	0.074635	0.452126	0.162689	0
	0.596774	-0.036067	0.784077	0.0955607	0.158527
	0.378704	0	1.65616	0.207464	0.0302963
	1.06234	0.0603245	1.70417	0	0.0674918
	0.558189	-0.0123045	2.00765	0.0446507	0
	1.37002	0.0269434	3.30378	0.0885281	0
	1.0286	-0.0228747	0.718945	0	0.0637072
	0.661812	-0.0128859	1.95664	0.213976	0
	1.72538	0.0516414	1.06805	0.0588913	0.0873932
	1.01603	0.0604582	1.5244	0.111293	0.617825
	2.85397	-0.0109241	0.602403	-0.0490408	0.848157
	1.10328	0.170745	9.56368	0.0678275	0.547016
	1.21269	-0.0139973	0.45035	-0.0197585	0.0318536
	0.473886	0.0213021	1.66995	0	0.746587
	1.58777	0	0.642649	0.165453	1.09324
	0.401517	-0.0140261	1.35459	0.114759	0.0410643
	0.984464	0.259458	1.44779	0.326826	0.0677601
	1.38563	-0.0084784	1.86955	0.0398635	0.263701
	0.91926	-0.0158897	0.699926	0	0.418901
	1.43677	-0.0531169	0.108201	0.0452935	0.193486
	1.88388	0.0855648	-0.145036	0.131723	0.516088
	-0.548875	0.011814	0.390538	0	0.330219
	0.945925	0.0474478	0.797271	0.248524	0.238137
	1.1731	-0.0558743	0.0272667	0.0774621	0.608059
	1.10969	0.177981	0.507025	0.163273	0.495065
	1.12794	0.0557221	1.0718	0.0413131	0.136031
	1.93185	0.0144727	1.47694	0.157308	0.95338
	0.793821	0.0409409	1.17669	0.316237	1.01217
	1.84511	0.152612	-0.0301622	0.0663961	0.179859
	1.30061	-0.0111749	-0.033415	-0.0512531	0.0732975
	0.554511	0.120436	0.728499	0.0987923	0.725849
	0.538563	0.0320784	0.727994	0.0616893	0.0571229
	0.922149	0.0375574	0.696815	0	-0.0527062
	0.342737	0.0314615	1.07632	0.169569	1.27563
	0.49615	0.143725	1.43305	0.0895247	0.779521
	0.690822	0	2.21179	0.106234	0.364882
	1.05011	-0.0453688	1.39116	0.0740942	0.253457
	2.693	-0.0452935	0.42988	0.103507	0.351912
	2.13346	0.100245	2.43075	0.0488067	0.517437
	0.661118	0.199027	2.80686	0.407371	0.599511
	-0.0120223	0.0248784	0.13109	0.103283	0.268535
	2.44493	-0.0765918	0.151481	0.0229517	0.739157
	0.317054	-0.0178915	1.82974	0.399414	0.438998
	0.169992	0.0710069	0.551825	-0.0228747
	1.93176	-0.0783525	0.429396	0.495758
	1.38073	0.181778	1.88168	0.321324
	2.21938	-0.219892	0.915201	-0.0451435
	0.788405	0	1.32051	0.152158
	0.704069	0	0.859493	0.0507444
	0.616524	-0.229775	0.21451	0.188306
	2.0724	0.444565	1.86465	0.244179
	1.86581	0.227222	1.14917	0.814741
	0.927267	0.324603	1.95726	0.235057
	1.73632	-0.189352	1.88355	0.760537
	0.461877	0.20049	0.163975	0.209744
	1.82493	0	3.22721	0.072007
	0.0144268	0.317054	0.744349	0
	1.32022	-0.119591	-0.0480047	-0.126235
	0.416922	0.524359	0.753324	0.0147547
	0.527632	0.0344276	2.19107	0.308679
	0.609343	0.22168	3.02963	-0.0938073
	1.27551	0.162302	1.21924	0.05
	1.69358	0.225344	0.371818	0.106928
	0.518174	0.0300294	1.58458	0.217698
	1.82473	0.0876742	0.666174	0.30178
	1.10455	0.026732	0.698092	0.2771
	1.61677	0.21137	0.134717	0.040098
	1.41645	0.0868365	0.846207	0.0183738
	1.52422	0.089693	2.40934	0
	1.82695	0.246386	1.69659	0.0213689
	0.917357	0.0457494	2.01718	-0.043557
	1.58193	-0.0327724	0.350101	0.422271
	2.04036	0.05542	1.49369	-0.0324603
	1.35175	0.124695	3.08254	0.355035
	2.15948	0.0661812	4.21157	0.852083
	0.913829	0.139829	1.21357	0.072134
	1.02804	0.154924	1.53998	0.033252
	0.874705	0.0783525	2.58957	0.601471
	1.00245	-0.0291311	5.83703	0.0361627
	0.701914	0.0459035	2.02711	0.357517
	0.623165	0	3.14101	0.178863
	0.257773	0.158527	1.45916	0.438499
	0.91198	0.32908	2.68406	1.54423
	0.500962	0.619697	3.19531	0.0224972
	0.788434	0.27146	4.41494	1.2546
	0.640144	0.095338	2.35576	1.34268
	0.201082	0.674176	1.09554	-0.217884
	0.241833	0.129594	3.23265	-0.0171273
	1.35679	0.247879	0.6857	0.0905869
	0.926307	0.0278231	2.4274	0.0774621
	0.708663	0.0279372	0.326014	-0.0507192
	0.44355	0.214698	4.27712	1.02527
	0.553301	0.440533	1.52829	-0.150052
	0.0807901	0.229132	0.777339	0.932194
	0.407371	0.199512	0.887293	0.38794
	0.3082	0.118038	4.10206	0.0540148
	1.18084	0	1.74082	0.157793
	0.631173	0.0841564	3.67884	1.72249
	1.39985	-0.0318536	1.47577	0.58596
	0.470638	0.0699145	1.57649	1.12383
	0.366316	0.362589	4.88358	0.170417
	0.592754	-0.0254353	0.608384	-0.072134
	0.727758	0.0653355	1.26343	-0.0566482
	0.220366	-0.0182752	1.31935	0.529793
	0.669494	0.0366488	2.66739	-0.0878436
	0.260359	0	2.43053	1.7273
	1.51481	0.105277	1.00682	0.531662
	0.216173	0.0637072	1.89879	1.26514
	0.58668	0	0.804017	1.47476
	0.604247	0.0790338	3.67306	0.0449451
	1.23727	0.138711	0.644016	0.0138832
	0.498021	0	2.41561	-0.0442641
	0.437509	0.136333	2.11474	0
	0.684928	0.104337	1.78863	1.39346
	0.585895	0	3.26922	0.241726
	1.46499	-0.0524359	1.72138	0.789298
	0.666848	0.0576462	1.27812	0.639062
	1.06037	0	3.65571	0.299634
	0.487961	-0.030568	2.2623	0.302217
	0.772332	0.0848548	2.44053	0.089693
	1.14043	0.0380819	0.665437	0.171643
	1.4579	-0.0232651	1.22785	0.416847
	0.882882	0.0936999	1.44596	0
	0.336626	0.0767355	3.27354	0.129665
	0.652313	0.0625382	2.32931	0.237101
	1.62419	0.122823	2.36612	0.174148
	0.603013	0.0712544	0.791737	0.0765918
	0.915078	-0.0247879	2.87815	0.0465301
	2.25514	0.0617825	1.28905	0.10651
	1.82886	-0.0532552	2.50128	0.340833
	1.2573	0.0296377	1.34169	0.122455
	1.29841	0.0181778	0.957397	0
	1.73721	-0.0499389	2.10992	0.013262
	0.863756	0.121185	0.526609	-0.206566
	2.37289	0.0444083	1.35902	0.14865
	1.95945	0.0155632	1.00534	-0.0285216
	0.840661	0.113073	0.568056	-0.0774621
	2.09044	-0.0219892	0.538867	-0.0275978
	0.879105	0	0.18906	1.06037
	1.95726	0.0204092	0.633127	0.0167898
	0.706745	0.142014	0.826263	-0.124316
	0.525514	-0.0431435	1.07931	0.0409409
	1.32792	0.0800078	0.780221	-0.0951163
	2.12886	-0.0606825	0.811508	0.170417
	0.774239	0.112055	0.484433	0.225079
	0.541005	0.355371	1.27918	0.308446
	0.931966	0.130373	0.833843	0.192019
	1.80115	0.191345	0.119591	0.635452
	0.901054	-0.0149488	0.270698	0.810178
	1.04255	0.0950058	1.17847	0.0649206
	1.22172	0.019532	0.236075	0.0841564
	0.479203	0	1.35888	-0.0665041
	1.39288	0.153184	0.681667	-0.0578664
	1.06117	0.174043	0.353695	0.0213689
	1.25717	0.121726	0.51476	0.270349
	0.757407	0.184234	1.13912	0.206566
	0.817383	0.264896	0.580405	0.0919396
	0.97381	0.157308	0.757407	0.0659677
	0.845395	-0.0814741	1.17658	0.370136
	0.737734	0.0424274	0.902206	0.0950531
	0.821868	0.177517	0.290955	0.498021
	-0.0891068	0.0276538	0.504938	0.119591
	1.04514	0.0551957	1.61397	0.304315
	1.58186	0.0643082	1.17529	-0.150645
	0.676033	0.0276538	1.1059	0.0582621
	1.06928	0.0918688	0.687646	0.734103
	0.494585	0.0575246	1.34888	0.24939
	0.970114	0.242217	2.33048	0.609621
	0.975801	0.0541005	1.04872	0.33252
	0.713908	0.285017	1.34509	0.0282849
	-0.0852083	0.197176	0.701716	0.265093
	0.808162	0.174523	1.45035	0.293641
	1.24431	0.027104	0.549731	0.150923
	0.87504	0	1.39945	0.0260178
	1.85236	-0.0495758	0.785922	0.161751
	2.3334	0.106844	0.768645	-0.0536745
	2.56141	0.0173452	1.15755	0
	1.2637	0.195694	1.16767	0.248289
	1.66453	0.0212357	0.752926	0.263871
	0.22675	-0.016077	1.21584	0.632771
	1.50032	0.0765918	1.35272	0.0248784
	1.66009	0.2388	0.621311	0.162856
	1.29319	-0.0597953	0.887377	0.541005
	1.8986	0.0862869	1.36333	0.515349
	0.659118	0.0388783	1.25846	0.605926
	1.54734	0.100082	2.10391	-0.0780534
	0.678628	-0.0164257	1.72574	0.677901
	0.919709	0	1.42825	-0.0269433
	1.58983	0.0373857	1.06421	0.178214
	0.568056	0.0403353	1.02581	-0.0317054
	0.872722	0.0493961	8.72533	0.333878
	1.4252	0.0681667	1.65146	0.069322
	1.98206	0	-0.0355962	0.219892
	1.09554	0.0614114	1.29594	0.594274
	1.95443	0	1.31464	0
	1.08069	0.108201	1.09067	-0.349573
	1	0.0423395	1.20712	0.0242586
	1.03023	0	1.31789	-0.0366487
	0.716741	0	-0.250613	0.266116
	1.6369	0.0516414	0.757407	0.337763
	1.98327	0.0490408	1.50601	0.249011
	-0.650274	0	0.731733	0.0324603
	1.40878	0.146595	2.03917	0
	1.37132	0.0797271	1.70417	0.0141132
	1.29542	0.0857442	0.718945	0.495758
	0.888676	0	0.929545	1.5511
	1.5796	-0.0549731	1.03544	1.4253
	1.33926	0.190676	1.09275	1.21726
	1.05935	0.0973809	1.50092	0.0180335
	1.82988	0.0524359	1.65908	0.534641
	0.148547	0.246386	0.610448	0.279863
	2.71622	0.0725177	0.913574	0.0316319
	1.21339	0	1.87861	-0.093379
	2.45847	0	0.684643	0.322895
	0.599949	0.121726	1.71952	0.262853
	1.35528	0	0.742409	0.406498
	1.98657	-0.0366487	1.03007	0.667366
	0.238237	-0.0740942	2.12468	-0.0857442
	1.96692	0	0.539934	-0.084574
	1.39509	0.109946	1.58527	0.512235
	1.5065	0.0493961	1.14948	0.0447484
	0.770487	0.090287	2.44871	0.0445534
	1.57308	0.090287	1.51481	0
	0.831301	0.251692	0.798049	0.233048
	0.0969194	0.324603	1.27812	0.0794947
	0.931386	0.386213	1.6077	0.252469
	0.132859	0.375919	1.10438	0.103732
	1.08447	0.0984356	1.15087	0.393269
	0.685008	0.263871	0.678838	0.510339
	0.625162	0.378704	1.73122	0.0640664
	0.808094	0.406047	2.53862	0.100801
	0.302963	0.238443	0.93379	0.286415
	0.695841	0.599867	1.44459	-0.0169569
	1.0191	0.31583	1.22186	0.152938
	2.61064	0.341973	1.11808	0.0427824
	0.507389	0.607687	2.49499	0.311619
	0.736575	0.242874	2.17948	0.157481
	0.368468	0.289597	1.1827	0.0806706
	-0.121185	0.568056	1.94762	-0.0122823
	0.242434	0.364771	2.18807	0.488358
	1.04522	-0.0430074	0.848296	0.493029
	2.07203	0.839589	0.194762	0.0811508
	0.859087	0.261266	1.41807	0.156107
	0.381468	0.15343	1.24671	0.592754
	0.330809	0.253643	0.481743	0.0205942
	0.179978	0.0142014	0.955436	0.0597953
	1.96926	0.127244	1.36333	0.395169
	0.57192	0.413131	1.29958	0.0924742
	0.496578	0.449002	2.0049	0.432042
	0.374542	0.297871	1.94307	0.0930149
	0.971309	0.285108	0.86816	0.134186
	0.923548	0.638523	0.747032	0.11084
	1.13611	0.772053	1.2235	0.643634
	0.643796	0.159321	0.788705	1.07267
	0.705172	0.0996953	0.820736	0.0428721
	1.02497	0.759689	1.76472	0.116193
	0.768993	0.20049	0.592754	0.268871
	1.0455	0.127927	0.952691	0.160123
	0.160392	0.33151	0.675335	0.0771698
	0.615223	0.262179	0.191121	0.0133399
	1.54372	0.455892	0.97381	1.61551
	0.515406	1.13004	1.29642	0.0378004
	3.08821	0	0.329377	0.0299853
	1.56136	0	0.818	0.245646
	2.97057	-0.0459035	-0.188769	0.335535
	1.36333	0.0151819	0.505542	0.0454444
	1.57308	0.102506	0.960094	-0.335246
	1.3697	0.0873932	0.724606	-0.0563361
	1.59317	0.0470115	0.367759	-0.191121
	1.55028	0.0426042	0.866118	0.292143
	1.80115	0.0732975	0.358772	0.327724
	0.598271	0	2.22116	0.255625
	1.56066	0.170417	0.894266	0.02771
	1.39069	-0.0273762	-0.378704	0
	0.562604	0.0349573	0.717544	-0.097381
	0.968866	0.121726	1.89742	0.199318
	2.43452	0.0493961	1.03913	0.093379
	2.34459	0.0156346	2.10158	0.137248
	2.43747	0.0448465	1.77022	0.34661
	1.34367	0.0580142	0.165811	0.0431435
	0.753513	0	1.40134	0
	0.464773	0.0376611	1.95584	-0.0740942
	0.804017	0.0587644	1.22566	0.0366488
	0.606391	0	0.327603	0.219892
	2.08174	-0.0181294	3.05829	-0.0323065
	1.27918	0.0460586	1.74277	0.116524
	0.716036	0.0885281	0.584725	0.113611
	0.856844	-0.041565	-0.040415	0.494758
	3.80249	-0.0702749	1.20849	0.089693
	0.556096	0	0.715035	-0.229132
	0.59975	0.0258207	0.419487	-0.0681667
	2.01254	0.0228747	0.971287	-0.0603245
	1.14206	0.0409409	0.915428	1.14736
	0.619697	0	1.59848	0.09773
	1.65404	0	1.56306	-0.0358772
	0.835376	0.0287623	3.18508	-0.1636
	1.22055	0.0995134	3.0488	0.0797271
	2.53862	0.181778	0.96053	-0.105685
	0.910623	0.145035	1.14846	0.0364528
	1.45599	0.21794	0.994097	0.397087
	1.09067	0.361307	0.91807	-0.0685092
	2.95888	0	0.284028	0.422739
	0.640823	0.0650756	0.786538	1.14225
	1.27812	0.0177981	1.47795	0.120649
	2.28367	0.625382	1.07632	0.118895
	0.663569	0.238484	0.757407	-0.0344276
	0.972795	0.0943017	1.2843	0
	0.963313	0.0432347	0.978176	0.50184
	0.0877393	0.216402	2.17948	0.382243
	1.44798	0.216402	0.344059	0.0955607
	1.60072	0.254646	0.624237	0.0358772
	0.211298	0.447344	1.30255	0.0908889
	1.78667	0.966347	0.526609	0.0508707
	0.866755	0.13185	0.539448	1.0583
	1.929	0.15397	1.01685	0.0274866
	1.67261	0.42526	1.32051	-0.186248
	0.870634	0.364678	0.826263	-0.0520356
	1.63183	0.128271	0.957397	0
	3.85958	-0.0302963	0.451103	0.491924
	1.28463	0.438019	-0.167075	0.231073
	0.936431	0.0666993	2.90546	0.0321541
	4.05936	0.184234	1.73758	0.0376611
	0.808924	0.132362	0.992718	-0.0801961
	0.64259	0.053464	0.11593	0.231073
	1.84523	0.041565	1.6249	0.0292561
	0.622585	0.47107	1.37095	0.0757407
	1.90517	0.377306	0.872866	0.100245
	1.3045	0.273956	0.852083	0.386972
	1.22594	0	2.04092	0.47669
	1.50778	0.0386578	1.08302	-0.0448465
	2.4445	-0.041565	1.22455	0.301845
	0.841273	-0.0254353	1.51964	0.0561043
	1.9	0.289708	0.291764	0.0492178
	1.36514	0.0169148	1.74901	0.267904
	0.485518	0.101363	0.777339	0.179386
	1.78047	0.260178	0.285108	0.109358
	1.26159	0	1.53184	0.10455
	1.50002	0.0504938	0.565438	0.282719
	2.94356	0.0749084	0.761084	-0.205012
	0.762638	0.447952	1.20086	0.036067
	1.08219	0.119591	0.738752	0.206566
	0.719249	0.545333	0.492976	0.05542
	1.92741	0.229132	0.272667	-0.0566482
	0.453282	-0.0222403	0.510851	0.162302
	2.21163	0.437433	1.64654	0.0270503
	3.02751	-0.0166667	0.318536	0
	3.62135	0.393269	1.45953	0
	1.83198	0.260747	0.828193	0.02771
	0.580351	0.127019	0.232057	0.0946759
	0.192925	0.216894	0.423521	0.0445534
	0.914431	0.0280521	0.750599	-0.0665041
	0.885281	0.0329308	0.797695	-0.13855
	1.54384	0.17113	1.4637	0.0717544
	0.225514	0.08083	0.335669	0.72298
	1.28897	0.0824597	0.674176	0.423635
	0.194168	0.203483	1.36333	-0.328514
	0.307593	0.248289	0.624427	-0.116193
	1.00988	0.187615	0.624861	1.00456
	0.565862	0.124695	1.60221	0.619697
	0.0905869	0.247879	0.388783	0.411055
	0.241833	0.0978469	0.849614	1.12623
	0.918719	0.040098	0.577218	0
	1.3933	0.0282849	0.482154	0
	0.644634	0.107773	0.472286	-0.111141
	-0.0192019	0.126704	0.650145	0.322682
	0.783525	0	0.786538	-0.0218483
	0.635828	0.154223	0.424777	0.190233
	0.364486	0.102764	0.487994	0.0518378
	0.528529	0.160016	0.808387	0.213689
	0.360836	-0.0385122	0.500064	0.240588
	2.56041	0.0821285	0.471017	0.739157
	1.99567	0.127414	0.739681	-0.0678275
	-0.474203	0.0486905	0.579194	0
	1.32073	0.158527	0.908889	-0.322047
	0.138059	0.0870213	0.624299	-0.134186
	0.325673	0	1.1321	0.861447
	0.6857	-0.115537	0.0995134	0.116857
	1.28674	0.3272	1.83244	0.0272667
	0.678582	0.0929545	1.52508	0
	0.128396	-0.132362	1.59944	-0.203483
	1.17142	0.13109	1.28482	0.0859244
	2.01478	0.127019	0.555047	0.829054
	-0.154924	0.216894	1.18843	0.340833
	0.493432	0.0280521	0.691005	0.0246089
	1.41823	0.0329308	0.518854	0.174786
	-0.0643082	0.17113	0.746587	0.20049
	0.536142	0.08083	0.614617	-0.0387311
	0.326706	0.0824597	-0.0600587	1.1593
	0.0471415	0.203483	1.43249	0.687395
	0.46362	0.248289	0.991515	0.577684
	0.0260676	0.187615	0	0.730357
	0.660304	0.124695	0.584286	-0.0420782
	1.19815	0.247879	1.45129	0.217091
	0.515856	0.0978469	-0.108201	0.396737
	0.537414	0.040098	0.468871	0.543161
	0.632474	0.0282849	1.00013	0.285515
	0.819599	0.107773	0.787335	0.196163
	0.633749	0.126704	0.808757	0.40098
	2.09316	0	1.75479	0.156705
	1.4481	0.154223	0.474203	0.321204
	1.54775	0.102764	-0.137248	0.214136
	1.27713	0.160016	0.669121	0.254829
	3.67051	-0.0385122	0.920041	0.588489
	0.644556	0.0821285	0.382959	0.352153
	0.332313	0.127414	0.361148	0.16861
	0.528879	0.0486905	1.00502	0.426042
	1.15359	0.158527	0.710069	0.442162
	2.03809	0.0870213	1.07299	1.81361
	1.03057	0	0.699926	1.44854
	0.97583	-0.115537	1.01858	0.0622527
	0.696594	0.3272	0.474203	0.312214
	0.894134	0.0929545	1.33522	0.0946759
	-0.0531721	-0.132362	0.757407	0.0725177
	2.36662	0.13109	1.59539	0.0838974
	0.200945	0	1.43789	0.628264
	1.97289	0.0740942	1.72689	1.02068
	0.878804	0.316004	1.11293	0.506644
	0.682589	0	1.11141	0.413131
	1.19554	0.224417	0.632771	0.156107
	0.253608	0.227222	1.44596	0.321541
	0.29319	0.221542	1.21108	0.171488
	0.58462	0	0.706914	0.280521
	1.55495	-0.252469	1.06037	0.47338
	1.22284	0.211698	0.895905	0.173305
	2.17688	0.358772	0.5946	0.556463
	0.845041	0.45852	1.07349	0.534641
	1.29282	-0.204092	1.69345	0.512531
	2.24022	-0.0231073	0.624564	0.284028
	0.757407	-0.0845041	0.541511	0.818
	1.83345	0.477167	1.02936	0.875885
	0.206566	1.11194	1.56382	-0.0563361
	0.543661	0.278864	0.103544	0.541005
	0.829054	0.0545333	0.398142	0.612734
	1.39905	0.178214	1.24292	0.364249
	2.46157	0.443688	1.40711	0.434183
	1.27201	0	0.700779	0.190676
	1.13611	0.0786538	2.67536	0.151481
	1.89831	0.820525	0.429198	0.695578
	0.76469	0.517722	0.697519	0.289192
	0.641829	0.456234	1.12209	0.856952
	2.25321	0.477432	2.77345	0.908889
	0.653094	0.147387	0.995693	0.493961
	1.56448	0.375229	0.878593	0.448465
	0.386213	0.307849	0.372407	0
	0.32908	0	0.725729	0.215263
	0.51205	0.140261	0.726174	0.33895
	0.577684	0.457215	1.98819	-0.0460586
	0.497264	0.33252	0.822111	0.784652
	1.06882	-0.233448	0.855425	0.0592754
	0.640239	0.144596	0.931775	0.478857
	1.52373	0.0427377	0.822111	0.245204
	1.17788	-0.100245	0.587203	0.252469
	1.01185	0.0960094	1.42438	0.0428721
	0.616893	0.275674	0.320442	0.0246981
	1.14406	-0.0452935	1.80312	0.286785
	0.898901	0	2.66739	0.30686
	1.08732	0.0259189	2.045	0.403618
	1.54272	0.0502457	0.816481	0.465528
	0.634109	0.20049	-0.23327	0.0219185
	1.32939	0.0619697	0.128013	0.63753
	0.890236	0	0.852083	0.731991
	0.717544	0.229132	0.527606	0.467634
	0.932573	0.0990315	1.37956	0.579417
	0.622676	0.184234	0.381733	0.152045
	1.20539	0.0426042	0.534222	0.757407
	1.28706	0.118345	2.39707	0.842921
	0.566482	0.0482311	0.678098	0.0868365
	0.799486	0.105685	1.9556	0.398635
	1.14225	0.0634109	1.5063	0.563116
	0.173673	0.0428721	1.41138	0.428272
	1.85193	0.224725	1.73694	0.311027
	0.722684	0.478363	0.544053	0.438952
	0.839491	0	0.273508	0.0391763
	0.930689	0.122162	0.962353	0.467272
	1.85076	0.0402163	0.545333	0.314962
	1.32051	0.198544	0.472068	0.335246
	1.54368	-0.0391762	3.74248	0.292143
	2.49461	0.13109	0.186474	0.625684
	0.591974	0.0857442	0.74317	0.170417
	1.33138	0.0738267	2.80363	0.464773
	3.14132	0.0887587	0.495758	0.764486
	1.55021	0.2454	2.10992	1.03732
	1.45811	0.0862869	0.57103	0.087957
	0.835591	0.0770245	0.538703	0.490087
	2.11443	-0.0467963	0.242665	0.12546
	2.1936	-0.0369467	0.591241	0.0545333
	1.15058	-0.0133923	1.75429	0.129594
	0.97381	0.170417	0.0460586	0.094023
	2.39563	0.0317793	0.63835	-0.0717544
	1.00282	0.0207825	-0.0275978	-0.0547523
	0.127755	0.040455	0.769624	0.0470115
	0.983069	0.114566	1.50645	0.207825
	0.0524359	0.0290071	0.619697	0.130463
	0.888165	0.0697357	1.55937	0.468646
	0.577072	0.429396	1.14125	0.144159
	2.57607	-0.0442641	-0.260747	0.311134
	1.6403	0.144014	0.380329	-0.0248783
	0.593786	0.0314132	0.173012	0.0558743
	2.86498	0.152754	1.08777	0.489595
	-0.737541	-0.0661812	0.717544	-0.0420782
	1.51072	0	1.93357	0.469037
	-0.0454444	-0.156107	2.7196	0.289192
	2.10328	0.279658	0.0362589	0.163078
	0.720994	0.240993	0.634109	0.0625382
	0.462488	-0.296377	2.23034	0
	0.86069	0.272667	4.06886	0.273662
	2.65457	0.026524	1.25204	0.0317054
	0.048865	0.0844169	1.36333	-0.284028
	0.880622	0.0307057	2.11752	0.301622
	0.63979	0.076306	1.0506	-0.0534641
	1.18038	-0.0743636	1.26595	0.48982
	1.93869	0.470115	1.13255	-0.104872
	1.41266	-0.0314132	1.71096	0.0457494
	1.17529	0.19556	1.41138	0.0590188
	1.84313	0.033252	1.73694	0.645789
	2.24382	-0.0192561	0.544053	0.363018
	1.49674	-0.103283	0.273508	0.0398635
	1.52455	0.0659677	0.962353	-0.107068
	0.625848	0.0280521	0.545333	0.345773
	1.0241	0.131814	0.472068	0.0439785
	2.31209	0	3.74248	0
	2.32877	0.078128	0.186474	0.343697
	2.31182	0.273762	0.74317	-0.0681667
	2.87991	0.33962	2.80363	0.217553
	2.20099	0.0280521	0.495758	-0.0273762
	2.58271	0.299634	2.10992	0
	3.4011	0.039064	0.57103	0.11084
	4.27049	0.319531	0.538703	0.0510612
	3.05929	0.331366	0.242665	0.0640063
	2.61423	0.265093	0.591241	0.316563
	0.0968047	0.086069	1.75429	-0.105685
	1.91259	0.0855648	0.0460586	-0.0616893
	1.02936	0.0148188	0.63835	0.225717
	2.53114	0.213021	-0.0275978	-0.0685092
	2.45094	0.0757407	0.769624	0
	1.57699	0.134319	1.50645	0.357325
	0.605428	0	0.619697	0.218133
	2.2998	0.0558743	1.55937	0.0402163
	1.55993	0	1.14125	0.517336
	1.35216	0.282347	-0.260747	0.162948
	1.34851	0.0197013	0.380329	0.69322
	2.48188	-0.016626	0.173012	0.11084
	1.57098	0.0833843	1.08777	0.912467
	2.11474	0.0616893	0.717544	0.337459
	0.348407	0.0982229	1.93357	0.999778
	-0.551348	0.140068	2.7196	0.491291
	2.75253	0.160123	0.0362589	1.0651
	1.04285	0.119591	0.634109	0.111383
	1.61447	0.135559	2.23034	-0.0590188
	0.673933	0.0563361	4.06886	0.932469
	4.51891	0.0625382	1.25204	0.0749084
	1.67427	0.114374	1.36333	0.81457
	1.36888	0.110541	2.11752	-0.0510612
		0	1.0506	0.47215
		0.81393	1.26595	0.184734
		-0.0355035	1.13255	0.982868
		0.262179	1.71096	0.0220604
		0.171488	1.76994	0.253055
		0.245646	1.33983	0.385849
		-0.0536745	1.89509	-0.090287
		0.436966	0.290586	0.186758
		0.378704	1.35548	0.299268
		0.176293	0.321975	0.13109
		0.0572829	0.712476	0.615223
		0.0885281	1.66391	0.0985067
		0.107068	0.745573	0.14055
		-0.105685	0.397087	0.65615
		0.0608631	0.976441	-0.0816367
		0.284028	0.659677	-0.112983
		1.24972	1.34771	0.705172
		0.0541005	0.307611	0.284028
		0.345148	0.943846	0.231859
		0.130255	1.24411	0.0258207
		0	3.92192	0.0595342
		0.202877	2.07794	0.482847
		-0.0549731	1.5987	0.0190943
		0.127414	0.318361	0.0966903
		-0.0713787	1.73715	-0.046267
		0.173305	0.0433492	0.538867
		0.420782	2.37341	-0.11084
		0.089693	0.559422	0.721541
		0.0391763	1.14459	-0.0478923
		0	0.759517	0.0719437
		0.156705	0.999511	1.60392
		0.134984	1.18855	0.340833
		0.0597953	0.690295	0.199027
		0.350858	1.60718	0.182998
		0	0.4608	0.416452
		0.0841564	0.54662	-0.0834694
		-0.0398635	-0.104337	0.0403353
		0.0336349	1.50198	0.267904
		0.190012	-0.228067	0.258861
		0.0106677	1.00502	0.0378704
		0.10427	0.0831301	0.0385122
		0.0805118	0.949156	0.109946
		0.0641066	3.71034	0.0465301
		0.118949	0.0508707	0.416285
		0.0734951	1.29053	0.214361
		-0.0870213	-0.601471	0.0649206
		-0.0815391	3.77482	0.633407
		-0.0680306	0.869372	0.13366
		0.0231073	1.2527	0.735612
		0.064395	0.867209	0.587644
		-0.02788	0.719347	1.20086
		0.0319282	1.10927	0.12349
		-0.0105195	1.04872	-0.0197585
		-0.0109593	1.29407	0.606391
		0.39112	0.934062	-0.0949396
		0.0621109	0.761166	0.605926
		0.2811	1.87218	0.0960094
		0.137248	1.41383	0.0954715
		0	1.35306	0.14055
		0.0355035	1.74642	0.266845
		0.0266623	0.873071	0.416739
		0.0150147	0.415832	0.433788
		0.204705	1.51733	0.724606
		0.19556	0.805227	0.590188
		0.0722104	1.55316	-0.0362589
		0.0116325	0.496288	0
		0.0216746	1.45671	-0.0634109
		0.0328778	1.30406	0.0419487
		-0.0078714	2.3685	-0.0576056
		0.0343409	0.763578	0.327528
		0.0882988	0.886603	-0.0921171
		0.0833843	1.8972	0.116524
		-0.0125769	0.621109	1.20802
		0.109146	2.045	-0.229775
		0.0434875	0.612023	0.0269434
			1.08247	0.2771
			0.865608	0.074635
			1.1159	0.311134
			2.34138	0.558743
			0.576598	-0.0480047
			1.28005	0
			0.97381	-0.0864693
			1.59839	0.247879
			2.36943	0.0439785
			1.31832	0
			1.71046	0.267904
			0.388138	0.0269434
			1.71516	0.028168
			1.56124	0
			0.992718	-0.0483452
			1.084	0.243452
			1.23472	0.422271
			2.29541	-0.189352
			0.688328	-0.237101
			0	0.0501226
			0.529793	2.18578
			2.23091	0.861053
			0.187458	0.0395169
			0.144199	0.118551
			2.09978	-0.0841564
			0.653355	0.548799
			2.28076	0.117192
			1.01438	0.09773
			1.30856	0.178214
			1.90335	0.293477
			0.688552	0.545333
			-0.63475	0.0349573
			0.706489	0.252469
			1.06715	0.367565
			1.49115	0.437768
			1.02616	0.0924742
			0.036067	-0.0900881
			0.750159	0.722296
			1.32546	-0.219892
			1.61602	0.0875535
			-1.25022	0.159268
			1.0383	0.130463
			1.74533	0.438019
			0.335246	0.675705
			0.743951	-0.0251538
			1.62075	0.509129
			0	0
			1.61121	-0.0394027
			0.607426	0.315222
			0.434529	0.150737
			1.17529	0.454444
			3.23669	0.220485
			0.299634	0.151903
			1.02838	0.227982
			1.44779	0.443876
			0.822111	0.272667
			2.71404	0.486905
			1.19292	0.0235871
			2.26175	0.0324603
			3.35423	0
			0.966542	1.04337
			1.90233	0.127177
			2.49266	0.0634109
			1.07956	0.87331
			1.35655	0.0652313
			1.59539	0.254988
			2.36133	0.252469
			1.49712	0.142608
			1.63477	0.441821
			2.02321	0.399674
			-0.937292	0.258207
			1.85024	-0.0427377
			0.580142	-0.116325
			1.17981	0.556042
			2.81558	0.121108
			1.47026	0.0455964
			3.19859	-0.275819
			1.66514	0.109593
			2.00736	0.219892
			1.66047	0.0952048
			2.52876	0.133225
			1.93038	0.0538867
			1.69053	0.21494
			1.25784	0.450157
			0.330505	0.468499
			1.51719	-0.026732
			0.964916	0.461278
			0.450689	0.0663961
			0.623747	0.0545333
			1.00627	0.185668
			0.774621	0.608631
			1.61835	0
			0.449451	0.394027
			2.13282	0.526609
			-0.0603245	1.03873
			1.98303	0.14773
			1.05776	0.361947
			0.340833	0.943483
			0.549731	-0.361148
			0.87331	0.867032
			0.433952	0.528229
			0.468768	0.903063
			0.391388	0
			0.786538	-0.0665041
			0	0
			0.161532	0.32332
			0.637252	0.29521
			-0.345773	-0.100988
			0.185909	0.128213
			1.08382	0.0314858
			1.31935	0.143293
			0.801961	1.85909
			0.694903	0.101363
			0.353457	0.433569
			0.579417	0.536142
			1.47178	0.192406
			1.00124	-0.0219892
			0.242627	0.411883
			1.0225	-0.0208461
			1.19559	0.0911929
			0.541237	0
			0.0100245	0.328514
			0.361307	0.403951
			0.218483	-0.354113
			1.15054	0.263871
			0.142757	-0.0528424
			0.647738	0.598761
			1.86909	0.320246
			0.259873	-0.053048
			1.62036	0.114566
			0.970255	-0.142608
			0.543661	0.0157066
			0.0519563	0
			0.171849	-0.154049
			1.41645	0.0570432
			0.629395	0.194762
			0.839589	-0.0321541
			0.511528	0.612275
			0.295003	0
			0.570494	0.58638
			2.87716	0.152045
			0.554985	0.301052
			0.898142	0.0349573
			-0.173515	0.0426042
			2.16138	0.315056
			0.959193	0.147547
			0.376883	0.396318
			-1.14782	0.417347
			0.519815	0.127019
			2.16987	1.57308
			0.425184	-0.0149817
			0.360771	0.568056
			1.24082	0.615699
			0.628969	-0.0370471
			1.09607	0
			0.728678	0.0942396
			0.0929545	-0.0295734
			1.46667	-0.103807
			0.133287	-0.0881466
			1.43437	0.201975
			0.316135	0
			1.64799	0.179386
			1.72055	0.0403353
			0.645678	0.381056
			1.32792	-0.201975
			1.52723	0.0337459
			0.207464	0.252469
			1.05521	0.100541
			0.525977	0.0224232
			0.704607	0.471593
			0.331442	0.0623476
			0.556463	-0.0571229
			1.46911	0.491924
			0.738752	0.10225
			0.0798828	0.196006
			0.663569	-0.0394027
			1.03283	0.773784
			1.68082	0.438214
			0.237396	-0.0651274
			1.50552	0.184234
			0.218327	-0.0142608
			1.05935	0.0846791
			1.25204	0.109067
			1.17276	0
			1.18054	0.132362
			0.330659	-0.0587644
			0.279372	0.361148
			1.41602	-0.137989
			2.5319	0
			0.786538	0.0637072
			0.971089	0.0744991
			1.34539	0.852083
			1.20712	0.936888
			1.06856	0
			0.774621	0.094023
			0.534142	-0.0291311
			0.55349	0.13109
			1.77826	0
			0.280686	0.109358
			0.251692	0.476274
			0.787404	-0.0425156
			0.173895	0.55349
			1.41034	-0.486905
			0.767643	0.257928
			0.159268	0.583004
			1.21726	0.277602
			0.947608	0.269967
			0.201975	0.12546
			0.946759	-0.0803852
			0.539934	0.423395
			0.319078	0.118208
			0.454444	0.0908889
			0.873932	0.382568
			0.982583	0.245646
			0.89693	0.221081
			0.932807	0.927067
			0.678436	0.184234
			0.4281	0.449002
			0.534025	0.0449945
			0.426042	0.0984356
			0.470115	0.260747
			1.73943	0.819726
			0.262179	0
			0.405754	0.326826
			0.62682	0.575156
			1.27812	0.513584
			0.0406965	-0.137018
			0.202475	0.22132
			0.532156	0.205528
			0.757407	0.0364528
			0.842059	0.915672
			0.726366	0.74195
			1.76728	0.732975
			0.887377	0.227222
			0.651793	0.225175
			0.922061	0.08091
			1.10873	0.0569638
			1.69208	-0.0280521
			0.695578	-0.0921171
			0.329839	-0.0296377
			0.572392	0.568056
			0.681667	0.171273
			1.3155	0.479564
			0.726366	-0.173895
			0.793474	0.429198
			0.866052
			1.04255
			0.681667
			0.548799
			0.485329
			0.450908
			0.238421
			-0.0304996
			2.29207
			0.842289
			0.488358
			0.38153
			0.828774
			0.497846
			-0.0951163
			0.311514
			0.642555
			1.53316
			0.789914
			0.749659
			0.837135
			0.956184
			0.649206
			0.54662
			0.621581
			0.354113
			0.602179
			0.545333
			0.401743
			0.186758
			0.709726
			0.145478
			1.96096
			0.628844
			0.280564
			0.451707
			0.771698
			1.02347
			1.57051
			0.68792
			0.776582
			0.370471
			0.379814
			0.655449
			1.20941
			1.75536
			0.440191
			0.3306
			0.970064
			0.980815
			0.960094
			0.273662
			-0.0343409
			0.779684
			0.433166
			0.823993
			1.92443
			0.370362
			0.563361
			1.17115
			1.1743
			0.653877
			1.74723
			1.3187
			0.893447
			0.559823
			1.10296
			2.27222
			1.28794
			0.528879
			0.683873
			0.97381
			0.709116
			1.31189
			1.16028
			0.88913
			0.382243
			0.629231
			1.51481
			1.3465
			2.41424
			1.33138
			0.384398
			0
			0.527062
			3.14412
			1.75073
			2.08287
			1.51481

## Sheet: Extended Data Fig.6c
	normalized FAM/CENP-C
	Ndc80C electroporation
Ndc80C RNAi	+	+	+
	WT	SPC(M1)	SPC(M2)
	0.803027	0.0892663	0.102941
	1.89735	-0.0837065	-0.0593649
	1.19576	-0.0906037	0.0349079
	1.10876	0.132919	-0.0407946
	0.88146	0	0.0629979
	0.212203	0	0.107516
	0.510362	0	0
	1.02941	0.178533	0
	0.443875	0.223992	0
	0.241309	0	0
	1.12719	0.112517	0
	0.180531	0.0845845	0
	0.429429	0.137841	0.154084
	0.63661	0.171569	0
	0.597313	0.57943	0.0492692
	0.138235	0.14573	0.228219
	0.424407	0	0
	0.147507	0.107041	-0.188994
	0.227147	0.180531	0.0715715
	0.142301	0.121564	0
	0.616336	0.188258	-0.0660961
	1.30443	-0.141469	0
	1.16584	-0.17036	0
	2.29749	0.108969	0
	0.818499	-0.0733066	0
	1.34395	-0.146613	0.164566
	0.695149	0.0995522	0
	0.293226	-0.123424	0
	0.89597	-0.0724287	0
	1.23226	0	0
	0.818059	0.113574	0
	0.474337	0.214081	0
	0.524628	0.133653	0
	0.395281	0.101644	0.0747795
	0.431285	0.144857	-0.0509288
	0.55904	0.182575	0
	0.574271	0	0
	0.397391	-0.0719976	-0.063661
	0.63661	0.21992	0.0261244
	0.695764	0.0983381	0
	0.438842	0	0.0871754
	0.555628	0.110462	0
	0.176149	0.171569	0.0744344
	0.22143	0	-0.0446332
	0.626715	0	0
	0.230942	0.298657	-0.0616336
	0.727554	0.100797	0
	0.313357	0.343137	-0.0442252
	0.600774	0	-0.0925093
	0.437849	0	0.0412819
	0.635091	0.110462	0.0281949
	0.142581	0	0.108724
	0.359275	0	-0.0886124
	0.536258	-0.241912	0.214081
	0.745984	0.254644	0
	0.212203	0.188258	0.11465
	0.216476	-0.0902656	-0.030126
	0.255991	0.204145	0.0477144
	0.403186	0.0790562	0
	0.438246	0	0
	0.381966	0	-0.0472484
	0.610888	0.0746641	0
	0.0693157	0	0.0765544
	0.348075	0.0689208	-0.0967647
	0.425901	0.128676	0.166836
	0.488711	0	0.115196
	0.648806	0.585946	-0.142301
	0.362415	0.247691	-0.158112
	0.178533	0.237168	0
	1.05906	0.206762	-0.124057
	1.13944	0.210358	0
	1.07278	0.215993	0.0737536
	1.21508	0.0828465	0
	1.72111	0.21992	0.194307
	1.1321	0.0934023	0.110969
	1.32792	0.458601	0.19509
	0.713838	0.511596	-0.123424
	0.430448	0.182575	0
	1.31474	0	-0.146613
	0.995522	0.287306	0.0695149
	1.62357	0.184666	-0.107996
	1.03141	0	0
	0.722125	0.259191	0
	1.21293	0	0
	1.87579	0	0
	1.37363	-0.0991442	0
	2.53311	0.128335	0
	1.11291	0.0594378	0
	1.44259	0.0368207	0.140646
	0.767974	0.0701194	0
	0.903694	0.167413	0.118006
	1.27322	0.0727554	0
	0.900137	0	0
	1.51195	0.144857	0
	1.47109	0	0
	1.09031	0.164566	0
	1.29451	0	0.348075
	1.06569	0.0432758	0
	1.40646	0.146318	-0.163454
	0.751279	0.0546076	0.162357
	0.474337	-0.0615552	0.246849
	2.16886	0	0.093043
	1.34849	0	0
	0.376029	0	-0.136673
	0.800444	0.217286	0
	1.2984	0.166453	0.29146
	1.69564	0.235437	0.190983
	1.47251	0.136931	-0.0452172
	1.1159	0.193917	0
	1.51986	0	0.0625095
	1.6051	0.11465	0.137841
	1.22066	0.0838516	0.111738
	0.947435	0.206762	0
	0.757289	-0.103825	0.125996
	2.11379	0	0
	1.57567	0.0862431	0
	1.22487	0.214715	0
	1.93986	0.202437	0.0547932
	1.32919	0.143568	0.0693157
	0.931989	0.260821	0
	1.48342	-0.105638	-0.111224
	1.85137	0.113043	0
	2.28578	-0.0677624	0.14573
	1.71975	0.278415	0
	1.67317	-0.0655588	0.0911156
	0.322549	0.209146	0
	3.22549	0.338812	0
	1.48716	0	-0.053639
	1.19252	2.1992	-0.0662772
	0.876492	0.0511441	0.0450488
	1.52252	0.043984	0
	2.18449	0	0.0787986
	1.00448	0.0453018	0
	0.973208	-0.0495721	-0.072865
	1.33385	0	0.158631
	0.837387	0	-0.0339764
	1.15985	0.167413	0.0539982
	1.72794	0.217939	0.0633277
	1.38802	-0.0650301	0
	1.12227	0.0912875	0.0253311
	2.61155	0	-0.246849
	1.1392	0	-0.0527041
	1.57243	0	0.107996
	1.82425	0.202155	0.0724287
	1.81693	0.109462	0
	1.40839	0.167606	-0.0534022
	0.244355	0.39018	0.0739791
	2.51991	0.0919817	-0.0916333
	1.97479	0.400516	0
	2.38102	0.0617122	0
	2.92421	0.193529	-0.213138
	2.00143	0.249394	0
	1.84617	0	0
	2.61155	0.164008	-0.117433
	1.94236	0.0713604	0
	1.87785	0.252869	-0.205882
	1.47195	0	0
	1.60679	0	0
	1.86599	0	0.237168
	1.21972	0.13006	-0.284602
	3.07042	0.181889	-0.080907
	0.872278	-0.0959968	-0.115747
	2.30832	0.178313	0
	1.01163	0.0562586	0
	1.51898	0.341683	-0.135906
	1.13618	0.344884	-0.127322
	1.36609	0.105179	0.216961
	1.71947	0.0554844	0
	1.02216	0.05498	-0.109462
	2.15033	0.0362686	0.0450488
	0.959968	0.203287	0.126655
	1.85438	0.106102	0
	1.37763	0.118006	-0.120354
	0.899891	0.126877	-0.139833
	1.37363	-0.177876	0
	1.80627	0	0
	1.23919	0.286852	-0.300512
	1.49045	0	0
	1.77009	0	0
	1.7755	-0.230392	-0.0991442
	0.879679	0.130763	0
	1.94177	0	0.0496739
	0.575981	0	0
	2.293	0.704598	0.0892663
	0.850471	0	0.0870186
	1.53277	-0.228219	0
	1.33864	0.153109	0
	1.32842	0.352299	0
	1.18367	-0.262948	-0.0460784
	1.91279	0	0
	1.66836	0.143143	0.113574
	1.27322	0.681442	-0.108969
	1.18659	0.214081	0.0967647
	0.677107	-0.26012	-0.0476204
	1.62215	0.262948	0
	1.27322	0.394421	0
	1.78593	-0.186086	0
	0.877906	-0.146613	0.06187
	1.3733	0	0.26979
	1.76739	0.132192	0.0514706
	1.80531	-0.118584	0.0906037
	0.990282	0	0.29382
	0.434572	0	-0.0553574
	1.63454	-0.331386	0.0508218
	0.345588	0	-0.0411415
	2.30392	-0.230392	0.0867067
	1.473	0.262948	0.0673849
	0.827049	0.108481	-0.0594378
	0.991442	0.244355	0
	2.04433	0	-0.0600277
	1.35651	0	0
	2.44974	0.181889	-0.0534022
	0.612435	-0.198288	0.0516906
	2.67142	-0.14573	0
	0.848813	-0.251991	0
	1.43002	-0.223992	-0.0534022
	2.43192	0	0.0562586
	1.42301	0.134395	-0.06187
	1.2902	0.284602	0
	0.223992	0	0
	0.581519	0	0.0705282
	0.597313	-0.249394	0
	1.09196	-0.206762	-0.0369896
	0.556119	0	0
	0.447985	0	0.0585743
	0.704598	0.26012	-0.032958
	0.282938	-0.597313	0.0508218
	0.976013	-0.348075	0
	0.884273	0.149328	0.0417089
	1.03329	0.121564	-0.0952409
	0.472023	0.122178	0
	0.586453	0.228219	0
	1.17054	0	0
	1.05179	0	0.0566538
	0.39176	0.377987	-0.0559981
	0.863971	0	0
	1.34395	-0.134396	0.0435093
	0.829777	-0.157086	0.0300139
	0.839972	-0.26012	0
	0.385517	0	0.0372172
	0.458601	0.232608	0.0617122
	0.855637	-0.203287	0
	0.851802	0.0494707	-0.0919817
	0.994158	0.104724	0.04573
	1.04724	0.115471	0.0393353
	0.60478	0.89597	-0.0544846
	1.01739	0.295014	-0.0285948
	-0.181889	0.296461	-0.0699167
	0.507001	0.145292	0.093043
	1.60384	0.122798	-0.0848813
	0.399194	0.0711505	0
	0.597313	0.240708	0.0657369
	1.06102	0.578736	0
	1.52252	0	-0.0525895
	2.24454	0.0837065	0.0519124
	0.559981	0	0
	1.63794	-0.104724	0.0418533
	0.720929	0	-0.05498
	1.11808	0.479033	-0.0509288
	0.620287	0	-0.0850305
	2.21752	0.0944968	0.04573
	1.04853	0	0
	1.43066	0.174666	-0.0397228
	0.801918	0.29146	-0.0715715
	1.16118	0.172179	0.0259841
	0.822363	0.271811	0
	1.07357	0.182575	0
	1.01265	0	0
	1.84509	0	0.0717839
	0.858859	0.19588	-0.0629979
	1.53595	0	0.0318305
	1.08969	1.0311	0.072865
	0.405892	-0.174037	0
	1.25668	0.653816	-0.0424407
	0.946611	0.804139	0.077042
	1.36931	0.106569	0.0539982
	0.867413	0.335989	0
	0.9794	0.256444	-0.0673849
	0.580588	0.697823	0.12311
	1.18796	0.223475	0.0726462
	1.39833	0.108481	0.0313764
	0.714507	0.0685303	0.0483824
	0.82203	0.382974	-0.0433534
	0.847669	0.190482	0
	1.58458	0.481075	0
	0.916333	0	0
	0.264867	0.300512	0.0463433
	0	0.157086	0
	0.58292	-0.338338	-0.0941291
	2.0501	0.382469	0.0359453
	0.183267	-0.13006	-0.0810425
	0.962833	0.612435	0
	1.26582	0.268791	0
	0.93043	2.88519	0.0532845
	0.171569	-0.106569	0.0250426
	0.946611	0.0879679	0
	0.431985	0.331386	-0.0837065
	0.383987	-0.0959968	0.13006
	0.63383	3.0911	-0.0780361
	0.797511	0.834179	0.0352641
	0.438246	0	-0.0422923
	1.06168	1.01858	0
	0.543622	0.500507	0.0606295
	1.18006	0.249394	0.0584328
	0	0.30239	0.0822829
	0.237168	-0.146613	0
	0.628342	2.21752	0
	1.14207	0.511983	0
	2.33071	0.671977	0
	2.65837	0.684656	0
	1.50767	0	0
	4.05172	2.1992	-0.0537582
	2.82387	1.76149	0
	2.28219	1.93015	-0.0615552
	2.91667	0	0
	2.40409	0	-0.081727
	1.65161	-0.158112	0
	1.44259	0.180531	-0.0767974
	2.49298	0.188258	0
	0.848813	0.750761	0.238337
	1.2556	0	-0.0691177
	2.58648	0.129365	0.0653816
	1.7511	0	0
	1.77876	-0.125343	0
	2.5243	-0.141469	0.0598792
	3.17261	0.135906	0.0543622
	2.42846	0	0.0401181
	2.30392	0.184666	0.0746641
	2.21177	0.166836	0.0699167
	0.759932	-0.140646	0
	2.55284	0.39176	0
	2.00664	-0.14573	0.0941291
	3.13189	0.335989	-0.0523619
	4.2498	0	0
	1.80248	-0.0870186	-0.0509288
	1.92173	0.0765544	0
	1.52786	0	0
	1.57243	-0.102505	-0.195286
	3.0463	0.155072	0
	0	-0.246849	0.0847953
	0.841432	-0.0767974	0
	0.166836	0.14573	-0.115079
	0.595842	0.113043	0.11284
	0.498787	0.160739	0
	0	0.590029	0
	0	0.497079	-0.16763
	0.0860896	0.104272	0.117409
	0	0.189735	-0.0631808
	0	0.0959968	0.0823864
	-0.289715	0.28885	0.133028
	0.43719	-0.150256	-0.160221
	0.147507	0.392714	0
	0	0.0739791	0
	0.210358	0	0.152632
	0	-0.0870186	0.165714
	0	0.241912	0
	0	0	0.060166
	0.406574	0.191994	0.0619658
	0	0.103825	0
	0.270293	0	0.111538
	0.843878	0	0
	0.664593	0.277263	0.139759
	0	0.102941	-0.0855457
	0.265109	0.100378	0.0625
	0.197479	-0.0597313	0.152632
	1.10462	0.249394	0
	1.32433	0.0629979	0
	1.11224	0	0.0725
	1.26538	0.0967647	0
	1.05179	-0.276471	-0.0947712
	1.17687	0	0.0662101
	0.232608	0.103825	0.101399
	0.251991	0.0516906	-0.083815
	1.12145	0.0612435	0.222222
	1.18006	0.0987395	0.0857988
	1.51646	0.093043	-0.152632
	1.13841	0.0681442	-0.105455
	-0.149328	0.0562586	-0.0595483
	1.02438	0	-0.0929487
	1.37877	0.30239	0.173653
	1.90857	-0.13006	0.111969
	2.41912	0.462252	0
	1.21717	0	-0.153034
	0.109462	-0.0707344	-0.156334
	0.666686	0.0503983	-0.0843023
	1.16866	0.219255	-0.0781671
	0.954915	0	0.134259
	2.0501	0.153109	0
	0.839001	0.513613	-0.0530165
	1.71265	0.0739791	0.149485
	0.0699167	0.112517	0
	1.56634	-0.0822829	0.120332
	0.150256	-0.135906	-0.138756
	0.58292	0.115471	0.110266
	1.16476	0.0782886	0.134884
	0.974142	0.0482858	-0.0468498
	0.764507	-0.126655	0
	0.609468	0	0
	0.825421	0.107996	-0.124464
	0.611329	-0.063829	-0.0966667
	1.42743	0.181889	0
	0.620287	0.523619	0
	0.780361	0.0959968	0
	0.771473	0.315537	-0.14321
	1.31848	0	0
	0.583925	0.0681442	-0.201389
	0.629979	0.350597	-0.172619
	0.669652	0.182805	0.166667
	0.61503	0.125343	-0.105072
	0.478087	0.0975451	0.181818
	0.761071	0.261244	0
	1.08172	0	0
	1.12517	0.312817	0
	0.806373	0	0
	0.501136	0.450068	0
	0.876004	-0.127322	0
	1.01644	0.077042	0.19661
	0.867616	0.123424	0.0873494
	1.77009	0.088289	-0.116
	0.834179	-0.133653	-0.153439
	-0.345588	-0.0559981	0
	0.396577	0.0685303	0
	0	0.461664	-0.0873494
	0	0	0.255507
	0.318305	0	0
	1.13396	-0.331386	0
	-0.431985	0	0
	0.377987	0	-0.126087
	0	0.196676	0
	0	0.184666	0.077957
	0	0.308168	0.124464
	-0.396577	-0.132554	-0.0953947
	0	0	-0.0495726
	0	0.141469	0.155914
	0.41002	0	-0.149484
	0	-0.0699167	0
	0.164008	0.17036	-0.106227
	-0.14573	0.459326	-0.088685
	0.166262	0	-0.0852941
	-0.143143	0.270293	-0.414286
	0.13903	0	-0.042029
	0.590029	0.101644	-0.0751295
	0.441848	0.0558688	0
	0.0916333	0.106569	0.0996564
	0.239517	0.0870186	0
	0.248115	0	0
	0.27806	0.203287	0
	0.191994	-0.246849	-0.0881459
	0	0	0
	0.186804	-0.0662772	0
	0.2749	0	0.0687204
	0.622949	0.479033	0
	0.0581519	0.156072	-0.091195
	0.344604	-0.138235	0.117886
	0.160739	-0.213138	-0.0870871
	0.141056	-0.162357	0
	0.82203	0.143995	-0.104693
	0.19509	-0.138235	0
	0.335989	0.068725	0
	0.174037	-0.0909443	0
	-0.143143	0	0
	0.485767	0	0
	0.237168	-0.474337	-0.111969
	0.326173	0.0944968	0.0682353
	0.377987	0.297433	0.116
	1.22628	0.184666	0
	1.70094	0	-0.0868263
	0.985848	0.16858	0
	0.725735	0.19588	0.127193
	1.06017	0.172794	0
	0.716776	0.338338	-0.0920635
	0.739658	0.13006	-0.148718
	1.11224	0.28349	-0.064877
	1.19866	0.300512	0
	1.03141	0.13903	0.0863095
	1.13175	0.0834179	-0.122881
	1.02505	0.21992	-0.151042
	0.546693	-0.179194	0.100346
	1.04765	0.264385	0.268519
	1.02698	0.0909443	-0.18239
	1.17345	0.186086	-0.183544
	0.728337	0	-0.127753
	1.0996	0.241912	0
	1.29953	0.352299	0
	1.32641	0.460784	0
	1.34395	0	0.327684
	1.35021	0	-0.146465
	0.937189	0.560955	0.101045
	1.22396	0	0
	0.507001	0.105179	0
	0.40207	-0.396577	0
	0.344884	0	0
	0.554844	0.17036	0
	0.542403	0	-0.162465
	0	0.856325	0
	0.750761	0.493698	0.106618
	0.497079	0.143995	0.0889571
	0	0	0.111111
	0	0.676676	0
	0.326908	0.181889	0.127193
	0.538779	0	0
	0.232608	0.158112	0.0755208
	0.30935	0.284602	0
	0.352641	0	-0.13615
	1.34395	-0.0760729	0
	0.634226	0.271811	0
	0.113574	0	-0.0976431
	0.628342	-0.179194	0.145729
	0.512887	0	0.164773
	0.700066	0.0956173	-0.202797
	0.438246	0.0785428	-0.172619
	0.214556	0	-0.245763
	0.481896	0.114109	0.123932
	0.221937	-0.0912875	-0.0900621
	0.363231	-0.174037	-0.107011
	0.403186	0	0.149485
	0.329132	0.320413	0
	0.507001	-0.184666	0
	0.480619	0.0613989	0
	0.189487	0	0
	0.407717	0	0
	0.456437	0.181889	-0.0627706
	0.647978	0.115196	0.0672854
	0.382469	-0.148412	-0.25
	0.387059	0.10996	0.0865672
	0.271811	0	0
	0.383987	0.089597	-0.0610526
	0.348075	0.080907	0.0920635
	2.38797	0.101218	0
	1.56338	0.343485	-0.0631808
	1.13396	0.366533	0
	0.498787	0.148412	0
	1.10799	0.219255	0.0734177
	1.20669	0.262948	-0.138095
	1.88573	0	-0.119342
	0.492024	0.0876492	0.137441
	1.17054	0.306217	0
	1.74456	0	0
	1.44785	0.0530508	0
	2.1992	0.0415656	0
	0.474337	0.0558043	-0.122363
	1.35906	0.0548553	0.105072
	1.95333	0.191235	0
	1.7548	0.0699167	0
	1.49197	0.0537582	0.107807
	1.67662	0.179194	-0.208633
	1.70152	0.180981	0.292929
	1.95616	0.110462	0.060166
	1.22628	0.0904343	-0.114625
	2.06024	0.266815	-0.0631808
	0.284602	0.192758	0
	0.557034	-0.0771649	0
	0.458601	0	0
	0.103381	0	0.0634573
	0.220924	0	0
	0.169169	0	-0.0917722
	0.856325	0.450068	-0.214022
	0.36515	0.0907737	0
	0	0.0482858	0
	0.967647	0.0801033	-0.11284
	0.498787	0	0.140777
	1.01501	-0.0492692	-0.0623656
	0.259191	0.0653816	0
	0.535598	0.063661	-0.0728643
	-0.170962	0.185019	0
	0.376029	0.0713604	-0.247863
	0	0	0
	0.299581	0	0.0753247
	0.206762	0	0.0923567
	0.244974	0.0919817	0
	0.62951	0.0709419	-0.127193
	0.0975451	0.107756	0.0926518
	0.0726462	0	0.358025
	0.497079	0.0565215	0
	0.305252	0.107278	0.0889571
	0.222618	0.200341	0.165714
	0.736787	0.0763129	0
	0.304675	0.0663681	0
	0.653816	0.146023	-0.313514
	0.664072	0	-0.0993151
	-0.136673	-0.0657369	-0.149484
	1.31157	0.169169	0.0895062
	0.633277	0	-0.105072
	0.826407	0.108969	0.111538
	0.951339	0	0
	1.28774	0.265837	0.0631808
	0.982383	-0.142301	-0.339181
	1.13841	-0.0763129	-0.109023
	0.944968	-0.214081	-0.0771277
	1.04611	0	0.0860534
	0.529734	0	0.13242
	0.60478	-0.109462	0
	0.68558	0.155072	0
	0.381564	0	0
	0.780361	-0.0944968	0.0672854
	0.879679	0	0
	1.18006	0	0
	0.41002	-0.080907	0
	1.60384	0.281293	0
	0.190482	0.24854	0.0889571
	1.48109	0.179194	0.175227
	1.07782	0.166836	0.0751295
	0.398756	0.162904	0
	0.587165	-0.507507	-0.0520646
	0.620287	0.127996	0
	3.83987	0	0.0440729
	0.63661	0.0567868	-0.0947712
	3.10143	0.268791	0.0555556
	2.54644	0.203287	0
	2.62314	0	0.141119
	0.372172	0.243127	0
	2.01593	0	0
	1.61275	-0.131474	-0.0739796
	2.41912	0	0.141463
	4.68216	0	-0.116466
	1.66199	0	0.129754
	0.483824	0.0825638	0.115079
	0	-0.176578	0
	2.10358	0	0.162465
	1.71265	0.0641676	-0.120332
	1.72794	0	0.0826211
	0.366533	0.186086	0.0747423
	1.84666	0.0573251	0.0947712
	-0.175298	0.0842898	-0.042522
	0.733066	0	0
	-0.456437	0.111652	-0.0611814
	1.55072	-0.0587165	0
	0	0.0839972	0.0607967
	0.212203	0	0
	0	0	-0.0785908
	0.912875	0.0388926	0.079452
	0.744344	0.0411415	0
	0.799708	0.0937643	0
	0.251991	-0.155072	0
	2.29029	0.0664593	0
	0.733066	0.349331	0
	1.05179	0.0402515	0.198178
	0.63661	0	0.0571992
	0.744344	0.0689208	0.258929
	1.4621	0.109462	-0.665816
	1.99744	0.0421449	-0.316364
	1.86086	0	-0.0732323
	2.83088	0	-0.0710784
	1.97479	-0.0450488	0
	1.51195	0.0628342	0.700483
	2.04022	0.0431985	-0.31016
	3.18305	0	-0.0781671
	2.98247	0.035523	0.11284
	3.41832	0.0842898	0
	2.43652	0.14573	-0.170588
	3.20177	0	-0.146835
	1.70761	0.0948674	-0.491525
	2.99891	0	-0.691743
	2.24454	0.0523619	0
	3.33671	0.0755974	-1.66667
	3.97663	0.164566	0.0732323
	1.64706	0.0997574	-0.0719603
	3.76748	0.117243	-1.23559
	1.63087	0	-2.02326
	1.93529	0.224686	0.130045
	2.64591	0	0.139423
	1.98056	0.0641676	0.738854
	4.14706	0	0.109848
	2.1992	0.186086	-0.088685
	1.57769	0.0573251	-2.58333
	4.03186	0.0842898	0.192053
	2.04695	0	0.172619
	2.0906	0.111652	-0.251082
	1.44425	-0.0587165	0
	2.93226	0.0839972	0
	1.30763	0	0.232
	2.25034	0	0.126638
	3.41523	0.0388926	-0.182965
	2.76471	0.0411415	0.174174
	3.2526	0.0937643	0
	2.13452	-0.155072	0.151436
	0.987395	0.0664593	-0.287129
	2.75596	0.349331	-0.216418
	2.0501	0.0402515	-0.401384
	1.27322	0	-0.0973154
	3.45588	0.0689208	0
	2.34866	0.109462	-0.215613
	2.72577	0.0421449	-0.388393
	2.29399	0	0
	1.56072	0	0
	3.2988	-0.0450488	0
	2.75347	0.0628342	-0.15508
	3.25651	0.0431985	0
	3.04118	0	0
	3.83987	0.035523	0.208633
	3.98083	0.0842898	-0.391892
	3.09211	0.14573	0.113281
	0.983381	0	0.102113
	2.45181	0.0948674	0
	2.61526	0	-0.0801105
	1.67662	0.0523619	0.170088
	3.69018	0.0755974	0.0835735
	2.08545	0.164566	0
	1.98288	0.0997574	0.25
	0.983381	0.117243	-0.119835
	1.77009	0	0.104693
	2.01593	0.224686	0
	1.38802	0.423358	0
	1.75936	-0.256637	0
	2.59191	0	0
	4.03186	0	0
	2.58039	-0.116935	0.266055
	2.25784	0.417266	0.0929487
	1.64008	0.145	0
	2.36012	0	0.123404
	1.22178	0.381579	0
	3.77987	0	-0.118852
	4.25339	-0.142157	-0.134259
	2.76998	0.637363	-0.112403
	4.91383	0.254386	0.135198
	4.996	0	0
	1.41377	0	0.0865672
	4.83824	0.376623	0
	1.03676	0.241667	-0.111538
	1.79934	0.173653	0
	2.0651	0.257778	0.29
	4.44895	0.185897	0
	1.69338	0.177914	-0.159341
	2.171	-0.245763	0
	4.53585	-0.172619	-0.151436
	2.77604	0.29	0
	2.04695	0.190789	0
	2.15401	0	0
	3.91328	-0.337209	0
	1.7548	0.125541	-0.0695444
	3.3709	0.339181	0
	1.77009	0.115538	-0.0448223
	0.416517	0.287129	0
	0.747423	1.58904	-0.165714
	0.349398	0	0
	0.7813	0	0
	0.253497	0.166667	-0.0447531
	0.182965	0	0.0835735
	0.746781	0.0865672	-0.176829
	0.454545	0.355828	-0.164306
	0.772189	0.416268	-0.126087
	0.448454	0.292929	0
	1.50162	0.232932	0.101399
	0.217228	-0.210145	0
	1.22801	0.18125	-0.138756
	0.451713	-0.208633	0.0932476
	0.490015	0	-0.171598
	1.47302	0	0
	0.486034	-0.408451	0
	0.426471	0.0734177	0
	0.909408	0.254386	0.113281
	0.833333	-0.5	-0.079235
	0.493384	0.120332	0.292929
	0.33105	-0.0803324	0
	0.619048	-0.255507	0.188312
	0.262206	-0.113281	0
	1.20044	0.557692	-0.097973
	1.11111	0.288557	-0.115079
	1.55785	-0.16763	0
	0.558519	0.142857	0
	1.79381	0.218868	-0.101045
	0.704739	0.232932	-0.162011
	0.815857	0.134884	-0.127753
	0.783784	0.25	0
	0.495727	0.310714	0
	0.835735	0.322222	0.104693
	0.522523	0.33526	0
	0.553699	0	0.0617021
	0.933333	0.277512	0
	0.434132	0.280193	0
	0.903427	0.322222	0.254386
	0.514184	-0.0816901	0
	0.820202	0.192053	0
	0.619217	0.625899	-0.0826211
	0.953947	0.511765	-0.101754
	0.810753	-0.42963	0.15847
	0.258929	0.211679	0.262443
	-0.252174	0.690476	-0.134884
	0.288557	1.22289	-0.0709046
	0.36478	-0.666667	0
	0.298201	0.221374	-0.145
	0.127193	0.763158	0.244726
	0.371795	0.332378	0.103203
	0.423358	0.302083	-0.193333
	0.464	0.665138	-0.109434
	0.18125	-0.216418	0.116466
	0.38796	0	0.102837
	0.154255	0.223938	-0.16763
	0	0.254386	-1.10476
	0.235772	0.190789	-0.0812325
	0.166667	-0.207143	-0.0843023
	0.254386	0	0
	0.405594	0.107011	0.0923567
	0.159341	0.365546	0
	0.190789	0.140097	0.0900621
	0.235772	0.737288	0
	0.408451	0.0763158	0
	-0.295918	1.56287	0
	0.515556	0.145	0.0917721
	0.341176	0.395904	0.147208
	0.511765	0.609244	0
	0.685039	0.91195	-0.102113
	0.254386	0.212195	0
	0.240664	0.245763	-0.108614
	0.3625	0.361371	0.0615711
	0.173653	-0.160665	0.0759162
	0.4	0.444785	-0.163842
	0.303665	0.604167	0
	0	0.885496	0.318681
	0	0.833333	-0.329545
	2.65493	0.64604	-0.135514
	1.37368	0.587045	0
	1.22105	1.52632	-0.163842
	0.923567	0.656604	-0.302083
	3.03488	0.517857	0.0714286
	1.62617	0.471545	0
	0.886463	0.448454	0
	3.32787	1.77551	-0.247159
	2.30973	0.574257	0.100694
	0.320442	1.25838	0.0819209
	2.03509	0.776786	0.31016
	1.54438	0.343195	0
	3.9875	0.75	-0.185897
	1.89542	1.34884	-0.0801105
	0.828571	0.43609	0
	4.49612	0.816901	0
	0.788043	1.08209	0.134259
	0.678363	0.399083	0.153439
	1.45	1.68387	0
	0.773333	0.167147	0
	3.00741	0.491525	0
	1.88618	0.766038	0
	2.8	0.401848	-0.147959
	0.957547	0.144279	0
	3.30702	0.84878	0
	1.00772	0	0
	1.79012	0.218868	0
	0.263636	0.713115	0
	2.27451	0.567515	0.103203
	1.21395	0.591837	0
	0.833333	0	-0.156334
	1.24731	-0.386667	0.134884
	1.69591	0.828571	-0.11284
	0.84466	0	0.108209
	2.56637	1.11538	-0.114398
	1.19178	0.322222	-0.0414878
	1.17886	-0.329545	-0.048495
	2.28425	0	0
	0.836538	0	-0.18125
	1.45	-0.674419	0.0609244
	1.11005	-0.325843	0.0555556
	2.47739	0.221374	0
	1.21849	-0.391892	-0.134259
	2.35135	0	0.123932
	3.43421	0	0.0614407
	1.46043	-0.522523	0
	1.91509	0.243697	0
	1.06531	-0.345238	0
	2.37705	-0.517857	0
	-0.345238	-0.39726	0
	0.245763	0	0
	0.268519	-0.773333	-0.116
	0.441624	-0.527273	0.0775401
	0.493197	0.278846	0.0657596
	0.184713	0.223077	0.0469256
	0	0.315217	0.0606695
	0.696	0.329545	0.205674
	-0.147959	0	0.0852941
	0.491525	0.0506108	-0.0509666
	0.355102	-0.0620985	0
	0	0.317808	0.0845481
	0.150259	0.271028	0
	0	0	-0.0953947
	0.330798	0.0773333	-0.100346
	0.857988	0.350242	-0.156334
	0.353659	0.0350665	-0.0454545
	0.331429	0.0759162	-0.0702179
	0.256637	0	0.112621
	0.095082	0.262048	0.0892308
	0.171598	0	0
	0.13615	0.0814607	-0.11284
	1.03571	0.192053	-0.213235
	0.707317	0.155635	-0.329545
	0.39726	0.0662857	-0.171598
	0	0.465241	0
	0.147959	0	0
	0.13615	-0.03989	0
	0.612676	0.0910042	-0.202797
	0.426471	0.097973	0
	0.59589	0.248714	0.583893
	0.533742	0.0682353	0.460317
	0.226562	0.355828	-0.376623
	0.402778	0.0473083	0.287129
	0.267281	0.0870871	0
	0.122363	-0.0474632	0
	0.404651	0.288557	0.230159
	-0.865672	0.141119	0
	0.0870871	-0.0659091	0.107807
	0.232932	0.154529	0
	0	0.0790191	0
	0.371795	0.102293	0.151042
	0.256637	0.0723192	0.138756
	0.122363	0.192053	0.216418
	0.245763	0.243697	-0.159341
	0.268519	0.15847	0.194631
	0.441624	0	0
	0.493197	0	-0.331429
	0.184713	0.123932	0
	0	-0.206406	0.389262
	0.696	0.338192	-0.26484
	-0.147959	0.111111	0.172619
	0.491525	0.0692124	-0.175758
	0.355102	-0.067757	0
	0	0.126087	0
	0.150259	0.0674419	0.143564
	0	0.0633188	-0.170588
	0.330798	0	-0.284314
	0.857988	-0.139423	-0.271028
	0.353659	0	0
	0.331429	-0.062635	0.371795
	0.256637	0	-0.0876133
	0.095082	0	0
	0.171598	0.144279	0.0895062
	0.13615	-0.084058	0.406542
	1.03571	0	0.138095
	0.707317	0	-0.273585
	0.39726	0.195286	0
	0	0.297945	-0.115308
	0.147959	0.0847953	0
	0.13615	0.140777	0
	0.612676	-0.0963455	-0.126638
	0.426471	0	0.0914826
	0.59589	0.074359	0
	0.533742	0.151042	0
	0.226562	0.329545	0
	0.402778	0.347305	-0.324022
	0.267281	0.175758	-0.0643016
	0.122363	0.111538	-0.101399
	0.404651	0.448454	0
	-0.865672	0.0941558	-0.0765172
	0.0870871	0	0
	0.232932	0	0
	0	-0.0656109	-0.0810056
	0.371795	0	0
	0.256637	0	0.169591
	0.122363	0	0.0705596
	1.55357	0.150649	0
	0.345238	0.315217	0
	-0.205674	0.503254	0.110899
	0.453125	0	-0.0957096
	0.508772	0.231076	0
	0	0.109848	0
	0.559229	-0.0976431	-0.0873494
	0.91195	0	0.155635
	1.45	-0.0973154
	0.863095	0.263636
	0.128319	0.0976431
	0.852941	0
	2.21374	-0.258929
	0.42233	0.215881
	1.54667	0.160221
	0.712281	0
	1.48295	0.231076
	1.23404	0
	1.38095	0.119835
	0.522523	-0.148718
	1.12403	0.102113
	1.27941	-0.2
	0.418269	0
	1.28889	0
	1.22105	0.109434
	0.27619	-0.266055
	0.799213	0
	1.20833	0
	0.134259	0.173653
	0.455497	0.377604
	0.504348	0.235772
	0.405594	0.170588
	3.7713	-0.0781671
	2.55556	0.119835
	3.44554	0.181818
	3.94298	0
	1.69416	0.384956
	3.08213	-0.138095
	2.33333	0.302083
	0.510563	0.388393
	1.17251	0
	4.83333	0
	3.99556	0.284314
	3.30081	-0.153846
	1.14242	0.101399
	3.5614	0.338192
	2.175	-0.169591
	1.74699	1.03236
	1.14625	0.0478548
	3.4	1.2454
	3.5	0.878788
	3.73778	-0.26484
	4.29082	0.218593
	1.22659	0
	2.54183	0.0823864
	3.41176	0.0863095
	4.80255	0.471545
	5.16288	-0.091195
	3.27575	0.74359
	2.34916	0
	3.82036	0.0459588
	4.48105	0.268519
	4.26471	0.623656
	2.96486	0.91404
	6.1625	0.705405
	3.77604	0.271875
	4.80829	-0.153439
	6.61029	-0.160665
	3.625	0.601036
	3.8866	-0.0747423
	3.20316	2.23077
	5.09268	1.13092
	0.756522	0.32133
	3.22222	0.836538
	1.34164	0
	1.7807	0.0590631
	2.7562	-0.0941558
	8.46903	0.517857
	4.05376	0.801105
	6.44444	0.514184
	2.09278	1.22105
	1.70033	0.258929
	4.97761	0.212454
	1.70588	0.285714
	2.25	0
	1.87097	0
	4.26756	0
	5.58607	0
	3.37046	0.0788043
	3.2312	-0.126087
	3.12308	0.211679
	1.40777	0
	2.36047	0
	2.67476	0
	2.87129	0.0966667
	2.2828	0
	3.84694	0
	2.92929	0
	2.67935	0.195286
	4.32661	0.180685
	4.43231	0
	3.93827	0
	1.72619	0.117409
	1.8913	0.368254
	2.34343	-0.214286
	2.94915	0.440729
	1.31156	0.0870871
	2.15702	0
	3.36827	0
	5.63889	0.136792
	2.41667	0
	3.50806	-0.102113
	2.7619	0.368644
	2.36236	0.356557
	3.22222	0.207143
	0.871245	0
	1.28481	0
	1.2518	0
	0.849099	-0.0454545
	1.26087	0.082153
	0.446841	0
	0.5387	0.16763
	0.958678	0.187097
	1.45	0.393665
	1.57229	0.0577689
	1.51905	0.39726
	0.809645	0
	2.07654	0
	1.59633	-0.160221
	0.621832	0.123932
	0.680505	0
	1.47458	0
	0.502165	0
	1.13725	0.471545
	1.79118	0.240664
	1.23113	-0.161111
	0.995423	0.267692
	1	0.321033
	1.1558	0.0553435
	1.8125	0.0983051
	0.873973	0
	1.40126	0.121339
	1.85671	0.288079
	0.716049	0.374194
	1.85794	0.734177
	1.25	0
	0.771277	0.197952
	1.27193	0.230159
	1.5371	0.597938
	2.47863	0.322222
	1.9398	0
	1.45485	0.160221
	1.27941	0
	1.11064	0
	0.935484	0.134884
	1.24834	0
	1.22824	-0.0983051
	1.54896	0.311828
	0.820755	0.446154
	1.07407	0
	0.800789	-0.297436
	0.508772	0
	1.46693	0.155914
	1.35938	0.522523
	0.857988	0.783784
	2.09787	0.13242
	5.13077	0.138095
	3.04321	0
	3.79325	0
	3.31429	1.40606
	2.81435	1.21557
	2.53398	0.395455
	4.64	0.115079
	2.24227	0.0767196
	0.75718	0.113725
	1.98479	0.085044
	1.03571	0.134571
	3.48	0.113503
	1.96354	0.0763158
	2.70667	0.1491
	0.639706	0.199541
	1.07407	0.304196
	2.69767	0.36478
	2.12994	-0.0719603
	3.22222	0.50289
	3.04032	0.0634573
	2.49219	0.189542
	3.38961	0.265244
	1.83544	-0.0826211
	3.76336	0
	3.99083	0.165242
	3.5291	0.567391
	1.29851	0.185897
	1.19588	0
	2.9685	0.109023
	1.77293	0.107209
	3.13514	0.406162
	3.15842	0
	2.44889	0.185897
	3.2013	0.0606695
	3.73267	0.165714
	3.20349	0.0957096
	2.38824	0.114398
	2.95631	0
	2.25556	0.173134
	4.10244	0.273585
	2.37019	0.258929
	3.28302	-0.110687
	2.10615	0.720497
	2.82468	0.0876133
	1.44398	0.127193
	3.22222	0.315217
	3.8	0.337209
	1.58904	0
	2.11258	0.226121
	2.32547	-0.114173
	3.5291	0
	3.79085	0.622318
	3.35374	0.441624
	2.653	0.36478
	1.74436	0
	1.4321	0.134571
	2.19111	-0.0973154
	1.24286	-0.109434
	2.22263	0
	1.62537	0.16763
	1.74205	0
	1.71968	0.127566
	2.72245	0.174174
	3.23381	0.0751295
	3.41176	-0.0483333
	2.71028	0
	1.64151	0.239669
	2.08562	-0.271028
	2.3547	0.414286
	1.67769	0
	1.26087	0.725
	1.47208	0.235772
	0.916996	-0.184713
	1.39759	0.207143
	1.0774	-0.169591
	0.813084	0
	1.74436	0.389262
	1.69018	0.491525
	0.365546	0
	0.220952	0
	1.24923	0.630435
	0.901914	0
	0.490141	0
	0.34252	0
	0.279383	0
	0.409412	-0.483333
	0.240997	-0.467742
	0.868914	-0.381579
	0.287129	-0.243698
	0.0895062	0
	0.995423	0.128319
	0.896907	0
	0.530488	0.207885
	0.343874	-0.152632
	0.786822	0.232
	0.627027	-0.169591
	1.1115	0
	0.85654	0
	0.428571	0
	0.750462	-0.145729
	1.0973	-0.224806
	0.656958	0.156757
	0.785553	0
	0.916996	0.0843023
	0.883657	0
	0.608392	0.245763
	0.111538	0.177914
	1.2772	-0.271028
	0.486811	0.135514
	0.955426	0.305263
	0.646497	0.0966667
	1.89956	0
	0.85654	0.26484
	0.922727	-0.116935
	1.10326	-0.15847
	1.20833	0
	1.46465	0.106618
	0.845833	0.298969
	1.45	0.163842
	0.513274	0.136792
	1.33553	0.320442
	1.35673	-0.170588
	0.84058	0.0983051
	0.650224	0.124464
	0.986395	0
	0.823344	0
	1.1685	0.253275
	0.738854	0
	0.497854	0.0953947
	0.834532	0.214022
	0.801105	0
	0.910995	-0.104693
	0.549242	-0.126638
	1.95506	0.381579
	0.959559	0
	-0.142157	0.0889571
	2.85246	0
	1.42157	-0.218045
	1.68932	0.153439
	0.493197	0
	2.36047	0.117886
	1.4581	-0.0803324
	1.2378	0.230159
	0.852941	0
	0.868263	0
	1.35514	0
	1.73653	-0.117886
	0.461783	0.201389
	0.338521	0.189542
	0.190789	0
	1.01754	0
	0.330798	0
	0.814607	0
	1.06912	0.163842
	1.26699	0
	1.20207	0.164773
	1.14286	0.305263
	0.86783	0
	1.276	0
	0.611241	0.504348
	0.560386	0
	0.474299	0
	0.776156	0.157609
	0.451713	0
	1.11064	0
	0.171598	0.134884
	0.651685	0
	1.00266	0.181818
	2.13497	-0.341176
	1.20833	0
	0.956044	-0.288557
	0.828571	0
	0.664122	0
	0.886111	-0.228347
	1.23932	0
	0.882129	-0.165714
	0.672464	-0.116
	0.350806	-0.238683
	0.495122	-0.216418
	1.00462	0.243697
	1.00578	0.391892
	0.721719	0
	0.946588	0.104693
	0.324385	0
	1.30128	0.121849
	0.447876	0
	0.890595	-0.197279
	0.308511	0.487395
	0.284314	0.163842
	0.439394	0.345238
	0.430693	0
	1.02473	0.369427
	0.211679	0.153439
	0.623656	0
	0.589831	0
	1.05307	0.417266
	0.835079	0.213235
	0.368957	0.166667
	1.24013	0
	0.953425	0
	0.380577	0.271028
	0.828571	-0.208633
	1.06967	0.321033
	0.511013	0.102473
	3.15217	0.517857
	1.05455	0.47027
	0	0
	1.16	-0.725
	1.49677	-0.26484
	0.690476	0.110687
	1.07407	0.201389
	0.895753	0.205674
	0.793313	-0.0892308
	0.491525	0.267281
	2.58416	0.465241
	0.504348	0.195946
	0.389262	0.292929
	0.889571	0
	1.42331	0.410377
	1.08614	-0.18239
	0.768212	0.119342
	0.185897	0
	0.90625	0.491525
	1.47685	0.394558
	0.776786	0
	1.16667	0.218045
	0.756522	-0.241667
	1.04639	0.331429
	0.867521	0.486034
	0	0
	0.679688	0
	0.773333	0
	0.591837	0.221374
	1.57609	0.184713
	0.734177	0.202797
	0.585859	0.257778
	1.17766	-0.295918
	1.07407	0
	0.42963	0.497143
	0.828571	0
	2.89097	0.42029
	2.35958	0
	2.00629	0
	1.29058	0
	2.03271	0
	2.5302	0.195946
	2.38824	0.625899
	1.10127	-0.126087
	0.667257	0.239669
	0.826211	0.417266
	2.92661	0
	2.30374	0
	3.58602	0.105072
	1.71852	0.375405
	2.42791	0.559486
	3.46091	0
	2.98529	0.282927
	1.95506	0.0932476
	2.57778	0.625899
	0.964371	0.973154
	2.09506	0.229551
	2.19244	0.29
	4.63194	0.215613
	1.16583	1.5037
	2.50196	0.467742
	2.60791	-0.0923567
	1.45729	0.847953
	0.977528	0
	2.30846	0.303665
	0.74359	0.992395
	1.49677	0.549242
	2.83696	0.666667
	2.57778	0.818548
	1.6156	0.287129
	1.32319	0.237705
	1.76995	1.03571
	1.41463	0.42029
	1.88545	0.3625
	1.95635	0.494318
	2.436	0.271028
	1.27273	1.10326
	2.70879	0.56129
	1.67016	0.284314
	3.32787	0.177914
	2.82397	0.928
	1.14978	0.330798
	3.625	0.2
	0.612676	0.305263
	0.716049	0.465863
	2.04706	0.2
	0.257778	0.884146
	0.803324	0.971292
	4.26471	0.453125
	0.440729	0.350453
	1.19925	0.60166
	2.57258	0.211679
	0.263636	0
	1.55357	0
	0.910995	-0.358025
	0.881459	0.399083
	1.03236	0.527273
	0.443878	0.69378
	0.852941	-0.266055
	0.97973	0.175758
	0.09699	0.317518
	0.587045	0
	0.584677	-0.483333
	0.961326	0.128319
	0.114625	-0.113725
	0.568627	0.173653
	1.04977	0.446154
	0.15847	0.194631
	0.871245	0.376623
	0.736041	0.152632
	0.771277	0.514793
	0.69378	0.169591
	2.50962	0.151832
	1.80311	0.42029
	0.617021	0
	1.12403	-0.213235
	1.06912	0.487395
	2.47287	0
	1.33163	0.154255
	1.05455	-0.116466
	1.60426	0.140777
	0.935484	0
	0.932143	-0.108614
	1.63636	0.13615
	2.07968	0.448916
	1.14978	-0.224806
	3.625	0.131222
	0.612676	0.192053
	0.716049	0
	2.04706	0
	0.257778	0.584677
	0.803324	0.232
	4.26471	0.342183
	0.440729	0.517857
	1.19925	0
	2.57258	0.245763
	0.263636	0.117886
	1.55357	0.913386
	0.910995	1.00495
	0.881459	0.676667
	1.03236	0.914414
	0.443878	0.647321
	0.852941	0
	0.97973	0
	0.09699	1.09434
	0.587045	0.159341
	0.584677	1.27673
	0.961326	0.217228
	0.114625	0.376623
	0.568627	0.471545
	1.04977	0.944186
	0.15847	0.563107
	0.871245	0.201856
	0.736041	0.820755
	0.771277	0.192053
	0.69378	0
	2.50962	0.565854
	1.80311	0
	0.617021	0.837545
	1.12403	0.586705
	1.06912	0.149485
	2.47287	0.930481
	1.33163	-0.173653
	1.05455	-0.0801105
	1.60426	2.14286
	0.935484	0.557692
	0.932143	0.394558
	1.63636	0.219697
	2.07968	0.253275
	4.6807	0.966667
	4.3	0.162465
	5.17427	0
	1.23623	-0.0656109
	3.34294	0.458498
	1.87854	0
	2.29379	0.888579
	4.11024	0
	1.51042	0.0765172
	3.0267	0.568627
	1.88108	0.644444
	1.12258	0.211679
	1.91117	0
	0.942238	0.37299
	1.59341	-0.0591837
	2.31559	0.0857988
	4.56849	-0.126638
	2.15613	0.734177
	1.60586	0
	0.796703	0
	2.80645	0.155914
	0.783784	0.395904
	1.87854	0.996183
	1.76292	0.091195
	2.59701	-0.0690476
	1.77716	0.89823
	2.97654	-0.227451
	2.23077	1.04317
	1.04882	0.416667
	3.53659	1.20207
	1.01399	1.36594
	2.05189	0.084058
	1.62755	0.978528
	2.94915	-0.0807799
	0.32342	1.28889
	3.06731	0
	1.94512	0.243697
	2.56962	0.0996564
	4.16034	0.206406
	0.649254	0.633188
	2.04126	0.131818
	3.83824	0.228346
	3.89785	0.125541
	1.5971	0.154255
	2.7685	0
	1.63018	0
	2.0402	0
	1.82677	0
	2.64387	0.261261
	1.62834	0
	2.19825	0.247863
	1.43921	0
	1.22535	0.162921
	3.93827	-0.114625
	2.55025	-0.471545
	3.23554	-0.105839
	0.904762	0.240664
	1.51634	0.95082
	2.60133	0
	1.53564	0.195946
	2.56962	0
	0.807281	-0.263636
	4.44932	0.187097
	3.95072	0
	3.03107	0.253275
	1.5947	0.114625
	3.71002	0
	3.47249	-0.282927
	2.64237	-0.205674
	3.22222	0.690476
	2.1548	0.513274
	3.29828	0
	3.40635	0
	2.88968	1.06618
	2.26957	0.945652
	2.01692	-0.152632
	2.69005	0.168116
	2.15429	0.252174
	2.33333	-0.358025
	5.89305	0.614407
	1.98349	0.249284
	3.53137	0.415771
	3.19929	0
	2.61935	0.170254
	2.33871	0.515556
	2.25243	0
	2.03976	0.0976431
	2.51698	0.426471
	2.86054	0
	2.2671	0.281008
	2.25155	0.255507
	1.50259	0.960265
	4.95636	-0.155914
	1.45	0.212844
	3.56923	0
	2.97768	0.277512
	2.13099	0.232932
	3.70677	0.338192
	5.00595	0.107011
	4.40179	0.360996
	2.25974	0
	2.2702	0.16763
	2.23077	0
	2.59944	0.356265
	2.5016	0.107407
	4.41797	0
	4.36559	0
	0.818342	0.09699
	1.52632	0.809302
	2.98056	0.154667
	1.875	0.487395
	-1.13974	0
	2.78477	0
	3.50242	-0.0947712
	0.95082	1.08503
	1.54569	0.216418
	5.88112	0
	-0.508772	0
	3.51515	0.069378
	1.81848	-0.0723192
	2.88845	0.835391
	2.4	0.121339
	3.54676	0.134259
	1.75275	0.0944625
	2.5	0.549242
	4.23451	0.0909091
	2.33166	0
	3.35648	0.175227
	5.8	0.441624
	3.20737	-0.09699
	5.29365	-0.16763
	2.48881	0.0932476
	3.10233	-0.077957
	1.62313	0.324022
	1.96833	0.7557
	3.60697	0
	1.33688	0
	3.98039	0.410377
	3.11682	0.398625
	3.28054	0.113725
	2.38356	0.981203
	-0.18125	0
	3.0381	0
	3.70213	0.338521
	4.18269	0.517857
	3.30978	0.233244
	2.61569	0.50289
	2.00769	0.497854
	2.65649	1.38095
	3.91411	0.448916
	2.97436	0.513274
	3.89785	1.00346
	2.82301	0.768212
	1.624	0.635965
	0.172619	0.321033
	0.351515	1.36325
	0.363636	-0.077748
	0.52968	0.141463
	0.239669	-0.0504348
	0.75817	0.458498
	0.690476	0.114173
	0.790909	-0.107407
	1.2518	0.454545
	1.27473	0.0669746
	0.711656	0.348348
	0.256637	0.732323
	0.351515	-0.107807
	1.66667	0
	0.483333	0.162921
	0.467742	-0.116935
	0.412811	-0.0935484
	0.538462	0.438066
	0.747851	-0.088685
	0.277512	0.09699
	0.669231	-0.192053
	1.09434	0.465863
	0.549763	0.42963
	0.410765	0.376623
	0.84058	0.56129
	0.527273	-0.0749354
	0.606695	0.489865
	1.40323	0.389262
	0.487395	-0.11284
	0.703883	0.609244
	1.28889	0
	0.58	0.0668203
	1.97727	0.134884
	0.875252	0.327684
	0.589831	-0.121339
	1.25227	0.165714
	1.74607	-0.273585
	0.404506	0.173653
	0.341176	-0.274882
	0.512367	0.77957
	0	0.107807
	0.631579	0.274448
	0.404887	-0.297436
	0.328054	0.18125
	1.24731	0.731092
	0.085044	0.125541
	0.831967	0
	0.952555	0.197279
	0.415133	0
	0.574695	1.98291
	0.852941	-0.127472
	0.451948	-0.219697
	0.408451	0
	0.595308	0
	0.236542	0.106227
	0.448223	0
	0.373391	-0.0629067
	0.847403	0.0736041
	0.667257	-0.125
	1.66554	0.214815
	0.316364	0.062635
	0.707317	-0.109023
	0.707317	0
	0.348558	0
	0.199313	0
	0.60312	-0.143564
	1.56757	0
	0.2334	0
	0.56546	0.0953947
	0.801843	-0.18239
	0.795511	0
	1.27753	-0.0810056
	0.7	-0.149484
	0.131818	0
	1.06357	0.185304
	0.324022	0
	0.871743	-0.156757
	0.378261	0
	0.557692	-0.0923567
	0.697115	0
	0.720497	0
	0.828571	0.180124
	0.95082	0
	0.798551	0.180124
	-0.0897833	0
	0.0895062	-0.125
	0.697115	-0.0640177
	0.564019	0.117409
	0.946939	-0.0938511
	2.5	0.135514
	0.857143	0.15847
	0.566406	0
	0.384956	0.137441
	0.329545	-0.0698795
	0.39726	-0.2
	0.577114	0
	0.889571	-0.223077
	0.516014	0.083815
	0.97973	0
	1.57823	0.0633188
	1.71505	0.0602911
	1.13408	-0.123932
	0.541045	0
	0.356557	0
	1.54106	0.381579
	2.48571	0
	0.975962	0.143564
	0.810056	-0.355828
	1.14474	0.0683962
	1.35938	0.360248
	1.0973	0
	1.31818	0
	0.757463	0.295918
	1.36325	0
	2.31159	0.156757
	0.682353	0.232
	0.803077	0.111969
	0.574257	0.173653
	0.295918	0
	1.5	0
	1.43694	0.47541
	0	0.367089
	1.8125	0
	1.1704	0.39726
	0.214815	0.18125
	0.805556	0
	0.861386	0
	0.740426	0.188312
	1.07407	0.145729
	0.557692	0.31016
	1.04505	0
	1.01754	-0.197279
	0.763158	0.623656
	1.09953	0
	0.42029	0.0870871
	0.801843	0.344214
	0	0.0807799
	0.333333	0
	1.4	0.130631
	1.11538	0.126087
	0.172619	0.134259
	0.5	0
	1.8125	0.291457
	0.173134	0.147959
	0.287129	0
	0.862454
	1.03571
	1.19412
	0.594262
	1.5037
	1.20118
	0.577689
	1.12077
	2.44578
	2.05674
	1.77551
	0.584677
	0.996183
	1.74
	2.20468
	0.594262
	0.153439
	1.54508
	0.682353
	0.852941
	0.737288
	0.375405
	0.564202
	0.507154
	0.389262
	0.126638
	1
	0.865672
	1.40672
	1.23404
	0.162921
	0
	0.935484
	0.594262
	0.401384
	0.373391
	1.03836
	1.10234
	1.181
	1.06227
	0.683962
	0.881459
	0.627706
	0.922261
	0.64
	0.496198
	0.59589
	0.35109
	0.353659
	0.39726
	0.535055
	0.397866
	0.698795
	1.18553
	1.15014
	1.13725
	0.798165
	0.367089
	0.472826
	0.765396
	0.557692
	0.77957
	0.871245
	0.695572
	0.267898
	0.669231
	0.834532
	0.953052
	0.846715
	0.438287
	0.663399
	0.339465
	0.318681
	1.97279
	0.340675
	0.958678
	0.894273
	0.609244
	0.556355
	0.732852
	0.604167
	0.281553
	0.560386
	0.692308
	1.69591
	0.534562
	0.75
	0.187702
	0.981203
	0.681208
	0.656604
	0.925532
	1.0087
	0.451713
	0
	0.935484
	0.716049
	0.302083
	0.679688
	0.87218
	0.0903427
	0.448454
	0.674419
	0.47541
	0.402778
	0.805556
