# Supplementary material for: Structure of the human KMN complex and implications for regulation of its assembly
Source: Nat Struct Mol Biol. 2024 Mar 8;31(6):861–73. doi: 10.1038/s41594-024-01230-9 (PMC11189300; doi:10.1038/s41594-024-01230-9)
Supplement: Supplementary file 13 — Statistical Source Data. [file 41594_2024_1230_MOESM13_ESM.xlsx]

## Sheet: Mis12
Mis12WT	Mis12M18	Mis12M19
-0.06016	0.170398	0.383756
-0.01086	0.255274	0.384838
0.046212	0.262478	0.414328
0.170919	0.297374	0.432897
0.172837	0.303159	0.43702
0.256458	0.345658	0.452126
0.319841	0.355339	0.457344
0.326086	0.357688	0.458451
0.346268	0.361988	0.468608
0.363301	0.381525	0.473382
0.369251	0.381556	0.47736
0.371682	0.390303	0.492495
0.382744	0.392231	0.494031
0.435424	0.395408	0.501052
0.4369	0.403533	0.508038
0.439305	0.4064	0.509541
0.439611	0.40999	0.518553
0.442177	0.412761	0.521027
0.455808	0.41471	0.53486
0.460771	0.415835	0.538736
0.46416	0.418805	0.540843
0.465763	0.420047	0.545128
0.469238	0.428471	0.546842
0.474898	0.434624	0.550622
0.474938	0.451613	0.558845
0.477303	0.453582	0.564478
0.480436	0.454009	0.566077
0.482164	0.454774	0.567792
0.485336	0.464329	0.580851
0.487827	0.470677	0.580982
0.496303	0.473523	0.583484
0.509983	0.478617	0.58602
0.51139	0.482288	0.592953
0.51192	0.490039	0.594289
0.513572	0.492855	0.595712
0.516233	0.495476	0.599588
0.518741	0.508074	0.604298
0.52163	0.509657	0.605502
0.522856	0.510228	0.612636
0.526817	0.510254	0.624418
0.527804	0.515672	0.625465
0.531638	0.51713	0.627458
0.553737	0.519836	0.629049
0.554176	0.527071	0.632559
0.556813	0.529667	0.636527
0.556962	0.532872	0.639141
0.558115	0.536466	0.639474
0.561771	0.536966	0.646188
0.563928	0.537098	0.64866
0.564946	0.540412	0.648765
0.568356	0.54058	0.657243
0.571163	0.542775	0.659312
0.591161	0.544585	0.661822
0.592971	0.544802	0.666013
0.593112	0.546003	0.666187
0.593544	0.550771	0.666261
0.593924	0.551706	0.667224
0.602366	0.551894	0.676537
0.604298	0.551907	0.67666
0.604408	0.553402	0.677489
0.604945	0.557551	0.678667
0.611268	0.558115	0.679376
0.616449	0.558573	0.680508
0.617231	0.559136	0.682722
0.617806	0.560792	0.684757
0.62053	0.561455	0.690685
0.621235	0.561482	0.691813
0.622875	0.5615	0.694093
0.631724	0.563234	0.707618
0.634476	0.568522	0.709307
0.634906	0.570173	0.710409
0.636687	0.570231	0.713147
0.637616	0.57086	0.715976
0.639396	0.571141	0.718435
0.644196	0.572574	0.723542
0.645037	0.574097	0.728004
0.649118	0.575522	0.736151
0.649549	0.576222	0.737458
0.653958	0.577236	0.739128
0.655324	0.578786	0.739295
0.65598	0.579271	0.740444
0.659712	0.580468	0.740575
0.66468	0.580705	0.741992
0.665267	0.582615	0.743111
0.667784	0.583484	0.743586
0.668575	0.584614	0.75429
0.669041	0.588033	0.754323
0.669083	0.589845	0.75585
0.66978	0.590327	0.761297
0.670611	0.590364	0.762229
0.675374	0.594833	0.765261
0.676003	0.599221	0.772242
0.682308	0.604776	0.774538
0.68326	0.605885	0.778356
0.685612	0.607863	0.779236
0.687171	0.609085	0.785115
0.690999	0.610005	0.794963
0.695092	0.610227	0.798414
0.695873	0.613355	0.80229
0.69811	0.613822	0.802824
0.698795	0.61462	0.804412
0.703045	0.617726	0.805718
0.703149	0.617913	0.807094
0.703976	0.620437	0.807617
0.704004	0.624003	0.807692
0.709363	0.624836	0.808976
0.713147	0.624922	0.80944
0.713147	0.6259	0.813718
0.713806	0.62601	0.814728
0.715593	0.627569	0.815972
0.715828	0.627789	0.817641
0.71633	0.628852	0.818256
0.716712	0.628986	0.820825
0.720151	0.629247	0.823427
0.722784	0.629247	0.826804
0.723388	0.632559	0.829033
0.725746	0.634834	0.832004
0.731718	0.635916	0.835999
0.732685	0.6365	0.836674
0.733522	0.637637	0.836797
0.734246	0.640042	0.837172
0.734698	0.640211	0.838311
0.735082	0.641157	0.839367
0.735991	0.641493	0.8414
0.736167	0.641832	0.84281
0.738572	0.643548	0.843348
0.74139	0.643746	0.844339
0.742562	0.644978	0.846051
0.742861	0.646807	0.846076
0.743845	0.646956	0.847218
0.743941	0.648458	0.848016
0.745707	0.648919	0.84922
0.747432	0.650222	0.850377
0.749646	0.650314	0.851553
0.751844	0.651134	0.852098
0.752766	0.654275	0.85752
0.754859	0.655292	0.859838
0.75547	0.657298	0.862677
0.758449	0.65867	0.862752
0.767681	0.65912	0.863122
0.768613	0.665376	0.867121
0.768661	0.665789	0.869505
0.770315	0.667272	0.870531
0.773715	0.667923	0.872949
0.774069	0.66797	0.873441
0.774967	0.668575	0.877615
0.776455	0.66929	0.878128
0.778373	0.671117	0.879547
0.779325	0.676081	0.8839
0.779512	0.678029	0.884244
0.781718	0.687923	0.889176
0.782106	0.693872	0.89004
0.785952	0.694255	0.891433
0.78649	0.696345	0.891889
0.788536	0.697643	0.894276
0.789138	0.698096	0.89444
0.790816	0.698105	0.895226
0.791262	0.69895	0.905336
0.791593	0.700666	0.905721
0.792761	0.701078	0.906831
0.797705	0.703595	0.915136
0.797857	0.704606	0.921319
0.797934	0.706015	0.92178
0.803458	0.706015	0.922172
0.804821	0.707575	0.92327
0.804896	0.707994	0.924023
0.805675	0.710073	0.924719
0.807178	0.718031	0.92709
0.807703	0.719838	0.928347
0.809291	0.720575	0.929732
0.811058	0.720701	0.933738
0.81359	0.721159	0.933882
0.815178	0.721367	0.934707
0.815381	0.721512	0.936005
0.817314	0.721915	0.938593
0.817855	0.72246	0.93885
0.820016	0.725068	0.939266
0.821669	0.725731	0.943326
0.824993	0.729731	0.94387
0.826814	0.730383	0.944304
0.826976	0.730443	0.944829
0.828947	0.731299	0.945243
0.832366	0.732393	0.945609
0.832964	0.733522	0.946847
0.834566	0.733625	0.949333
0.835036	0.733657	0.950862
0.836576	0.737021	0.955334
0.83866	0.740575	0.955863
0.839052	0.741341	0.957803
0.840121	0.742136	0.959352
0.841077	0.744667	0.962075
0.84281	0.745297	0.962412
0.844053	0.745989	0.963807
0.84527	0.746786	0.963874
0.845283	0.749164	0.970807
0.847651	0.752045	0.973294
0.848291	0.754065	0.975419
0.849613	0.755096	0.975654
0.850146	0.755096	0.976508
0.850211	0.755935	0.976701
0.852559	0.755975	0.97737
0.8535	0.757108	0.979125
0.854752	0.758963	0.979419
0.854917	0.76246	0.981011
0.855776	0.76329	0.98265
0.856744	0.764086	0.983799
0.859548	0.768004	0.986682
0.859596	0.768477	0.988372
0.864541	0.770333	0.99006
0.867539	0.773637	0.990481
0.868361	0.774841	0.992623
0.870488	0.77543	0.992664
0.873346	0.775547	0.992919
0.876026	0.781126	0.993311
0.87651	0.7816	0.995175
0.878388	0.783866	0.995776
0.879222	0.78629	0.995946
0.880641	0.78647	0.996784
0.88342	0.787152	0.998405
0.885964	0.788963	0.999343
0.892931	0.78926	0.999738
0.893164	0.789402	1.00059
0.894617	0.789555	1.00064
0.898107	0.789837	1.00256
0.899282	0.789994	1.00286
0.900817	0.794019	1.00394
0.902389	0.795679	1.00411
0.905369	0.796347	1.0072
0.905789	0.797376	1.00741
0.906026	0.801189	1.00899
0.907164	0.801613	1.01122
0.911243	0.807466	1.01178
0.914743	0.808368	1.01249
0.915657	0.809737	1.01744
0.915724	0.810319	1.01808
0.915988	0.811029	1.01837
0.916903	0.812344	1.01946
0.917447	0.813181	1.02049
0.920859	0.813341	1.0211
0.933948	0.813485	1.02408
0.939564	0.813792	1.02434
0.945789	0.815496	1.02714
0.946965	0.815661	1.02784
0.947326	0.816365	1.028
0.947366	0.820119	1.03041
0.954282	0.822473	1.03715
0.955264	0.822861	1.0393
0.955869	0.824576	1.0426
0.956938	0.825863	1.04311
0.957958	0.82594	1.04363
0.958066	0.827916	1.04602
0.958541	0.834329	1.05015
0.959313	0.834669	1.05027
0.9623	0.835182	1.0509
0.969576	0.836674	1.05326
0.969674	0.836871	1.05391
0.97	0.837685	1.05797
0.970273	0.840738	1.05946
0.970807	0.84185	1.06011
0.970838	0.842939	1.06474
0.970924	0.844779	1.06509
0.972473	0.848703	1.06641
0.972473	0.850201	1.07611
0.974774	0.851644	1.07626
0.977572	0.856733	1.07894
0.98291	0.858707	1.07958
0.985554	0.860513	1.08285
0.989176	0.86053	1.08458
0.989673	0.861102	1.08545
0.990898	0.861124	1.08849
0.991374	0.866671	1.09019
0.991813	0.868071	1.09201
0.996991	0.883366	1.09409
0.997356	0.884731	1.09825
0.997949	0.887898	1.09849
0.999955	0.888625	1.0985
1.00005	0.889043	1.09943
1.00207	0.889595	1.10572
1.00348	0.89268	1.10862
1.00404	0.895467	1.10934
1.00429	0.898161	1.11736
1.00479	0.898459	1.12066
1.0087	0.901921	1.1219
1.01068	0.904238	1.12533
1.0109	0.906841	1.12696
1.01319	0.915433	1.13444
1.0161	0.916903	1.13555
1.01761	0.916903	1.1396
1.01942	0.918377	1.14061
1.0203	0.921148	1.1416
1.02058	0.923981	1.14299
1.02058	0.92955	1.1453
1.0242	0.929605	1.14705
1.02573	0.937888	1.14844
1.02676	0.945092	1.15159
1.03179	0.945951	1.15163
1.03209	0.946629	1.15224
1.03453	0.946763	1.15295
1.03865	0.949033	1.15362
1.0395	0.949099	1.15669
1.04587	0.951488	1.16123
1.05013	0.952201	1.16127
1.05366	0.955616	1.16179
1.05713	0.955733	1.16371
1.06025	0.956541	1.17573
1.06055	0.959817	1.17744
1.0608	0.960671	1.17748
1.06563	0.962996	1.17956
1.06972	0.963373	1.18409
1.07374	0.964411	1.18549
1.07618	0.970321	1.18658
1.0772	0.972028	1.18858
1.07772	0.973867	1.19315
1.07867	0.975333	1.20119
1.08047	0.976701	1.20191
1.08174	0.977503	1.20411
1.08245	0.97821	1.20556
1.08293	0.980885	1.20602
1.09155	0.982396	1.21012
1.09255	0.98675	1.21047
1.09589	0.994694	1.21176
1.09658	0.997646	1.21276
1.09735	1.00596	1.21688
1.10095	1.00701	1.21986
1.10823	1.01155	1.22254
1.10898	1.01736	1.22254
1.10902	1.0205	1.22298
1.11086	1.02946	1.22755
1.11104	1.03179	1.22799
1.1133	1.03346	1.23095
1.11406	1.03356	1.23752
1.11674	1.03675	1.23777
1.11716	1.0368	1.23824
1.11862	1.04568	1.23849
1.12395	1.04639	1.23915
1.12814	1.05359	1.24403
1.12893	1.05452	1.24954
1.13195	1.06098	1.25008
1.13224	1.06286	1.25471
1.13398	1.06343	1.25903
1.14056	1.06628	1.26157
1.14081	1.0672	1.26348
1.14302	1.06972	1.27668
1.14363	1.06972	1.28122
1.14685	1.07538	1.28424
1.14896	1.07603	1.28701
1.15045	1.08432	1.29104
1.15076	1.09452	1.29104
1.15481	1.09663	1.29294
1.15679	1.0968	1.29492
1.15692	1.09879	1.29695
1.1574	1.10165	1.29986
1.16104	1.11208	1.3012
1.16207	1.12345	1.30808
1.16493	1.12499	1.31083
1.16565	1.12915	1.31192
1.16655	1.13085	1.31576
1.16658	1.13264	1.31857
1.16697	1.13442	1.32028
1.17139	1.13499	1.32142
1.1749	1.13693	1.33063
1.17616	1.13959	1.33617
1.17621	1.14581	1.34419
1.17751	1.15664	1.34589
1.17774	1.16156	1.34858
1.18382	1.16467	1.35598
1.18599	1.16481	1.36464
1.1909	1.18162	1.36496
1.19516	1.18167	1.36742
1.19628	1.18858	1.36825
1.20134	1.20599	1.37407
1.20403	1.20725	1.38802
1.20941	1.21378	1.39658
1.21428	1.21413	1.40773
1.21458	1.21815	1.41087
1.21712	1.2239	1.41112
1.22196	1.22924	1.41294
1.2281	1.25154	1.41522
1.23049	1.25365	1.41902
1.23195	1.25981	1.42864
1.23377	1.26004	1.43278
1.23455	1.26089	1.45221
1.23792	1.26461	1.47955
1.24068	1.28532	1.48214
1.24518	1.30344	1.49131
1.24586	1.30389	1.49971
1.24595	1.31382	1.50553
1.24747	1.31443	1.50592
1.24856	1.31486	1.50644
1.24858	1.32888	1.50749
1.25449	1.33005	1.51079
1.25825	1.3356	1.51418
1.25979	1.35352	1.52354
1.2624	1.35981	1.52398
1.27056	1.37042	1.53194
1.27316	1.38116	1.53581
1.27676	1.38263	1.54406
1.28366	1.38636	1.54913
1.28594	1.40159	1.55472
1.28987	1.41342	1.56192
1.29258	1.41633	1.58875
1.2931	1.4344	1.59038
1.29463	1.44506	1.59067
1.29694	1.46383	1.59581
1.30252	1.48541	1.60458
1.3065	1.48572	1.62172
1.31327	1.51314	1.63671
1.31384	1.51831	1.6552
1.31507	1.52696	1.68481
1.31588	1.53081	1.68857
1.31618	1.55122	1.73552
1.31777	1.56344	1.77041
1.31832	1.57073	1.79421
1.31901	1.57541	1.83651
1.3218	1.66053	1.85564
1.32225	1.70409	1.85648
1.32296	1.73589	1.89547
1.32307	1.77911	1.94562
1.32461	1.81067	1.96115
1.32847	1.8193	1.98141
1.33246	1.84626	2.08001
1.33439	1.85903	2.10678
1.33715	1.9209	2.1706
1.34208	2.04393	2.22409
1.34413	2.21785	2.23849
1.34415	2.53563	3.12687
1.34749		3.32377
1.35346	-0.58794	0.428167
1.35428	-0.42794	0.505519
1.36414	0.055425	0.537355
1.36982	0.060351	0.542482
1.3721	0.166667	0.626825
1.38205	0.180189	0.658376
1.3823	0.370144	0.699293
1.38455	0.377195	0.700504
1.38867	0.391987	0.711842
1.38918	0.436468	0.721691
1.39322	0.472901	0.734
1.39711	0.477936	0.77962
1.39886	0.526087	0.798543
1.4017	0.535726	0.820398
1.40329	0.538491	0.823599
1.40372	0.56286	0.82594
1.4043	0.569101	0.826766
1.40446	0.587673	0.842565
1.40631	0.594029	0.847596
1.41079	0.595571	0.854346
1.41217	0.618986	0.85565
1.41581	0.630087	0.863405
1.41599	0.638685	0.867649
1.42085	0.646619	0.868691
1.42929	0.646619	0.931606
1.4403	0.669713	0.944627
1.44727	0.676517	0.945802
1.45105	0.681815	0.957267
1.45176	0.699525	0.961477
1.45176	0.740673	0.986761
1.46455	0.762009	0.986907
1.47705	0.763819	0.986993
1.48483	0.772266	0.988688
1.50007	0.778167	0.995576
1.51019	0.779588	0.997435
1.51422	0.801713	1.00348
1.51763	0.809859	1.01977
1.52056	0.817661	1.02252
1.52721	0.82424	1.03874
1.52817	0.82424	1.06097
1.52817	0.825811	1.07522
1.53847	0.834543	1.07615
1.54466	0.839754	1.09571
1.54567	0.84139	1.10227
1.54734	0.843469	1.10671
1.55596	0.848688	1.12424
1.57023	0.850016	1.13158
1.57141	0.85307	1.13158
1.57167	0.865329	1.14138
1.57738	0.869997	1.16267
1.58394	0.883917	1.16406
1.58695	0.890666	1.17038
1.59226	0.891954	1.17319
1.59958	0.902724	1.17792
1.60458	0.905267	1.18188
1.60773	0.905267	1.18592
1.6086	0.906379	1.18973
1.60958	0.910997	1.19929
1.61009	0.919987	1.20554
1.61461	0.922565	1.21115
1.61865	0.92451	1.21512
1.62112	0.924988	1.22369
1.64572	0.931893	1.23177
1.65063	0.938232	1.2354
1.65245	0.946312	1.24198
1.65611	0.947373	1.25795
1.66115	0.950104	1.26029
1.66876	0.956268	1.26144
1.68562	0.958703	1.26271
1.68724	0.960898	1.26696
1.688	0.968292	1.26762
1.69247	0.969069	1.26768
1.69663	0.971885	1.2782
1.71752	0.9784	1.27986
1.74076	0.985258	1.2845
1.75186	0.989802	1.28915
1.7639	0.991882	1.29324
1.7702	0.995794	1.29519
1.77057	1.0021	1.29661
1.77746	1.00739	1.29704
1.78429	1.00775	1.29755
1.81029	1.00814	1.30352
1.81271	1.01177	1.31247
1.81733	1.0181	1.31979
1.83136	1.02352	1.32018
1.84725	1.02457	1.32185
1.85078	1.02515	1.32407
1.85696	1.02681	1.333
1.86437	1.02928	1.33341
1.88474	1.03031	1.33705
1.93591	1.03216	1.34989
1.94134	1.03636	1.35335
1.96714	1.03648	1.35877
1.98074	1.04265	1.36686
2.00572	1.04364	1.36843
2.04983	1.04513	1.37509
2.08066	1.04532	1.37638
2.08188	1.05076	1.38109
2.13944	1.05311	1.38147
2.13944	1.05752	1.38259
2.18058	1.05879	1.38845
2.21795	1.06678	1.39136
2.25279	1.06702	1.39272
2.37306	1.07152	1.39633
2.38519	1.07726	1.39974
2.434	1.07921	1.40196
2.57525	1.08531	1.40603
2.62363	1.08786	1.4116
2.68674	1.09107	1.41712
2.72606	1.09315	1.4183
2.90037	1.10656	1.4186
3.07779	1.11101	1.42414
3.11271	1.114	1.4262
3.31438	1.11444	1.42653
3.35179	1.11542	1.42835
3.36962	1.11761	1.43002
3.4231	1.12049	1.43806
3.53289	1.12081	1.43845
3.60413	1.12547	1.43903
3.7534	1.12619	1.44154
3.98265	1.12673	1.44208
4.07373	1.13158	1.45268
4.22912	1.13158	1.45341
4.78827	1.13158	1.45542
5.19129	1.13158	1.45602
	1.1449	1.46356
	1.14763	1.46545
	1.14976	1.47251
	1.15294	1.47294
	1.15941	1.47767
-0.96993	1.1677	1.48277
-0.52371	1.17302	1.48342
-0.24294	1.17529	1.48444
-0.1539	1.17572	1.48675
-0.11743	1.18078	1.49588
-0.10287	1.18232	1.50007
-0.07737	1.18431	1.50878
-0.03925	1.19011	1.51218
-0.01605	1.19199	1.51433
-0.01271	1.19522	1.5168
-0.00854	1.19657	1.52165
-0.00838	1.19724	1.52296
0.039938	1.1989	1.52776
0.071563	1.19898	1.53199
0.0925	1.20381	1.53231
0.101452	1.20702	1.53681
0.11696	1.20816	1.53845
0.122034	1.20853	1.54597
0.122808	1.20984	1.54684
0.124278	1.21127	1.54912
0.126271	1.21193	1.55102
0.129542	1.21438	1.55155
0.143238	1.21457	1.55324
0.146011	1.21963	1.55665
0.175537	1.21986	1.56611
0.18497	1.21999	1.56889
0.190037	1.22227	1.56935
0.195776	1.22466	1.57472
0.199691	1.22588	1.5787
0.214611	1.23103	1.58074
0.225565	1.2311	1.58212
0.226317	1.23268	1.58729
0.228514	1.23278	1.58999
0.242877	1.23314	1.5926
0.243726	1.23607	1.59703
0.250074	1.23746	1.59717
0.252398	1.23989	1.60441
0.258259	1.24362	1.60912
0.259321	1.2507	1.61116
0.269425	1.25535	1.61323
0.271241	1.26327	1.61655
0.280095	1.26899	1.62028
0.284721	1.27528	1.62416
0.29015	1.27693	1.62838
0.293777	1.27838	1.63796
0.294875	1.27851	1.63857
0.297997	1.28324	1.63946
0.301756	1.28552	1.64328
0.306691	1.2865	1.65116
0.309253	1.28702	1.6579
0.315791	1.29324	1.67988
0.315962	1.29649	1.68249
0.331063	1.29673	1.68797
0.331671	1.30504	1.68962
0.333777	1.3069	1.69142
0.33887	1.3069	1.69166
0.355641	1.31125	1.69538
0.361903	1.3158	1.69596
0.388289	1.31882	1.6963
0.388982	1.3207	1.69738
0.406942	1.33297	1.69893
0.411485	1.3331	1.70346
0.413396	1.33408	1.70892
0.416215	1.34049	1.70906
0.418594	1.34136	1.71385
0.419105	1.34509	1.71593
0.421947	1.34546	1.71816
0.424802	1.34698	1.71935
0.429347	1.35102	1.72066
0.4404	1.35577	1.72271
0.441398	1.36037	1.72511
0.452634	1.36112	1.72813
0.453797	1.36476	1.73174
0.454098	1.36528	1.73377
0.457057	1.36594	1.73448
0.465251	1.37286	1.73562
0.466232	1.37326	1.73645
0.466778	1.37941	1.73659
0.478747	1.38282	1.7409
0.47975	1.38865	1.74209
0.482503	1.39212	1.74353
0.483074	1.39602	1.74767
0.48416	1.40075	1.75275
0.490353	1.40242	1.75352
0.509357	1.40655	1.76193
0.511772	1.40683	1.76407
0.512749	1.40698	1.76503
0.513725	1.41028	1.76846
0.518283	1.41734	1.7721
0.518761	1.41947	1.77338
0.522982	1.4212	1.77896
0.523635	1.42266	1.77896
0.528073	1.42285	1.78063
0.530867	1.42378	1.78269
0.530974	1.43043	1.78455
0.531581	1.43085	1.79353
0.53198	1.43216	1.79722
0.535209	1.43392	1.80651
0.538232	1.43534	1.81053
0.544107	1.43693	1.81424
0.545342	1.44398	1.81621
0.546282	1.44412	1.81813
0.547022	1.445	1.82103
0.547773	1.44653	1.82642
0.559773	1.4478	1.83127
0.562734	1.44932	1.83379
0.563749	1.45091	1.83586
0.569025	1.45119	1.84469
0.571215	1.45849	1.85121
0.574018	1.45934	1.85259
0.582226	1.46355	1.85446
0.588424	1.46865	1.85678
0.589751	1.46942	1.86112
0.595994	1.47017	1.86245
0.601038	1.47017	1.86276
0.612509	1.4718	1.86311
0.614849	1.47232	1.86582
0.621939	1.47505	1.86867
0.630719	1.48679	1.87369
0.634645	1.48877	1.88687
0.635721	1.4947	1.88695
0.636098	1.49655	1.89125
0.638463	1.49898	1.89302
0.646619	1.50159	1.91567
0.652959	1.50878	1.91741
0.653233	1.50878	1.92125
0.653804	1.51043	1.92788
0.657049	1.51501	1.93107
0.666571	1.51543	1.9315
0.669388	1.52213	1.93579
0.678258	1.52275	1.93685
0.679845	1.53199	1.9441
0.682406	1.53414	1.95368
0.685808	1.53788	1.95368
0.693551	1.54241	1.95521
0.699682	1.55395	1.95616
0.700504	1.55593	1.95687
0.710114	1.55593	1.96395
0.714475	1.55745	1.9733
0.715503	1.56122	1.97745
0.716366	1.56788	1.98131
0.716552	1.56861	1.9945
0.716804	1.57011	1.9956
0.717288	1.57546	1.99778
0.721942	1.58517	1.99894
0.727447	1.59327	1.99941
0.73108	1.59491	1.99991
0.731803	1.60239	2.00169
0.737625	1.60631	2.00627
0.739302	1.60862	2.00668
0.740884	1.61251	2.00715
0.74323	1.61528	2.00897
0.745617	1.62113	2.00983
0.748842	1.63119	2.01285
0.749001	1.63201	2.01438
0.754389	1.63751	2.01795
0.754389	1.63885	2.02041
0.756491	1.64046	2.02254
0.757898	1.64241	2.02329
0.763161	1.64522	2.02364
0.763646	1.64529	2.02654
0.766177	1.6486	2.02701
0.766962	1.6515	2.03151
0.767657	1.65847	2.0319
0.774242	1.66041	2.03326
0.774736	1.66505	2.03586
0.775389	1.66578	2.03756
0.782124	1.67223	2.03997
0.785181	1.67474	2.04361
0.785498	1.67491	2.04366
0.786589	1.67926	2.05796
0.79368	1.68151	2.05948
0.798064	1.68316	2.06141
0.800037	1.68335	2.06257
0.805971	1.68472	2.06794
0.809454	1.68983	2.07374
0.809757	1.69435	2.07696
0.825858	1.70346	2.0841
0.833799	1.70388	2.088
0.835358	1.70862	2.08908
0.837614	1.72533	2.09957
0.83821	1.73428	2.10041
0.841984	1.73657	2.11465
0.842259	1.73993	2.11545
0.848688	1.74701	2.11641
0.854727	1.74881	2.11755
0.856864	1.74968	2.1239
0.857261	1.75241	2.13787
0.858073	1.755	2.1396
0.865033	1.75912	2.14053
0.865487	1.76939	2.14587
0.868259	1.77263	2.1492
0.883454	1.77701	2.15331
0.89212	1.78764	2.1603
0.895837	1.78838	2.18057
0.906303	1.79141	2.18234
0.911446	1.79213	2.18483
0.912955	1.79793	2.19123
0.914093	1.80192	2.19615
0.917501	1.81586	2.20847
0.922031	1.81691	2.21123
0.922365	1.8198	2.21754
0.925384	1.82143	2.22388
0.926138	1.83932	2.23959
0.930169	1.84351	2.24148
0.93266	1.84431	2.24366
0.93306	1.85226	2.25408
0.933447	1.85416	2.26317
0.934787	1.86702	2.26317
0.935797	1.86812	2.26317
0.938067	1.872	2.26935
0.938248	1.87334	2.27177
0.941119	1.87361	2.27305
0.941721	1.89383	2.28006
0.950185	1.89707	2.28135
0.953685	1.89855	2.28399
0.957494	1.90618	2.29173
0.957494	1.93197	2.29182
0.959086	1.94649	2.31237
0.961165	1.95347	2.31566
0.966389	1.95733	2.32325
0.967428	1.95973	2.32489
0.967865	1.96623	2.32845
0.977134	1.97354	2.32973
0.977149	1.97425	2.3366
0.980964	1.97641	2.34083
0.9834	1.97692	2.34328
0.983638	1.98027	2.34795
0.985797	1.99213	2.35701
0.98689	1.99516	2.35907
0.986945	1.99847	2.36204
0.988647	2.00001	2.37318
0.990136	2.00097	2.37923
0.990588	2.0028	2.38074
0.992618	2.01563	2.38347
0.993189	2.0185	2.38362
0.994102	2.04237	2.38415
0.997818	2.04933	2.38706
0.997881	2.05026	2.38994
0.998976	2.05586	2.39216
0.999235	2.05994	2.40957
1.00076	2.06541	2.40993
1.00261	2.06983	2.41037
1.00309	2.07917	2.4209
1.00895	2.0872	2.42725
1.01759	2.09857	2.43416
1.01814	2.11388	2.44067
1.01843	2.12095	2.44962
1.01913	2.14582	2.45079
1.02575	2.14874	2.45958
1.02772	2.16165	2.47567
1.02871	2.1634	2.4863
1.03729	2.16538	2.48949
1.0377	2.17173	2.49185
1.03781	2.20069	2.49376
1.03781	2.22781	2.49463
1.03916	2.24962	2.506
1.03931	2.25693	2.51172
1.04921	2.26317	2.51575
1.05114	2.3154	2.52209
1.05798	2.32095	2.52575
1.06342	2.33039	2.53259
1.06369	2.33596	2.54829
1.06548	2.34643	2.56095
1.06725	2.35261	2.56136
1.06872	2.38095	2.57396
1.07414	2.38171	2.57668
1.07429	2.3852	2.58233
1.07479	2.39695	2.58267
1.07791	2.40462	2.58758
1.07871	2.41477	2.59531
1.07943	2.44667	2.62084
1.08027	2.46834	2.62946
1.08166	2.47036	2.63062
1.08389	2.49111	2.63227
1.08465	2.51463	2.63828
1.09577	2.55738	2.64583
1.0983	2.60591	2.6519
1.09902	2.81396	2.67327
1.10527	2.82896	2.69959
1.10751	2.84675	2.72316
1.10833	2.87266	2.73321
1.11	2.9987	2.74147
1.11584	3.12908	2.75193
1.11641	3.20789	2.75516
1.1175	3.29227	2.75777
1.12861	3.32686	2.75908
1.13813	3.33413	2.76682
1.13918	3.49315	2.76715
1.13973	3.52532	2.77012
1.14142	3.62621	2.77462
1.14349	4.67638	2.78544
1.14899		2.79521
1.15353		2.79725
1.1579		2.80167
1.15858		2.80978
1.16145		2.81903
1.16284		2.82896
1.16809		2.841
1.1686		2.86245
1.17258		2.87918
1.17294		2.90276
1.17349		2.92669
1.17402		2.92736
1.17728		2.93703
1.17852		2.9626
1.17873		3.03781
1.17923		3.04516
1.17985		3.05644
1.18286		3.05947
1.18755		3.1035
1.20109		3.12064
1.2025		3.1863
1.20438		3.24347
1.20579		3.25797
1.20586		3.31121
1.20842		3.41637
1.2086		3.47608
1.21415		3.58795
1.21735		3.59307
1.22171		3.60615
1.22445		3.65879
1.22739		3.77195
1.22808		4.02341
1.22858		4.09781
1.23886		4.61151
1.24009		4.95683
1.25055
1.25196
1.26215
1.26415
1.26425
1.28852
1.30231
1.30608
1.3069
1.322
1.32427
1.32916
1.33021
1.33127
1.34596
1.3462
1.34908
1.34954
1.35161
1.35298
1.35372
1.35595
1.3579
1.36538
1.37706
1.38916
1.39098
1.40041
1.40683
1.41203
1.41561
1.41806
1.4187
1.42067
1.42603
1.42937
1.42975
1.44604
1.44629
1.4472
1.452
1.46637
1.46767
1.47598
1.48235
1.48321
1.51153
1.51156
1.52363
1.53021
1.53978
1.54669
1.55137
1.55283
1.55382
1.55444
1.55506
1.57356
1.57641
1.57641
1.58157
1.58743
1.60308
1.63104
1.63718
1.64446
1.64766
1.65546
1.65696
1.66177
1.66274
1.66314
1.66679
1.67057
1.67883
1.68044
1.68074
1.68273
1.68386
1.6884
1.7187
1.72128
1.72236
1.72333
1.74434
1.7568
1.76024
1.76204
1.77027
1.77729
1.78578
1.79893
1.80572
1.81795
1.8544
1.87326
1.88151
1.88733
1.90372
1.90803
1.95592
1.95957
1.96557
1.96613
1.99466
2.00203
2.00557
2.00825
2.00969
2.01415
2.0185
2.02554
2.05166
2.05742
2.06732
2.0723
2.09985
2.10613
2.11716
2.11965
2.16716
2.16887
2.23091
2.23258
2.23579
2.23857
2.28724
2.30407
2.33471
2.33677
2.34506
2.35575
2.35641
2.36072
2.3818
2.38387
2.38503
2.39007
2.43081
2.45596
2.50724
2.55686
2.5942
2.59995
2.62106
2.63622
2.64514
2.64663
2.70838
2.73321
2.74469
2.97969
3.02514
3.05563
3.16844

## Sheet: Knl1
Mis12WT	Mis12M18	Mis12M19
-1.14235	-0.54002	-0.17593
-0.37321	-0.47819	-0.16786
-0.29567	-0.22747	-0.15927
-0.18011	-0.07279	-0.13374
-0.12525	-0.032	-0.13175
-0.11774	-0.01097	-0.08863
-0.1119	0	-0.07687
-0.0992	0.00896	-0.0555
-0.08716	0.020614	-0.05508
-0.0745	0.029322	-0.04636
-0.02554	0.058333	-0.02176
-0.02394	0.060076	-0.00818
-0.02067	0.105044	-0.00615
-0.01399	0.110981	-0.00588
-0.01197	0.116172	0
-0.01138	0.138883	0
-0.01059	0.145196	0
-0.00962	0.156219	0
-0.00781	0.157376	0.00487
0	0.160565	0.007084
0	0.160599	0.013777
0.007924	0.164499	0.017407
0.015147	0.17182	0.018339
0.016247	0.174468	0.021875
0.02077	0.1757	0.024534
0.024811	0.183359	0.034443
0.033952	0.19031	0.035839
0.035	0.193854	0.042506
0.042179	0.195274	0.050152
0.044062	0.1965	0.05392
0.078896	0.198577	0.055108
0.087593	0.200608	0.06033
0.088035	0.207701	0.064007
0.101379	0.209172	0.065645
0.108045	0.210528	0.074217
0.111729	0.212714	0.076511
0.12276	0.216146	0.081559
0.138467	0.234211	0.083587
0.139945	0.235151	0.091388
0.140464	0.239894	0.095528
0.150856	0.242862	0.097222
0.157566	0.249241	0.103458
0.166362	0.25087	0.104554
0.170686	0.25614	0.105448
0.176363	0.26065	0.105818
0.180247	0.266886	0.12322
0.198191	0.283304	0.125162
0.228799	0.284686	0.128114
0.233624	0.285376	0.132813
0.237954	0.285588	0.13309
0.239561	0.289982	0.146874
0.24479	0.291497	0.147627
0.246938	0.292308	0.159469
0.250555	0.296866	0.16167
0.252299	0.302944	0.16287
0.253075	0.305399	0.167174
0.256333	0.305476	0.174405
0.264893	0.306419	0.176007
0.267194	0.312467	0.182776
0.268992	0.315462	0.184312
0.283898	0.317782	0.189515
0.290634	0.320527	0.196174
0.302902	0.322547	0.196244
0.313331	0.330751	0.196801
0.314919	0.33403	0.19867
0.315132	0.344579	0.199958
0.317003	0.346738	0.201222
0.317454	0.347044	0.205426
0.323307	0.347275	0.208967
0.324136	0.348937	0.209887
0.338534	0.350322	0.210126
0.35234	0.352226	0.222124
0.373124	0.355638	0.222898
0.377291	0.35679	0.224867
0.377824	0.356901	0.226582
0.38003	0.358854	0.228471
0.38651	0.360743	0.229839
0.395284	0.362584	0.23523
0.398624	0.366148	0.236689
0.401888	0.368549	0.238404
0.405505	0.369283	0.239894
0.407023	0.370851	0.246802
0.411247	0.370851	0.253856
0.416143	0.378822	0.258646
0.424404	0.38308	0.262
0.432065	0.386254	0.262673
0.434277	0.387563	0.274165
0.436723	0.389828	0.282771
0.437074	0.391664	0.286708
0.438664	0.393477	0.286819
0.440208	0.396339	0.294741
0.445037	0.406409	0.299089
0.464162	0.409862	0.300555
0.468213	0.411862	0.300808
0.46881	0.415401	0.306901
0.472005	0.418462	0.308584
0.476808	0.418675	0.309791
0.482244	0.422405	0.311303
0.484877	0.422514	0.311846
0.48958	0.43127	0.31234
0.490959	0.431696	0.312861
0.496675	0.435522	0.313929
0.498969	0.447616	0.31426
0.499626	0.447863	0.314867
0.50504	0.450617	0.317535
0.510074	0.450682	0.322547
0.517966	0.456941	0.322547
0.528418	0.45833	0.323374
0.531276	0.461828	0.325571
0.532704	0.464686	0.326387
0.547316	0.465563	0.328151
0.550985	0.472173	0.329597
0.552842	0.475219	0.335933
0.558807	0.47836	0.339267
0.56471	0.482127	0.344362
0.569352	0.482959	0.346645
0.569833	0.48382	0.346902
0.572882	0.492377	0.353091
0.578561	0.493048	0.354408
0.585946	0.494572	0.358314
0.589737	0.496744	0.362222
0.593486	0.497024	0.365553
0.595162	0.498481	0.366776
0.595746	0.502942	0.372506
0.601053	0.50889	0.376977
0.603315	0.510074	0.378359
0.604653	0.510757	0.378425
0.606897	0.512395	0.382555
0.608495	0.514059	0.382843
0.609255	0.514059	0.386643
0.610871	0.514059	0.387056
0.612129	0.51869	0.391664
0.618384	0.526826	0.394347
0.618417	0.528338	0.39543
0.618804	0.532359	0.395822
0.620434	0.533443	0.396016
0.625983	0.534956	0.396817
0.632246	0.535928	0.396939
0.632688	0.536007	0.399068
0.638322	0.543551	0.399537
0.641771	0.544815	0.400901
0.642831	0.559051	0.414045
0.643946	0.568701	0.414146
0.645587	0.572105	0.414293
0.646839	0.5727	0.415258
0.647902	0.574133	0.417039
0.650263	0.575077	0.422324
0.652198	0.577189	0.422514
0.662906	0.579221	0.425521
0.665704	0.579843	0.426843
0.668488	0.581376	0.427887
0.670576	0.581562	0.433805
0.670917	0.586944	0.43393
0.670996	0.587924	0.43393
0.671231	0.590384	0.434973
0.671743	0.590644	0.436481
0.674321	0.593342	0.436519
0.674867	0.596308	0.438256
0.676625	0.605855	0.440908
0.680043	0.606147	0.44171
0.688523	0.607431	0.448633
0.698184	0.613263	0.452861
0.6994	0.614129	0.455871
0.708763	0.616662	0.457872
0.709047	0.616703	0.459677
0.714211	0.621105	0.460511
0.716345	0.622709	0.46088
0.720116	0.624679	0.461908
0.720838	0.627552	0.463971
0.721091	0.628699	0.464686
0.722993	0.62952	0.472173
0.729429	0.629752	0.47716
0.735407	0.630579	0.480225
0.738136	0.631904	0.482806
0.738884	0.633384	0.48382
0.7421	0.64022	0.48414
0.745117	0.641321	0.486683
0.747081	0.64471	0.487003
0.756849	0.645094	0.48792
0.757127	0.645469	0.488391
0.759051	0.645716	0.491606
0.761379	0.647683	0.494911
0.770205	0.648185	0.495397
0.771088	0.648439	0.496399
0.771088	0.650741	0.496519
0.774262	0.651242	0.499371
0.775065	0.651564	0.499589
0.777963	0.654257	0.500796
0.778133	0.654458	0.504211
0.781182	0.654887	0.50436
0.785572	0.657499	0.504681
0.78906	0.658533	0.509036
0.78988	0.663206	0.51567
0.79024	0.668924	0.517108
0.791288	0.670512	0.517174
0.793635	0.671897	0.5175
0.805852	0.674416	0.523077
0.806658	0.67695	0.525795
0.807675	0.678042	0.525891
0.813578	0.679554	0.530641
0.816661	0.68036	0.536592
0.820945	0.681046	0.538538
0.826627	0.681707	0.543157
0.834055	0.685412	0.54339
0.834414	0.685412	0.543498
0.841978	0.685412	0.546188
0.844386	0.685412	0.548329
0.846571	0.685412	0.549593
0.854539	0.691818	0.552707
0.855394	0.694551	0.55473
0.857145	0.694674	0.557893
0.857174	0.706182	0.560935
0.861158	0.708939	0.561542
0.861209	0.710797	0.564457
0.861251	0.711276	0.564457
0.861826	0.715212	0.565542
0.863392	0.7184	0.567237
0.864924	0.719751	0.568596
0.865192	0.721486	0.568682
0.866085	0.722528	0.569693
0.868641	0.722605	0.58111
0.877011	0.722878	0.585595
0.877617	0.725064	0.585822
0.879673	0.726332	0.58839
0.880477	0.726702	0.591492
0.880801	0.727931	0.592475
0.882369	0.728408	0.593813
0.883671	0.732682	0.596972
0.886189	0.735026	0.597287
0.886565	0.736885	0.600443
0.891343	0.740779	0.600698
0.894729	0.744841	0.60422
0.897037	0.753953	0.609255
0.899884	0.754946	0.611141
0.901466	0.755762	0.612496
0.911509	0.755875	0.618361
0.916366	0.757361	0.618417
0.918075	0.764195	0.619082
0.918946	0.767316	0.619734
0.919612	0.771414	0.623102
0.923981	0.774262	0.632688
0.924151	0.774426	0.633907
0.927089	0.774445	0.635895
0.927175	0.776671	0.643691
0.929372	0.777044	0.648026
0.936801	0.777482	0.655977
0.936922	0.779846	0.663096
0.937019	0.781222	0.665187
0.937932	0.783328	0.67812
0.939268	0.783328	0.683425
0.939446	0.784533	0.68401
0.941368	0.784559	0.687616
0.941409	0.785229	0.688513
0.942111	0.787494	0.690809
0.946815	0.789966	0.694853
0.949032	0.792031	0.696291
0.951184	0.794132	0.696575
0.954956	0.795464	0.70078
0.956918	0.795962	0.700919
0.959577	0.800481	0.707522
0.959577	0.801405	0.70861
0.959983	0.803366	0.710408
0.965681	0.803716	0.712468
0.9714	0.804132	0.713863
0.975493	0.807356	0.716567
0.975556	0.815616	0.716696
0.978468	0.816661	0.718051
0.979551	0.81925	0.718234
0.979946	0.822494	0.725169
0.980457	0.825033	0.726011
0.980956	0.828665	0.726813
0.981221	0.834414	0.727376
0.986154	0.838622	0.728457
0.996963	0.838804	0.729919
0.998743	0.840182	0.73069
0.999973	0.84481	0.73469
1.00003	0.847932	0.737002
1.01362	0.855989	0.73725
1.01833	0.862153	0.738884
1.0264	0.864617	0.742721
1.02706	0.866531	0.750689
1.02812	0.867087	0.752049
1.03209	0.869084	0.755077
1.03344	0.871737	0.769109
1.03389	0.872342	0.76934
1.03676	0.872809	0.775415
1.04068	0.877327	0.779488
1.04071	0.883215	0.788592
1.04207	0.887584	0.790081
1.04898	0.888294	0.792766
1.05141	0.889183	0.795003
1.05159	0.889382	0.796718
1.07405	0.889959	0.799314
1.07769	0.890374	0.800658
1.07939	0.894015	0.801875
1.07956	0.896854	0.81091
1.08053	0.897919	0.811726
1.08588	0.898126	0.81234
1.08692	0.901364	0.823578
1.09054	0.904237	0.827923
1.09431	0.904879	0.830802
1.09453	0.913882	0.836202
1.09475	0.921373	0.842616
1.09541	0.924037	0.845994
1.09666	0.928274	0.853532
1.09666	0.937932	0.854539
1.09666	0.938318	0.855394
1.10098	0.942111	0.861957
1.10495	0.94518	0.872342
1.10755	0.946232	0.873196
1.11752	0.946951	0.881533
1.1177	0.949032	0.886308
1.11805	0.951646	0.9026
1.1193	0.953617	0.904056
1.12032	0.954093	0.906235
1.12056	0.959055	0.909728
1.12296	0.961481	0.913882
1.12972	0.961982	0.913882
1.13308	0.967146	0.917067
1.13417	0.96914	0.930806
1.13678	0.970557	0.931373
1.13719	0.973596	0.93597
1.15042	0.984676	0.946232
1.1513	0.985688	0.948462
1.15384	0.986534	0.953049
1.15884	0.989254	0.957749
1.17721	0.990751	0.961357
1.1916	0.990867	0.96284
1.19302	0.996963	0.96914
1.19452	1.0001	0.976237
1.20701	1.00814	0.986413
1.21655	1.01008	0.988268
1.22182	1.01463	0.996189
1.22199	1.01677	1.00859
1.22499	1.02218	1.0147
1.22521	1.02636	1.01646
1.2299	1.02812	1.01734
1.23077	1.02993	1.0207
1.23112	1.03573	1.02418
1.23513	1.04016	1.03048
1.23662	1.04207	1.03126
1.23738	1.05069	1.03609
1.24169	1.05541	1.03994
1.24436	1.05541	1.05579
1.24456	1.05684	1.05927
1.25072	1.0583	1.07516
1.25999	1.07421	1.08223
1.26188	1.07642	1.08732
1.26538	1.09374	1.08772
1.29193	1.0953	1.08888
1.29446	1.11551	1.09211
1.29489	1.11963	1.09457
1.29749	1.12445	1.09465
1.29757	1.14525	1.11336
1.29961	1.14806	1.1151
1.30662	1.16965	1.11557
1.31599	1.1775	1.11624
1.31787	1.19364	1.12723
1.3223	1.19508	1.12989
1.32244	1.20602	1.13173
1.32355	1.20868	1.13257
1.33547	1.22355	1.1379
1.33785	1.23248	1.15589
1.34544	1.24353	1.15612
1.34929	1.24936	1.15783
1.35347	1.25286	1.15844
1.35813	1.25492	1.16666
1.36281	1.25507	1.16826
1.36666	1.28024	1.16977
1.37082	1.28181	1.17805
1.37082	1.30928	1.19274
1.37082	1.31947	1.19636
1.3893	1.32187	1.19947
1.39	1.35777	1.2041
1.3933	1.35847	1.20885
1.39669	1.36186	1.21564
1.39903	1.37082	1.21851
1.40449	1.37082	1.2387
1.40497	1.37082	1.24068
1.40926	1.3748	1.24947
1.41333	1.37703	1.25968
1.4176	1.40256	1.26364
1.41959	1.41075	1.27879
1.42159	1.42194	1.28332
1.42813	1.42665	1.28379
1.42894	1.42891	1.28479
1.43582	1.44297	1.2869
1.44126	1.44784	1.29541
1.45609	1.45506	1.323
1.4581	1.46485	1.32798
1.46221	1.46646	1.34089
1.46952	1.48941	1.34739
1.47113	1.49214	1.37082
1.47279	1.56329	1.37923
1.4816	1.56666	1.3896
1.48401	1.572	1.39744
1.49544	1.57645	1.40509
1.49913	1.59131	1.40855
1.51292	1.60437	1.41381
1.51875	1.60717	1.42566
1.52232	1.61942	1.46811
1.53067	1.6404	1.46828
1.53147	1.69192	1.54885
1.5321	1.69886	1.60531
1.53473	1.70171	1.62006
1.53653	1.75511	1.6368
1.54446	1.76659	1.6475
1.55005	1.77092	1.70642
1.55442	1.77181	1.71164
1.55573	1.78888	1.7215
1.5594	1.81392	1.74653
1.56666	1.8528	1.76932
1.56666	1.86545	1.86253
1.56788	1.87013	1.88625
1.58298	1.9096	1.99392
1.5849	1.93528	2.04621
1.59137	1.95941	2.09231
1.59331	2.0464	2.1659
1.59758	2.09309	2.17138
1.59845	2.12111	2.21701
1.6063	2.51181	2.23661
1.6076	2.52662	2.30363
1.60968	2.56038	2.38586
1.61185	2.88519	2.8619
1.62818	3.28018	3.44338
1.63296	3.28276	3.62741
1.63577		3.96607
1.6368	-0.78885	-0.89321
1.64175	-0.43254	-0.55199
1.65991	-0.40438	-0.35931
1.66737	-0.38669	-0.31996
1.66883	-0.35527	-0.15031
1.67128	-0.34033	-0.14653
1.67436	-0.32466	-0.13076
1.67596	-0.28695	-0.06416
1.67632	-0.26295	-0.02074
1.68363	-0.26115	0
1.68717	-0.23127	0.022168
1.68917	-0.23058	0.025319
1.69111	-0.22854	0.027328
1.69204	-0.22117	0.035806
1.72025	-0.14757	0.041101
1.72702	-0.13773	0.050971
1.72761	-0.10541	0.054947
1.73293	-0.07971	0.062531
1.74089	-0.06325	0.06656
1.75127	-0.05954	0.075054
1.76181	-0.03798	0.075219
1.76249	-0.03707	0.093064
1.77129	0	0.137126
1.77401	0.030205	0.150585
1.78559	0.031687	0.166232
1.78622	0.063246	0.174103
1.79262	0.067961	0.175087
1.79489	0.096543	0.190417
1.8109	0.122105	0.212897
1.81566	0.131594	0.217222
1.81851	0.13381	0.228662
1.81853	0.140683	0.230412
1.82777	0.145495	0.232138
1.83604	0.151914	0.233764
1.83733	0.170143	0.244019
1.83963	0.175417	0.2505
1.84204	0.179342	0.256504
1.8468	0.193562	0.271845
1.84742	0.199938	0.274065
1.84807	0.202551	0.274555
1.84844	0.203349	0.275188
1.85505	0.219271	0.282244
1.87493	0.256968	0.282372
1.87683	0.261155	0.290456
1.88169	0.265361	0.296449
1.89212	0.269235	0.296843
1.90723	0.275804	0.299424
1.92346	0.278357	0.302345
1.93221	0.282301	0.305109
1.94838	0.287948	0.311685
1.97627	0.293947	0.324917
1.97945	0.294096	0.324954
2.02253	0.295146	0.360353
2.02727	0.305461	0.36246
2.02967	0.329366	0.376462
2.03633	0.335939	0.380071
2.0419	0.338957	0.381313
2.04576	0.341304	0.38738
2.04697	0.342435	0.38782
2.06657	0.350917	0.391293
2.07908	0.369758	0.391293
2.07987	0.381588	0.391929
2.08627	0.382597	0.423127
2.11463	0.382597	0.425984
2.1195	0.395216	0.431511
2.12287	0.400048	0.431833
2.12598	0.407385	0.44811
2.15152	0.407768	0.453421
2.17441	0.425531	0.454071
2.19735	0.426473	0.471199
2.21585	0.430422	0.47417
2.23591	0.436484	0.478246
2.24064	0.4403	0.483737
2.26115	0.441236	0.484225
2.27268	0.446363	0.489882
2.31986	0.449136	0.491911
2.32721	0.453076	0.498098
2.37878	0.461741	0.504729
2.39894	0.469551	0.512166
2.42703	0.47074	0.522477
2.43981	0.477207	0.526871
2.4693	0.479078	0.530219
2.47875	0.482967	0.530253
2.49709	0.484982	0.545793
2.50665	0.487056	0.547946
2.52232	0.488387	0.548346
2.58933	0.489116	0.548713
2.61065	0.491366	0.55059
2.7575	0.503908	0.554242
2.80693	0.504401	0.558385
2.96275	0.508039	0.561759
2.96802	0.509856	0.567741
2.98475	0.522583	0.568451
3.13331	0.527496	0.573896
3.24586	0.531567	0.578327
3.37656	0.533819	0.581731
3.43894	0.534317	0.586939
3.57313	0.539151	0.589539
3.58523	0.540803	0.594211
3.64301	0.573896	0.599359
3.64581	0.577395	0.60417
3.64611	0.578487	0.606283
3.65553	0.579578	0.613156
3.74257	0.580687	0.617562
3.74692	0.581979	0.618042
3.87222	0.588101	0.62172
3.97066	0.590293	0.62337
4.19709	0.59523	0.625166
4.39415	0.598701	0.625415
4.40325	0.599427	0.625747
4.58439	0.601943	0.626068
4.68861	0.605779	0.627698
5.0133	0.608305	0.629078
5.3871	0.60881	0.633451
5.57949	0.608848	0.634615
5.73715	0.616137	0.634908
5.76211	0.619807	0.635275
5.77969	0.62172	0.6357
5.80315	0.622456	0.637248
6.43233	0.643864	0.64092
6.70982	0.649408	0.641413
8.18276	0.651901	0.642862
8.92629	0.653054	0.643196
9.26938	0.655881	0.645633
13.1438	0.65991	0.64756
	0.665601	0.648877
	0.665982	0.650825
	0.666824	0.652728
	0.669545	0.653411
	0.673704	0.656726
	0.675802	0.662453
-1.5794	0.676801	0.674542
-0.9391	0.677385	0.675964
-0.32841	0.679613	0.677149
-0.32282	0.682178	0.688675
-0.29017	0.691856	0.688675
-0.26487	0.695297	0.693814
-0.22829	0.695924	0.69465
-0.19012	0.698722	0.698553
-0.16528	0.702512	0.704667
-0.16484	0.703646	0.704879
-0.14448	0.712886	0.70736
-0.13885	0.718137	0.714584
-0.08398	0.719058	0.717081
-0.08008	0.719368	0.717803
-0.05937	0.719978	0.718137
-0.03208	0.723445	0.718499
-0.02815	0.727473	0.718849
-0.02483	0.731336	0.721694
-0.02369	0.733311	0.723511
-0.02002	0.734989	0.729385
0.024024	0.737866	0.731199
0.030383	0.737866	0.73276
0.036438	0.741141	0.745294
0.036632	0.749131	0.746466
0.043587	0.750949	0.748382
0.048574	0.751003	0.748407
0.053432	0.754894	0.749218
0.05739	0.755863	0.756742
0.061246	0.757542	0.759108
0.062481	0.757542	0.760226
0.066503	0.767631	0.760386
0.074317	0.769265	0.760924
0.076519	0.77066	0.761324
0.076709	0.772552	0.762371
0.082641	0.779212	0.762773
0.083577	0.779632	0.771254
0.088292	0.793968	0.774759
0.089568	0.795662	0.777751
0.089827	0.796326	0.783665
0.103995	0.802972	0.785988
0.104697	0.807041	0.788405
0.116945	0.809777	0.792281
0.123468	0.817635	0.792658
0.124086	0.818728	0.793656
0.129589	0.823618	0.794625
0.147573	0.827551	0.799899
0.160468	0.836871	0.802203
0.163107	0.839641	0.809571
0.176583	0.840469	0.814006
0.178791	0.841844	0.81477
0.189295	0.845789	0.816923
0.191299	0.855562	0.822634
0.192188	0.858739	0.822908
0.194908	0.860844	0.829253
0.200369	0.860844	0.835801
0.201563	0.871685	0.837578
0.202551	0.876382	0.840541
0.202551	0.880408	0.843577
0.21384	0.883245	0.847518
0.214318	0.883861	0.847641
0.218006	0.884851	0.84844
0.22136	0.886809	0.848719
0.234776	0.887129	0.850216
0.248688	0.888259	0.850346
0.256282	0.889348	0.856705
0.256826	0.891588	0.857084
0.26263	0.897475	0.859304
0.26624	0.900883	0.860844
0.267158	0.900883	0.868599
0.268315	0.906989	0.869201
0.282335	0.909051	0.870021
0.286948	0.913061	0.870201
0.287948	0.914437	0.874956
0.288283	0.91622	0.876495
0.28963	0.918687	0.876577
0.306078	0.922332	0.879853
0.307053	0.922332	0.886645
0.308874	0.924749	0.88725
0.313361	0.928097	0.891432
0.314395	0.933043	0.90325
0.322011	0.93463	0.90493
0.329146	0.935295	0.908577
0.33204	0.935405	0.915972
0.332193	0.941189	0.926007
0.33323	0.944468	0.926343
0.334059	0.945951	0.931201
0.336852	0.946326	0.931841
0.347358	0.949188	0.937363
0.354852	0.955049	0.939102
0.355627	0.966292	0.940378
0.367739	0.968449	0.940417
0.367739	0.968449	0.942673
0.371999	0.98084	0.95355
0.379935	0.981789	0.956493
0.386959	0.989364	0.957104
0.38789	0.998212	0.958465
0.390778	1.00067	0.959517
0.393529	1.00364	0.960942
0.398427	1.00747	0.971411
0.401858	1.00842	0.971524
0.40352	1.01525	0.97454
0.409223	1.02697	0.976149
0.409426	1.02723	0.978643
0.41558	1.03301	0.980564
0.42359	1.03301	0.981951
0.425446	1.03913	0.982312
0.425497	1.05275	0.982622
0.429047	1.05321	0.999081
0.439327	1.05769	0.999143
0.43958	1.06025	1.00917
0.441236	1.06703	1.01103
0.44986	1.06933	1.01315
0.459525	1.0778	1.01535
0.460823	1.07842	1.0208
0.464723	1.0918	1.02349
0.46879	1.09302	1.02391
0.471935	1.09854	1.03053
0.472514	1.09949	1.03301
0.474529	1.12692	1.03301
0.477629	1.13114	1.03725
0.488387	1.13422	1.05103
0.488765	1.13596	1.05679
0.489322	1.13738	1.05704
0.491911	1.14186	1.05825
0.491911	1.1432	1.06197
0.497837	1.15309	1.06522
0.497837	1.15469	1.06982
0.498898	1.16258	1.07048
0.500174	1.16346	1.07233
0.508264	1.16396	1.07241
0.508529	1.17221	1.07302
0.519239	1.18099	1.07807
0.520409	1.19562	1.08438
0.530466	1.19678	1.09261
0.531698	1.21177	1.10108
0.552333	1.21656	1.10172
0.554242	1.21818	1.10448
0.558385	1.22184	1.11847
0.565518	1.23575	1.12284
0.565747	1.23828	1.12465
0.569032	1.25066	1.12517
0.573896	1.25329	1.13308
0.579414	1.26567	1.13718
0.582443	1.26571	1.14892
0.586304	1.27273	1.15852
0.587495	1.27389	1.16367
0.58756	1.27838	1.16396
0.588192	1.29127	1.16734
0.592712	1.29438	1.17146
0.596457	1.29444	1.17146
0.617748	1.29667	1.17512
0.620608	1.29848	1.1762
0.62099	1.29946	1.17753
0.624056	1.30055	1.18083
0.634306	1.30393	1.18109
0.636091	1.30393	1.1813
0.643121	1.30864	1.18168
0.645633	1.31273	1.18723
0.645633	1.31563	1.18769
0.650233	1.31658	1.18921
0.650561	1.31825	1.19194
0.663735	1.3232	1.19361
0.663848	1.32655	1.19735
0.674832	1.33248	1.20429
0.675802	1.33292	1.20613
0.679198	1.33579	1.20783
0.682376	1.33943	1.20843
0.682526	1.351	1.21231
0.687095	1.35203	1.22184
0.697981	1.35241	1.22385
0.702646	1.35494	1.22806
0.70989	1.36393	1.23203
0.722875	1.36994	1.23468
0.730905	1.37589	1.23746
0.732545	1.39162	1.24459
0.737866	1.39254	1.24783
0.737866	1.39887	1.25153
0.749767	1.40937	1.2634
0.751572	1.41014	1.26982
0.776917	1.41572	1.27897
0.777948	1.43033	1.2801
0.789107	1.43162	1.28563
0.798237	1.43837	1.28826
0.798464	1.44778	1.2945
0.802203	1.45803	1.30212
0.806108	1.46509	1.30224
0.806556	1.46712	1.30761
0.808986	1.47028	1.30848
0.809226	1.47056	1.31025
0.815536	1.48992	1.31408
0.82641	1.50648	1.32084
0.828525	1.51583	1.32245
0.833482	1.51808	1.32276
0.834356	1.52056	1.32728
0.841499	1.52604	1.32774
0.849366	1.52926	1.33162
0.850346	1.53853	1.33909
0.854222	1.54046	1.34292
0.860844	1.54209	1.36612
0.869718	1.55831	1.38135
0.8701	1.56348	1.38174
0.871031	1.56554	1.38621
0.872477	1.57066	1.392
0.873141	1.57346	1.39375
0.880957	1.5814	1.40173
0.883497	1.58165	1.40748
0.891688	1.5818	1.41478
0.891809	1.58676	1.42326
0.895029	1.59397	1.43316
0.896107	1.59744	1.44098
0.904708	1.60011	1.4424
0.907668	1.61636	1.44622
0.915898	1.62834	1.45561
0.923635	1.62996	1.46642
0.924274	1.63169	1.46735
0.924691	1.6356	1.47035
0.927428	1.64713	1.47573
0.932231	1.64894	1.48014
0.937705	1.65282	1.48612
0.940551	1.67278	1.49279
0.941139	1.69709	1.49555
0.947437	1.70006	1.49913
0.953209	1.7115	1.50903
0.95468	1.71304	1.51242
0.956978	1.73173	1.52254
0.958156	1.74701	1.52812
0.959767	1.75202	1.54109
0.964321	1.75243	1.54235
0.966771	1.75271	1.54844
0.968449	1.75448	1.54952
0.974113	1.75659	1.55772
0.978513	1.75879	1.55811
0.981225	1.77232	1.56028
0.981789	1.78468	1.57534
0.983821	1.79403	1.57744
0.985923	1.79654	1.58236
0.990849	1.8045	1.59607
0.996046	1.80777	1.59647
0.996766	1.81425	1.60044
0.997391	1.83125	1.60103
0.998156	1.84329	1.61163
1.00184	1.84466	1.6238
1.00238	1.84573	1.63169
1.00691	1.85081	1.64658
1.00899	1.85311	1.66232
1.00971	1.86718	1.66391
1.01217	1.89544	1.6774
1.014	1.89918	1.67754
1.01706	1.90484	1.6781
1.01793	1.90642	1.692
1.02134	1.93519	1.69231
1.0276	1.94161	1.69599
1.04207	1.98656	1.70322
1.04462	1.98806	1.70659
1.04543	2.00626	1.71488
1.05023	2.0192	1.71597
1.05023	2.03884	1.73269
1.06405	2.04128	1.73692
1.0661	2.05373	1.74568
1.06625	2.088	1.75038
1.07448	2.13516	1.75285
1.07472	2.13678	1.76886
1.07958	2.14572	1.77005
1.09121	2.17476	1.77739
1.09143	2.17476	1.80567
1.10025	2.17743	1.81113
1.10222	2.1777	1.8156
1.10808	2.20328	1.81653
1.11077	2.21635	1.82387
1.11248	2.22495	1.82403
1.11343	2.27725	1.82834
1.11379	2.30126	1.83869
1.12099	2.35267	1.85816
1.12363	2.35466	1.86353
1.1259	2.38762	1.87081
1.13429	2.40461	1.88884
1.13535	2.4198	1.90736
1.13754	2.44431	1.91065
1.13971	2.46803	1.91361
1.14779	2.47162	1.92089
1.15454	2.48862	1.92424
1.155	2.53088	1.956
1.158	2.56826	1.9795
1.16551	2.6033	1.98236
1.1717	2.62609	2.01619
1.17388	2.69933	2.03884
1.17591	2.7547	2.04172
1.17942	2.89067	2.04373
1.17976	2.89968	2.05763
1.19083	3.57705	2.08542
1.19769	4.34845	2.115
1.19954		2.13254
1.20621		2.13538
1.21834		2.13727
1.21953		2.15211
1.2233		2.19864
1.22538		2.20552
1.23167		2.21833
1.23397		2.22337
1.23912		2.24164
1.24198		2.24801
1.24783		2.29558
1.25101		2.30909
1.25329		2.31069
1.26037		2.36401
1.26052		2.44941
1.2634		2.48688
1.26436		2.53669
1.27218		2.54375
1.29127		2.55476
1.29127		2.59888
1.29127		2.61996
1.30017		2.63929
1.30364		2.66767
1.30397		2.7295
1.30818		2.77903
1.31372		2.81467
1.34055		2.95146
1.34292		3.13422
1.34634		3.44338
1.36505		3.49158
1.36841		3.6289
1.37419		3.72408
1.3806		3.7766
1.38369		3.89307
1.38542		4.02112
1.38797
1.39059
1.3933
1.39557
1.40865
1.41379
1.4145
1.42008
1.42158
1.42203
1.42895
1.4319
1.43474
1.43593
1.438
1.44191
1.44948
1.45193
1.45267
1.45611
1.45762
1.4833
1.48439
1.48496
1.4892
1.49609
1.49629
1.49826
1.52351
1.52957
1.54151
1.56693
1.56883
1.5767
1.58589
1.5884
1.59165
1.60614
1.61408
1.61854
1.63107
1.6377
1.64601
1.64842
1.651
1.65222
1.66273
1.66365
1.6643
1.6672
1.67105
1.67864
1.68631
1.70069
1.70394
1.70903
1.71323
1.72169
1.72847
1.72855
1.74553
1.75087
1.77174
1.77723
1.78352
1.78882
1.79836
1.7993
1.80239
1.80777
1.81163
1.8129
1.83432
1.83608
1.84766
1.84965
1.85779
1.86085
1.86516
1.86859
1.87573
1.90412
1.93038
1.93251
1.95523
1.95754
1.97317
1.97541
1.98925
1.99754
2.00044
2.00863
2.01892
2.02111
2.02764
2.0333
2.04881
2.05083
2.06005
2.06847
2.08089
2.08589
2.10819
2.11397
2.12487
2.16287
2.17824
2.19366
2.21761
2.21936
2.22385
2.23819
2.27138
2.28262
2.30938
2.31537
2.31901
2.36066
2.37593
2.38241
2.42638
2.45248
2.51954
2.53426
2.58253
2.58253
2.59847
2.60319
2.62226
2.62838
2.64259
2.66584
2.69243
2.74146
2.76064
2.83245
2.85975
2.91222
2.96513
2.97382
3.01079
3.02996
3.04758
3.09235
3.10695
3.16568
3.25751
3.25796
3.37716
3.42926
3.46907
3.81598
3.89326
3.95158
4.02197
4.34231

## Sheet: Ndc80
Mis12WT	Mis12M18	Mis12M19
-1.15726	-0.45538	0.033746
-0.37417	-0.40432	0.062857
-0.37309	-0.07298	0.076522
-0.37196	-0.04411	0.088
-0.20828	0.002504	0.098589
-0.18118	0.037277	0.101895
-0.10613	0.061217	0.112142
-0.07233	0.070635	0.118884
-0.02909	0.088466	0.130872
0	0.093451	0.165333
0.006519	0.111429	0.178824
0.007273	0.160217	0.181525
0.013069	0.176899	0.185263
0.071214	0.178423	0.19871
0.074262	0.196881	0.20076
0.107692	0.2112	0.204058
0.14251	0.2112	0.205447
0.165998	0.224314	0.227546
0.171827	0.239012	0.265143
0.172549	0.240952	0.268981
0.188571	0.249854	0.272197
0.198564	0.253624	0.28
0.221849	0.261333	0.286078
0.234667	0.265443	0.293333
0.248286	0.266667	0.295474
0.281338	0.285097	0.296817
0.287692	0.296281	0.298305
0.288955	0.303448	0.299381
0.300359	0.305816	0.299873
0.316313	0.31874	0.312326
0.317377	0.320448	0.312426
0.345263	0.332308	0.313946
0.345714	0.339277	0.317526
0.347985	0.359005	0.321762
0.354764	0.36256	0.345231
0.359298	0.368449	0.347544
0.36714	0.383732	0.359184
0.371959	0.384279	0.363049
0.380417	0.386556	0.363175
0.385965	0.388654	0.364029
0.389758	0.392905	0.366996
0.390303	0.401672	0.371959
0.391965	0.402379	0.3784
0.392669	0.403383	0.385185
0.396684	0.404867	0.391454
0.402286	0.406154	0.395036
0.404082	0.408	0.408213
0.404956	0.412252	0.411661
0.406154	0.412552	0.417408
0.412367	0.416842	0.426335
0.419048	0.422265	0.426485
0.42018	0.427964	0.430504
0.423004	0.432414	0.434621
0.426667	0.43292	0.441002
0.44	0.441991	0.456296
0.44	0.449817	0.458159
0.441321	0.451681	0.472366
0.442353	0.454093	0.478218
0.456296	0.459218	0.480672
0.456569	0.460952	0.491163
0.463571	0.462938	0.491988
0.465882	0.476554	0.495534
0.470623	0.482234	0.496941
0.470903	0.483881	0.500474
0.477881	0.486268	0.502857
0.47872	0.488067	0.503494
0.483791	0.496827	0.504706
0.491245	0.498113	0.511123
0.491765	0.499459	0.528
0.500753	0.502244	0.52833
0.502857	0.502422	0.534373
0.50688	0.511679	0.538855
0.509259	0.511873	0.541843
0.511895	0.513063	0.547027
0.512717	0.515263	0.55
0.514338	0.522557	0.563415
0.518647	0.5312	0.563625
0.518974	0.531321	0.565948
0.52043	0.533704	0.565961
0.520767	0.533898	0.566309
0.521254	0.534352	0.568539
0.521481	0.537299	0.569563
0.522294	0.538145	0.570625
0.527225	0.538648	0.573102
0.53625	0.540323	0.578404
0.537962	0.552381	0.578886
0.539452	0.553478	0.585253
0.545352	0.557438	0.586667
0.546452	0.559738	0.593258
0.549392	0.56	0.594531
0.556836	0.561379	0.59705
0.559167	0.562406	0.606093
0.574184	0.562623	0.616261
0.574316	0.565811	0.61875
0.575477	0.566478	0.627631
0.576	0.567353	0.627892
0.576058	0.567863	0.63
0.584658	0.569726	0.64
0.586667	0.569929	0.643441
0.586667	0.575701	0.643902
0.591417	0.575802	0.64415
0.594759	0.577739	0.645755
0.595072	0.581532	0.651463
0.59871	0.587915	0.656986
0.599632	0.589395	0.663952
0.600115	0.595833	0.674393
0.600976	0.598125	0.674798
0.602576	0.599264	0.678857
0.610133	0.600803	0.679354
0.616907	0.604119	0.67989
0.620264	0.605376	0.682902
0.623469	0.607835	0.684825
0.623961	0.608106	0.685644
0.627234	0.608445	0.685766
0.629895	0.609494	0.691429
0.631111	0.609628	0.700408
0.633898	0.612741	0.704
0.636384	0.616974	0.709529
0.639446	0.617872	0.714409
0.644085	0.619011	0.722051
0.644885	0.619342	0.728276
0.646328	0.619441	0.73
0.64663	0.619718	0.730566
0.650281	0.61989	0.734488
0.651852	0.620662	0.743354
0.655618	0.623009	0.743566
0.657778	0.623333	0.744615
0.658798	0.627597	0.746842
0.660712	0.632279	0.746927
0.663317	0.633753	0.749307
0.66386	0.635838	0.750457
0.664703	0.636339	0.753617
0.664889	0.636538	0.755079
0.665673	0.637104	0.761637
0.668148	0.637293	0.762293
0.669448	0.63748	0.768985
0.673854	0.637681	0.769272
0.676923	0.639457	0.769694
0.678898	0.641284	0.770415
0.681005	0.643404	0.778552
0.682449	0.644752	0.784076
0.683105	0.644814	0.786067
0.687948	0.646166	0.786286
0.688696	0.646531	0.794563
0.690387	0.647506	0.80472
0.692962	0.655111	0.814
0.694085	0.65658	0.81415
0.697358	0.661073	0.814396
0.707629	0.664759	0.819726
0.709867	0.671098	0.820398
0.714455	0.671156	0.822058
0.715604	0.671379	0.824862
0.71646	0.67236	0.830627
0.717538	0.674393	0.840095
0.719269	0.676158	0.843114
0.72	0.679111	0.843765
0.722345	0.679788	0.850215
0.725303	0.683352	0.852063
0.729143	0.684278	0.853861
0.731789	0.686332	0.855385
0.74289	0.692731	0.855556
0.745763	0.694031	0.865414
0.746825	0.695058	0.869398
0.748657	0.699111	0.87
0.750164	0.704972	0.870801
0.7524	0.712105	0.877309
0.754286	0.71549	0.88
0.754286	0.718667	0.887313
0.754872	0.719439	0.890706
0.758239	0.721078	0.891488
0.760941	0.723556	0.891609
0.767336	0.724706	0.898376
0.768254	0.729756	0.899027
0.769272	0.733667	0.901168
0.771576	0.734566	0.90411
0.772075	0.746329	0.913297
0.776149	0.74695	0.913991
0.780416	0.752366	0.916066
0.781289	0.752552	0.921905
0.781737	0.754286	0.923279
0.782222	0.754286	0.925517
0.782222	0.758102	0.925749
0.783353	0.758621	0.929007
0.784348	0.75871	0.931765
0.784419	0.759781	0.933962
0.785579	0.761081	0.934321
0.788333	0.76438	0.935
0.791785	0.77	0.935
0.795616	0.770803	0.93913
0.798439	0.773503	0.940529
0.804089	0.779303	0.942222
0.809195	0.780718	0.9453
0.812653	0.782222	0.946835
0.8128	0.784762	0.953333
0.813763	0.785796	0.955039
0.817441	0.789304	0.959313
0.819726	0.790108	0.960891
0.823612	0.792	0.961345
0.823621	0.796098	0.96362
0.830044	0.799018	0.963702
0.830044	0.800391	0.966761
0.830901	0.801026	0.974088
0.83776	0.802066	0.974463
0.838534	0.808218	0.975135
0.841993	0.813301	0.9793
0.84355	0.814	0.981538
0.846917	0.814328	0.981709
0.847103	0.815115	0.983345
0.850861	0.815367	0.986778
0.850989	0.816232	0.987556
0.853153	0.818318	0.99
0.854566	0.820044	0.993634
0.854696	0.823486	0.99435
0.858182	0.830282	0.997557
0.860444	0.831211	1.00808
0.865691	0.835254	1.00829
0.875707	0.842625	1.01321
0.875707	0.845967	1.01385
0.875849	0.848889	1.01679
0.876223	0.850503	1.01792
0.88	0.855956	1.01795
0.884018	0.859259	1.01968
0.886822	0.859803	1.02039
0.892055	0.860444	1.02194
0.892222	0.861116	1.024
0.898238	0.86139	1.034
0.898723	0.861408	1.03477
0.901024	0.864	1.03559
0.903571	0.864	1.03619
0.907937	0.866462	1.0365
0.909194	0.866931	1.04343
0.915607	0.867904	1.04773
0.916023	0.87033	1.04831
0.923022	0.872787	1.05842
0.927023	0.875	1.06099
0.928103	0.881884	1.06353
0.930033	0.885176	1.06558
0.931014	0.885333	1.0676
0.93265	0.887697	1.07418
0.935	0.891028	1.07586
0.938667	0.891234	1.08308
0.939081	0.893362	1.08511
0.940418	0.901325	1.08642
0.941395	0.901383	1.08982
0.943094	0.904084	1.09171
0.946835	0.907644	1.0926
0.9472	0.910955	1.0948
0.947692	0.912918	1.09566
0.94861	0.920438	1.1068
0.94894	0.925257	1.10866
0.94911	0.928251	1.112
0.950657	0.930575	1.11637
0.951351	0.931131	1.12
0.951628	0.933962	1.12241
0.952953	0.936941	1.1286
0.95622	0.937607	1.13098
0.96362	0.93781	1.13192
0.963983	0.94439	1.14213
0.967033	0.959297	1.14697
0.968353	0.960611	1.15098
0.970323	0.969975	1.15754
0.970467	0.970467	1.16194
0.97242	0.97194	1.16368
0.972919	0.972764	1.16422
0.973077	0.975238	1.16471
0.974204	0.978189	1.16744
0.974545	0.981125	1.17135
0.979548	0.981279	1.17583
0.984521	0.982924	1.17726
0.988718	0.983529	1.18722
0.990815	0.989305	1.18919
0.994162	0.99	1.20103
0.998319	0.992973	1.20357
1	0.995902	1.21088
1.00104	1.00034	1.21509
1.00124	1.00794	1.22809
1.00413	1.00996	1.23871
1.00482	1.01084	1.23883
1.01333	1.01312	1.24086
1.01459	1.01391	1.24235
1.01895	1.01605	1.24425
1.0217	1.02414	1.24554
1.02348	1.02506	1.24667
1.0246	1.02696	1.24733
1.03946	1.02832	1.24811
1.05065	1.03707	1.25625
1.05143	1.045	1.25908
1.05183	1.05003	1.25945
1.05312	1.05428	1.26083
1.05838	1.0543	1.27769
1.06037	1.05995	1.27809
1.06051	1.06066	1.27825
1.06452	1.06229	1.28212
1.06526	1.0654	1.2913
1.06667	1.06826	1.29464
1.07027	1.0711	1.30308
1.07533	1.07159	1.30315
1.07556	1.07382	1.31289
1.07636	1.07405	1.31679
1.08778	1.08214	1.31872
1.088	1.08928	1.32487
1.09015	1.09049	1.33354
1.09185	1.09728	1.347
1.09375	1.09773	1.34808
1.09608	1.09856	1.34933
1.104	1.10733	1.34983
1.10512	1.10759	1.35284
1.10524	1.11212	1.35385
1.10584	1.12378	1.35438
1.10815	1.12525	1.36348
1.11028	1.13027	1.36597
1.11078	1.13607	1.36783
1.11119	1.13882	1.36796
1.11158	1.14336	1.36889
1.11444	1.15036	1.38393
1.11727	1.15615	1.38784
1.11803	1.16271	1.39124
1.12176	1.16511	1.39492
1.12593	1.18283	1.40013
1.1264	1.18507	1.40302
1.12732	1.18773	1.41915
1.13103	1.19241	1.42035
1.13548	1.20041	1.42574
1.13667	1.20478	1.42852
1.13768	1.20843	1.43282
1.13804	1.21948	1.43445
1.13882	1.22081	1.43519
1.14783	1.22781	1.44088
1.1501	1.22967	1.44214
1.15238	1.23157	1.44375
1.1567	1.23381	1.4499
1.16085	1.24341	1.4527
1.16105	1.25053	1.45363
1.16136	1.25183	1.45628
1.16376	1.25447	1.4627
1.16495	1.26039	1.46276
1.18461	1.26071	1.46522
1.18595	1.26189	1.47521
1.18623	1.26699	1.47523
1.18757	1.27236	1.47864
1.19076	1.28696	1.47965
1.19239	1.28781	1.5038
1.19634	1.2914	1.50516
1.1983	1.29684	1.50644
1.19929	1.29933	1.5195
1.20294	1.30838	1.51956
1.20548	1.31783	1.52155
1.20645	1.32288	1.52791
1.20889	1.32524	1.53043
1.20944	1.3262	1.54
1.21297	1.32626	1.54319
1.21524	1.34482	1.54339
1.21786	1.35553	1.54386
1.22138	1.36454	1.55241
1.22341	1.36962	1.55404
1.22648	1.39163	1.56129
1.22667	1.40186	1.5731
1.23324	1.40919	1.57404
1.23381	1.41935	1.57793
1.23476	1.43186	1.57976
1.23496	1.44222	1.58202
1.23575	1.45676	1.58995
1.2378	1.46946	1.60629
1.24235	1.4722	1.61414
1.24281	1.47349	1.62263
1.24373	1.48969	1.6233
1.24488	1.52889	1.63237
1.24488	1.53371	1.63565
1.24566	1.53405	1.64027
1.24602	1.54555	1.6557
1.24847	1.54904	1.66261
1.25604	1.5577	1.67297
1.25714	1.56768	1.67449
1.25818	1.57179	1.67529
1.26025	1.584	1.69053
1.26211	1.60072	1.70182
1.26787	1.60435	1.70524
1.27487	1.62142	1.72359
1.27742	1.63069	1.72654
1.27821	1.67908	1.72741
1.27849	1.71206	1.72753
1.28393	1.71286	1.72912
1.28941	1.72215	1.73669
1.28982	1.74	1.74
1.29333	1.76	1.74316
1.29575	1.79052	1.7438
1.29871	1.83694	1.75038
1.29954	1.84899	1.75228
1.30483	1.85228	1.76
1.30557	1.85617	1.76994
1.30949	1.91158	1.77903
1.31048	1.91856	1.7856
1.32215	1.93103	1.79765
1.32288	1.96133	1.80069
1.33401	1.9712	1.81177
1.33932	2.02312	1.81472
1.34146	2.02697	1.81647
1.3415	2.0299	1.81651
1.34261	2.11377	1.82844
1.34553	2.17582	1.83964
1.34588	2.24792	1.84041
1.35118	2.27652	1.848
1.35143	2.27884	1.85613
1.3552	2.28277	1.85658
1.35548	2.29187	1.86776
1.36215	2.376	1.86951
1.3633	2.44734	1.87175
1.36338	2.83671	1.88279
1.37088	2.83925	1.91238
1.37473	2.94549	1.94103
1.37739	3.06543	1.95067
1.37804	3.20612	1.95317
1.38139	3.78074	1.9539
1.3862	3.96	1.95831
1.39612		1.96585
1.40096	0.074728	1.96904
1.40381	0.085876	1.96968
1.4047	0.160646	1.97333
1.41274	0.174615	1.97333
1.43197	0.175872	1.99419
1.4355	0.19956	2.00594
1.44478	0.215575	2.03238
1.44878	0.321468	2.03357
1.45162	0.358544	2.06568
1.45162	0.409747	2.06919
1.45874	0.41086	2.07059
1.46989	0.43825	2.07917
1.48211	0.468189	2.13948
1.48211	0.494682	2.15766
1.4948	0.495398	2.15832
1.49639	0.511245	2.18689
1.512	0.524404	2.20936
1.51223	0.534018	2.30446
1.51523	0.554922	2.3082
1.51675	0.564331	2.31846
1.518	0.568515	2.36967
1.52087	0.57277	2.37368
1.52421	0.578436	2.42237
1.53371	0.603433	2.42695
1.54	0.627259	2.46242
1.54	0.632753	2.48356
1.5478	0.663538	2.59429
1.54815	0.672505	2.66563
1.57571	0.693262	2.77037
1.5785	0.696652	2.78326
1.58492	0.709885	2.81352
1.60137	0.721676	2.91039
1.6064	0.727067	3.07716
1.61	0.737891	3.4443
1.6173	0.7503	4.03097
1.62396	0.754511	-0.55308
1.62667	0.756242	-0.21491
1.62698	0.756539	-0.14551
1.62779	0.760894	-0.12934
1.64612	0.785928	-0.12278
1.6518	0.800784	-0.10425
1.65478	0.802488	-0.08415
1.66024	0.804679	-0.07551
1.66222	0.805338	-0.04989
1.66737	0.8078	-0.02772
1.66791	0.817349	0.018576
1.672	0.819933	0.026062
1.67799	0.832603	0.053728
1.68292	0.842484	0.06652
1.68667	0.847718	0.07804
1.69433	0.854863	0.123841
1.6965	0.858949	0.132619
1.6986	0.871624	0.147045
1.70133	0.877027	0.168489
1.70694	0.885889	0.176083
1.70793	0.889097	0.211934
1.70861	0.91439	0.220388
1.71344	0.914985	0.221032
1.72549	0.915225	0.251081
1.72741	0.921121	0.256034
1.72785	0.945286	0.264402
1.72965	0.96165	0.275152
1.74134	0.966621	0.292185
1.74274	0.968455	0.319297
1.76	0.98501	0.349231
1.76	0.988592	0.356358
1.76	0.989677	0.361273
1.78824	0.997802	0.374607
1.79485	1.00235	0.37901
1.80632	1.00269	0.402959
1.81301	1.01078	0.416182
1.81818	1.01495	0.42492
1.82947	1.01569	0.43445
1.83597	1.02069	0.436538
1.84	1.03182	0.43745
1.86025	1.03678	0.439033
1.86417	1.03688	0.484417
1.86667	1.052	0.491733
1.86807	1.05607	0.496456
1.88782	1.05808	0.514995
1.89062	1.06224	0.515643
1.91595	1.06325	0.524259
1.91889	1.0645	0.524855
1.91915	1.07268	0.52952
1.92948	1.07777	0.540605
1.94244	1.10202	0.565995
1.95775	1.12017	0.576231
1.9642	1.1399	0.580058
1.99656	1.14063	0.594435
2.002	1.14105	0.612339
2.00444	1.15198	0.61235
2.01573	1.15778	0.613403
2.02162	1.1702	0.626338
2.02299	1.17468	0.626824
2.0234	1.17665	0.633739
2.03556	1.17676	0.637485
2.03576	1.17874	0.648925
2.03657	1.18941	0.651415
2.03823	1.19307	0.666015
2.03948	1.20568	0.666059
2.04118	1.20867	0.669087
2.04226	1.21312	0.6786
2.06215	1.22173	0.682653
2.07129	1.22553	0.68942
2.08	1.22602	0.713645
2.08936	1.22782	0.71537
2.112	1.22797	0.719005
2.12776	1.23135	0.726123
2.13053	1.25087	0.731844
2.15907	1.25365	0.735223
2.17067	1.25505	0.748718
2.17412	1.25585	0.755911
2.1824	1.25826	0.757765
2.2088	1.27749	0.75802
2.21443	1.2799	0.766099
2.25553	1.28051	0.767418
2.28932	1.28309	0.774381
2.32941	1.28602	0.774475
2.33037	1.28784	0.776068
2.34128	1.29277	0.778079
2.38118	1.29643	0.778406
2.3925	1.29813	0.786301
2.51429	1.30024	0.795921
2.54897	1.30628	0.822589
2.57304	1.30798	0.823187
2.58133	1.31852	0.827335
2.68676	1.32203	0.834496
2.70088	1.32765	0.840522
2.72	1.33083	0.84565
2.90074	1.3316	0.847246
3.03421	1.3454	0.84948
3.10378	1.34681	0.863587
	1.36064	0.870157
	1.36403	0.877378
	1.37989	0.877585
-0.48298	1.38025	0.877648
-0.42546	1.38148	0.890196
-0.29512	1.40307	0.892623
-0.22875	1.40897	0.906743
-0.19606	1.42311	0.908957
-0.17126	1.42979	0.909527
-0.15978	1.44033	0.910048
-0.15221	1.44159	0.918432
-0.03824	1.44428	0.920129
-0.03516	1.44779	0.920699
0.07079	1.44803	0.925897
0.114973	1.45123	0.926342
0.120803	1.45154	0.935784
0.159953	1.45643	0.938232
0.17529	1.45983	0.93897
0.179093	1.46399	0.943867
0.183806	1.47148	0.945968
0.193603	1.4717	0.950015
0.227239	1.47418	0.954419
0.233497	1.47923	0.96022
0.265575	1.49207	0.968017
0.288679	1.49789	0.970085
0.298599	1.49839	0.973727
0.31897	1.5053	0.973817
0.343621	1.5063	0.983749
0.353155	1.5074	0.987408
0.360102	1.51067	0.998688
0.361816	1.51755	1.00679
0.37635	1.51801	1.01093
0.377547	1.53777	1.01975
0.381166	1.54429	1.02073
0.389553	1.54686	1.02756
0.399722	1.55299	1.03874
0.417559	1.55802	1.04026
0.434179	1.56929	1.04075
0.440088	1.57774	1.04443
0.442687	1.57837	1.05053
0.446777	1.59833	1.05248
0.450382	1.59852	1.05354
0.459306	1.6015	1.05404
0.460791	1.61084	1.05737
0.479985	1.61713	1.05747
0.493478	1.62182	1.05855
0.494884	1.62642	1.05889
0.495633	1.63173	1.06139
0.511804	1.63234	1.064
0.512385	1.63672	1.06531
0.512737	1.64191	1.06847
0.514427	1.64687	1.06952
0.516614	1.65661	1.08792
0.526709	1.65885	1.09048
0.529961	1.67463	1.09268
0.532231	1.68018	1.09408
0.533094	1.68243	1.09515
0.539253	1.68921	1.10052
0.547443	1.69237	1.10393
0.551871	1.70009	1.10402
0.558049	1.7002	1.10496
0.564763	1.70803	1.10732
0.569011	1.71158	1.11457
0.569489	1.71321	1.11478
0.577923	1.71441	1.11666
0.579542	1.72728	1.11673
0.585099	1.73033	1.1253
0.591593	1.73928	1.13131
0.599272	1.74115	1.13232
0.600355	1.74865	1.13605
0.600677	1.75057	1.13807
0.612054	1.76702	1.14214
0.613836	1.76745	1.14946
0.615256	1.76771	1.15745
0.615665	1.78845	1.1641
0.616875	1.79181	1.1641
0.622193	1.79284	1.16692
0.623626	1.80048	1.16897
0.630319	1.80197	1.17992
0.631941	1.80852	1.18095
0.639217	1.81471	1.18856
0.6411	1.81809	1.19298
0.641772	1.82239	1.19736
0.64332	1.82388	1.19785
0.645585	1.82706	1.20176
0.650292	1.82848	1.2104
0.651108	1.85615	1.21067
0.654808	1.86179	1.21067
0.656612	1.86357	1.21472
0.657502	1.86427	1.21516
0.658691	1.86928	1.22012
0.666163	1.86962	1.22304
0.66874	1.88311	1.22833
0.669758	1.88392	1.2436
0.672228	1.89514	1.24725
0.672593	1.89678	1.24785
0.681642	1.90276	1.25365
0.683977	1.90593	1.25414
0.684766	1.9111	1.25486
0.684914	1.91149	1.26993
0.691546	1.91926	1.27211
0.695679	1.92194	1.28559
0.701651	1.92751	1.28925
0.701764	1.93714	1.29139
0.702258	1.93917	1.29226
0.702901	1.94157	1.29287
0.708965	1.94215	1.30222
0.708965	1.94348	1.30694
0.718045	1.94834	1.30755
0.720063	1.95699	1.30833
0.722826	1.97275	1.30961
0.72293	1.97897	1.31043
0.726171	1.97927	1.31271
0.727564	1.98582	1.31362
0.735223	1.99333	1.31362
0.735223	2.00873	1.32509
0.736216	2.00946	1.33529
0.741292	2.02956	1.33586
0.745458	2.05153	1.33952
0.747381	2.08643	1.33982
0.748352	2.0991	1.34018
0.752711	2.10423	1.34566
0.756296	2.12178	1.34962
0.757486	2.13761	1.35304
0.759865	2.13815	1.3596
0.762313	2.13892	1.36046
0.762405	2.13916	1.36343
0.768433	2.14079	1.36366
0.772492	2.14424	1.36524
0.772964	2.1444	1.36714
0.773464	2.14911	1.36849
0.774559	2.15224	1.37697
0.775248	2.15851	1.37897
0.782685	2.15918	1.38584
0.782759	2.17299	1.38785
0.78341	2.18937	1.39154
0.784426	2.20764	1.39277
0.785014	2.20942	1.39692
0.790859	2.22155	1.39692
0.798714	2.22929	1.40967
0.799962	2.23437	1.41875
0.810402	2.24035	1.43355
0.814872	2.24277	1.44058
0.823077	2.26694	1.44315
0.82573	2.27169	1.44553
0.826707	2.29293	1.45306
0.827126	2.29664	1.45413
0.832781	2.30307	1.45896
0.835708	2.3042	1.45975
0.84152	2.30906	1.46218
0.841615	2.32453	1.46745
0.844913	2.33985	1.46993
0.847246	2.35677	1.47642
0.850794	2.36682	1.48996
0.850952	2.37789	1.49005
0.851592	2.39288	1.4967
0.853675	2.40032	1.4967
0.854097	2.40521	1.50169
0.855615	2.43234	1.50426
0.868776	2.43572	1.51839
0.870963	2.45327	1.51993
0.875997	2.46266	1.51997
0.879298	2.463	1.53116
0.887628	2.48366	1.53286
0.887875	2.48968	1.53468
0.888454	2.49766	1.53688
0.892557	2.50413	1.53864
0.892855	2.50483	1.54153
0.894031	2.51225	1.54216
0.897195	2.52364	1.55408
0.898408	2.54152	1.5545
0.90177	2.5575	1.55587
0.906065	2.56872	1.56262
0.908	2.57111	1.57746
0.908957	2.57954	1.57913
0.909154	2.58177	1.57927
0.919419	2.58521	1.58142
0.919472	2.60588	1.58973
0.922264	2.60818	1.60406
0.924434	2.64027	1.60757
0.927294	2.64598	1.61409
0.932336	2.65591	1.61598
0.933206	2.66617	1.63702
0.940237	2.67496	1.64837
0.947339	2.68311	1.64847
0.952448	2.68512	1.65227
0.953846	2.69225	1.67631
0.957724	2.6986	1.69626
0.958986	2.71942	1.69655
0.963395	2.72235	1.70187
0.969115	2.72235	1.70402
0.969294	2.72324	1.70647
0.975792	2.74396	1.71081
0.976259	2.74691	1.71597
0.98089	2.76107	1.72047
0.983854	2.76257	1.73331
0.98402	2.77594	1.74615
0.98677	2.78	1.74986
0.988972	2.7887	1.75069
0.993586	2.78931	1.75391
1	2.81009	1.76161
1.00766	2.81602	1.76247
1.0087	2.81931	1.77553
1.01264	2.83456	1.77616
1.01416	2.83907	1.77873
1.01507	2.84558	1.7799
1.01513	2.91273	1.78039
1.02097	2.93104	1.79466
1.02715	2.93836	1.80573
1.02967	2.93995	1.82046
1.03409	2.94147	1.83517
1.03476	2.96846	1.84275
1.04232	3.02814	1.85134
1.04947	3.04036	1.85134
1.05489	3.06249	1.86995
1.05992	3.07082	1.87768
1.06017	3.11514	1.88332
1.06106	3.12114	1.88721
1.06824	3.13819	1.88928
1.07178	3.17721	1.89654
1.07258	3.18621	1.89838
1.082	3.21693	1.92373
1.08225	3.22148	1.92517
1.08445	3.22961	1.93324
1.09135	3.24836	1.95184
1.09522	3.29592	1.97426
1.10084	3.3127	1.97591
1.1018	3.33357	1.97678
1.10454	3.34047	1.98725
1.10655	3.34107	1.98992
1.11155	3.35462	1.9914
1.1156	3.3599	1.99178
1.11729	3.37312	2.00808
1.12602	3.39893	2.01175
1.12891	3.41294	2.01281
1.13108	3.45807	2.01479
1.13347	3.47373	2.01828
1.13416	3.47856	2.03099
1.1342	3.49231	2.0327
1.13968	3.53908	2.03718
1.1435	3.55076	2.03795
1.14855	3.56407	2.0589
1.15577	3.58218	2.06876
1.16181	3.59305	2.08412
1.18016	3.62956	2.08568
1.18027	3.64927	2.09188
1.18355	3.66692	2.09205
1.18412	3.68633	2.10406
1.18427	3.70612	2.11318
1.18442	3.71818	2.12623
1.18473	3.72373	2.12865
1.1852	3.73771	2.13708
1.18865	3.73846	2.13725
1.18969	3.76514	2.15612
1.19113	3.76802	2.16691
1.1925	3.81095	2.17158
1.19406	3.86444	2.20121
1.19406	3.87628	2.20837
1.19514	3.88849	2.22713
1.19736	3.90963	2.23027
1.20048	3.92511	2.2312
1.21542	3.93477	2.23508
1.21632	3.97689	2.25812
1.21968	3.97961	2.26911
1.22277	4.01855	2.29704
1.22823	4.02003	2.30464
1.23356	4.06182	2.31623
1.23478	4.09675	2.35528
1.23574	4.21713	2.36938
1.237	4.25393	2.43284
1.24825	4.26291	2.43907
1.24865	4.29489	2.46179
1.25229	4.31844	2.46357
1.25365	4.43162	2.46908
1.25484	4.50428	2.49224
1.25723	4.57123	2.50392
1.26428	4.98203	2.53503
1.26633	5.01875	2.5447
1.26751	5.13575	2.56664
1.26791	6.75686	2.56905
1.2709		2.58374
1.2722		2.5869
1.28436		2.59684
1.29372		2.61107
1.29553		2.61173
1.29797		2.61923
1.30961		2.63188
1.31402		2.66025
1.31861		2.68744
1.32006		2.70531
1.32015		2.70596
1.32015		2.71907
1.32308		2.73907
1.32393		2.79793
1.32893		2.79993
1.33393		2.80059
1.34112		2.80163
1.34729		2.80499
1.35019		2.82646
1.35394		2.9171
1.35942		2.93671
1.36225		2.94215
1.36501		2.94449
1.37304		2.98404
1.38044		3.00626
1.3812		3.01336
1.38174		3.04014
1.38286		3.08241
1.38538		3.09319
1.38773		3.14818
1.38811		3.15794
1.38928		3.16349
1.39038		3.23677
1.391		3.27232
1.39113		3.30704
1.40697		3.32501
1.40859		3.33778
1.41178		3.33841
1.41178		3.36724
1.41406		3.66972
1.41483		3.67272
1.41535		3.74265
1.42045		4.10208
1.42202		4.1417
1.42507		4.41336
1.42718		4.52707
1.43332		4.58906
1.43496		5.78118
1.43722
1.44186
1.45513
1.46248
1.48659
1.48836
1.49252
1.50557
1.51839
1.53321
1.54105
1.55417
1.55484
1.5593
1.56299
1.56797
1.56958
1.58092
1.60661
1.61706
1.62031
1.65041
1.66815
1.68952
1.69295
1.69449
1.7137
1.71388
1.7286
1.79817
1.81571
1.83448
1.83909
1.85069
1.87188
1.88222
1.8888
1.88967
1.90837
1.94778
1.9654
1.96907
1.98049
1.9956
1.998
2.0009
2.06628
2.15483
2.22506
2.27
2.27435
2.28343
2.31451
2.35328
2.357
2.37282
2.42121
2.44798
2.45588
2.48033
2.48281
2.4917
2.51926
2.52135
2.58882
2.66081
2.78632
2.96764
4.05175
4.82124
