# Supplementary material for: Structure of the human KMN complex and implications for regulation of its assembly
Source: Nat Struct Mol Biol. 2024 Mar 8;31(6):861–73. doi: 10.1038/s41594-024-01230-9 (PMC11189300; doi:10.1038/s41594-024-01230-9)
Supplement: Supplementary file 14 — Statistical Source Data. [file 41594_2024_1230_MOESM14_ESM.xlsx]

## Sheet: 10e
Column 1	Column 2	Column 3	Column 4
-0.54237	-0.75005	-0.80036	-0.64972
-0.52561	-0.71693	-0.67171	-0.38187
-0.22819	-0.51406	-0.46202	-0.34652
-0.22599	-0.39453	-0.39532	-0.24621
-0.07169	-0.34022	-0.31823	-0.22599
0	-0.32943	-0.31186	-0.22276
0	-0.28787	-0.29987	-0.20402
0.028611	-0.25989	-0.27599	-0.19697
0.034177	-0.22681	-0.27119	-0.15672
0.049502	-0.22409	-0.26642	-0.15593
0.063216	-0.21885	-0.25835	-0.14573
0.070082	-0.21176	-0.25633	-0.1432
0.071365	-0.20791	-0.25458	-0.13678
0.116288	-0.16681	-0.24364	-0.12128
0.11843	-0.14734	-0.23848	-0.11995
0.121958	-0.14619	-0.22649	-0.11995
0.133113	-0.13799	-0.22276	-0.11515
0.150902	-0.13177	-0.21809	-0.11382
0.160755	-0.11995	-0.21758	-0.11138
0.170551	-0.11843	-0.21758	-0.10981
0.187588	-0.1068	-0.21104	-0.10546
0.193404	-0.10101	-0.20299	-0.10395
0.20339	-0.0891	-0.18132	-0.10369
0.235631	-0.08868	-0.17653	-0.09996
0.235864	-0.08316	-0.15383	-0.09547
0.239896	-0.07515	-0.15338	-0.09356
0.250262	-0.07008	-0.15056	-0.09263
0.259887	-0.0693	-0.1503	-0.08316
0.262316	-0.06829	-0.14851	-0.08316
0.262807	-0.06497	-0.14711	-0.07505
0.272881	-0.05997	-0.13964	-0.07485
0.273565	-0.0574	-0.13964	-0.07197
0.283513	-0.0567	-0.13817	-0.06139
0.292911	-0.04911	-0.13817	-0.05775
0.295733	-0.04873	-0.13559	-0.05377
0.302152	-0.04655	-0.13462	-0.05346
0.304258	-0.04372	-0.13177	-0.05176
0.305749	-0.04158	-0.12816	-0.05014
0.306533	-0.04103	-0.12729	-0.04586
0.308437	-0.03353	-0.12475	-0.04498
0.311864	-0.02345	-0.12351	-0.0443
0.324859	-0.02122	-0.1231	-0.03874
0.326715	-0.01471	-0.1223	-0.03571
0.327371	-0.01061	-0.12151	-0.03335
0.329613	0	-0.12046	-0.03318
0.329613	0	-0.1141	-0.033
0.331285	0	-0.1141	-0.03043
0.333059	0	-0.11272	-0.02712
0.340692	0	-0.10895	-0.02606
0.346516	0.009227	-0.10829	-0.02599
0.346516	0.012376	-0.10395	-0.02515
0.346516	0.017135	-0.10225	-0.02505
0.346516	0.017183	-0.099	-0.02327
0.351397	0.019991	-0.09685	-0.02136
0.355289	0.020722	-0.09645	-0.02052
0.359844	0.029631	-0.09566	-0.01907
0.364517	0.030426	-0.09309	-0.01879
0.375175	0.030575	-0.0924	-0.01659
0.375175	0.032656	-0.09119	0
0.380322	0.038266	-0.09058	0
0.382991	0.039477	-0.0904	0
0.387811	0.039983	-0.08996	0
0.389831	0.048729	-0.08785	0
0.389831	0.050792	-0.08785	0
0.397474	0.051125	-0.08544	0
0.402406	0.054713	-0.08544	0
0.402708	0.055295	-0.08261	0
0.404413	0.057398	-0.08261	0
0.408394	0.058111	-0.08207	0.009869
0.412762	0.06115	-0.08207	0.012781
0.415071	0.06115	-0.08153	0.013049
0.425793	0.065656	-0.08136	0.015593
0.428049	0.065887	-0.08136	0.017042
0.429171	0.066483	-0.08065	0.018619
0.433658	0.067797	-0.08065	0.019016
0.438157	0.069303	-0.07956	0.022931
0.439032	0.069443	-0.07797	0.023448
0.43954	0.069746	-0.07797	0.025774
0.441808	0.078292	-0.07797	0.031083
0.446797	0.078953	-0.07748	0.032943
0.448896	0.079965	-0.07687	0.033898
0.454802	0.083164	-0.07681	0.034652
0.464479	0.093559	-0.07606	0.035041
0.474034	0.093935	-0.0757	0.035439
0.477343	0.096595	-0.07425	0.035846
0.479791	0.097458	-0.07425	0.035984
0.481555	0.097458	-0.07381	0.037127
0.482109	0.100601	-0.07338	0.037275
0.486022	0.101695	-0.07253	0.037802
0.487951	0.102098	-0.07253	0.038344
0.488136	0.102812	-0.07169	0.039311
0.489555	0.103955	-0.07088	0.041307
0.498983	0.108286	-0.07088	0.041805
0.500523	0.110815	-0.06982	0.046547
0.503632	0.11138	-0.06961	0.051977
0.503781	0.112722	-0.06879	0.05569
0.504487	0.114204	-0.06854	0.056703
0.507249	0.118003	-0.0678	0.058842
0.509967	0.118967	-0.0678	0.059744
0.515681	0.119948	-0.0678	0.062373
0.515866	0.120878	-0.06731	0.062623
0.524142	0.122643	-0.06707	0.064972
0.526036	0.128299	-0.06683	0.065312
0.527771	0.128483	-0.06635	0.069561
0.529966	0.132395	-0.06635	0.06982
0.530833	0.134004	-0.06566	0.072107
0.532451	0.134135	-0.06497	0.073208
0.532878	0.13985	-0.0643	0.073814
0.535849	0.141757	-0.06365	0.074253
0.543135	0.142404	-0.06365	0.074922
0.5434	0.142476	-0.06332	0.07633
0.545217	0.143837	-0.06237	0.076814
0.548881	0.143937	-0.06237	0.078704
0.551972	0.150902	-0.06237	0.080308
0.552446	0.151667	-0.06155	0.08207
0.552951	0.152875	-0.06056	0.082431
0.558073	0.154527	-0.06036	0.087167
0.561356	0.155071	-0.05997	0.087849
0.564582	0.156803	-0.05969	0.088682
0.567026	0.15993	-0.05959	0.092268
0.57328	0.160755	-0.0594	0.093559
0.574487	0.160962	-0.05733	0.094824
0.578572	0.164928	-0.05722	0.094864
0.578717	0.165592	-0.05705	0.096595
0.578717	0.16653	-0.0567	0.097458
0.580213	0.167669	-0.05619	0.098225
0.584746	0.170885	-0.05569	0.098225
0.587039	0.171022	-0.05503	0.100307
0.596928	0.176527	-0.05503	0.100601
0.597187	0.179608	-0.05471	0.101328
0.599215	0.180188	-0.05424	0.101695
0.601184	0.180791	-0.05331	0.102251
0.601353	0.181317	-0.05286	0.102491
0.601844	0.181845	-0.05286	0.103641
0.606403	0.18345	-0.05227	0.103955
0.608516	0.184809	-0.05198	0.104452
0.612591	0.185004	-0.05155	0.104652
0.612591	0.18787	-0.05134	0.105123
0.613001	0.189831	-0.05113	0.105123
0.613067	0.189831	-0.05085	0.10649
0.613217	0.192509	-0.0503	0.106869
0.613776	0.193571	-0.0495	0.109701
0.617232	0.193814	-0.0495	0.110329
0.623729	0.195594	-0.0495	0.110394
0.623729	0.19598	-0.04924	0.11138
0.623729	0.197383	-0.04911	0.113701
0.623729	0.197768	-0.04898	0.115758
0.629726	0.199448	-0.04873	0.1223
0.631972	0.199669	-0.04798	0.124194
0.632768	0.203775	-0.04798	0.125865
0.634671	0.204023	-0.04725	0.126006
0.638319	0.205948	-0.0462	0.129116
0.643019	0.206381	-0.0452	0.129175
0.644348	0.209657	-0.0452	0.131035
0.646128	0.210719	-0.04455	0.131943
0.649718	0.212981	-0.04434	0.132146
0.65343	0.215079	-0.04331	0.137732
0.65838	0.215651	-0.04302	0.138168
0.658868	0.216144	-0.04302	0.138844
0.659713	0.217897	-0.04272	0.140164
0.661095	0.21797	-0.04243	0.140164
0.670676	0.218852	-0.04214	0.141263
0.670676	0.219006	-0.04214	0.143622
0.673418	0.219623	-0.04186	0.144876
0.675375	0.22051	-0.04158	0.146052
0.678764	0.220789	-0.04103	0.147106
0.678889	0.223292	-0.04103	0.149344
0.67906	0.223399	-0.04103	0.152325
0.679481	0.223991	-0.03998	0.153228
0.685157	0.224216	-0.03998	0.155335
0.685843	0.225057	-0.03998	0.155932
0.686102	0.225784	-0.03998	0.156716
0.687159	0.228521	-0.03998	0.157243
0.693032	0.228891	-0.03973	0.15732
0.693032	0.229312	-0.03948	0.15925
0.696604	0.23127	-0.03882	0.160172
0.699509	0.233555	-0.0385	0.160581
0.699696	0.234408	-0.0385	0.160581
0.700819	0.242327	-0.03827	0.162242
0.700819	0.242439	-0.03819	0.163565
0.701091	0.243011	-0.03803	0.164928
0.701322	0.2446	-0.0378	0.166645
0.707134	0.249039	-0.03773	0.16672
0.710577	0.249862	-0.03757	0.167444
0.713232	0.252863	-0.03735	0.169147
0.715006	0.252863	-0.03713	0.171894
0.719687	0.254831	-0.03713	0.174581
0.72626	0.256008	-0.03691	0.179111
0.72626	0.258689	-0.03626	0.179391
0.727684	0.258752	-0.03605	0.179608
0.728142	0.258988	-0.03585	0.180791
0.728655	0.260974	-0.03564	0.180945
0.72936	0.262316	-0.03544	0.181921
0.730493	0.262623	-0.03544	0.183019
0.730654	0.262623	-0.03504	0.184051
0.730932	0.262909	-0.03485	0.184535
0.733799	0.266417	-0.03465	0.185935
0.733799	0.26704	-0.03465	0.187588
0.738626	0.267312	-0.03446	0.188059
0.74188	0.267499	-0.03427	0.190161
0.742534	0.270403	-0.03427	0.190937
0.745009	0.271186	-0.0339	0.193814
0.746902	0.277213	-0.0339	0.194915
0.748475	0.277213	-0.03353	0.19645
0.75148	0.277899	-0.03353	0.19645
0.752236	0.27845	-0.03353	0.196967
0.752488	0.279037	-0.03341	0.196967
0.754511	0.279878	-0.03335	0.198737
0.754831	0.286915	-0.03283	0.199822
0.756035	0.288763	-0.03266	0.20028
0.758589	0.288763	-0.03182	0.202134
0.761244	0.289359	-0.0315	0.202712
0.765311	0.294212	-0.03119	0.204197
0.765983	0.294212	-0.03028	0.204501
0.765983	0.296527	-0.03028	0.209733
0.76688	0.297014	-0.03013	0.209909
0.768981	0.298435	-0.02999	0.211087
0.773799	0.299048	-0.0297	0.212635
0.776763	0.301804	-0.02942	0.214156
0.779661	0.302555	-0.02915	0.216144
0.779661	0.303436	-0.02888	0.217219
0.779661	0.3055	-0.02888	0.218852
0.779661	0.307706	-0.02888	0.219904
0.784965	0.309588	-0.02888	0.220659
0.786948	0.311864	-0.02888	0.22118
0.787231	0.3146	-0.02874	0.223759
0.788421	0.322618	-0.02835	0.224686
0.789208	0.322618	-0.02835	0.226223
0.790056	0.324215	-0.02822	0.226223
0.790642	0.32919	-0.0281	0.226353
0.79178	0.332444	-0.02772	0.22699
0.794559	0.335181	-0.02772	0.227541
0.795192	0.336324	-0.02736	0.227638
0.797181	0.337151	-0.02712	0.227941
0.799652	0.337688	-0.027	0.229989
0.799652	0.338596	-0.02688	0.232577
0.803287	0.339654	-0.02666	0.232928
0.803577	0.3428	-0.02556	0.23325
0.804811	0.343337	-0.02485	0.234408
0.808537	0.346516	-0.02456	0.23709
0.810037	0.347723	-0.02436	0.238064
0.810037	0.349754	-0.02436	0.239896
0.810622	0.354391	-0.02436	0.240871
0.813559	0.356953	-0.02418	0.241412
0.814227	0.358694	-0.02399	0.241964
0.814313	0.358981	-0.02293	0.243149
0.814781	0.361582	-0.02276	0.245287
0.815645	0.366899	-0.0226	0.245402
0.817355	0.3677	-0.0226	0.245868
0.817387	0.36784	-0.0226	0.247634
0.818542	0.368344	-0.02244	0.247743
0.819498	0.368872	-0.02196	0.250461
0.820696	0.370009	-0.02196	0.252376
0.820696	0.374837	-0.02181	0.254762
0.820696	0.375603	-0.02173	0.256327
0.8225	0.37574	-0.02173	0.258166
0.822834	0.381875	-0.02166	0.258752
0.822976	0.383833	-0.02166	0.260832
0.826307	0.386809	-0.02158	0.262187
0.827959	0.388585	-0.02107	0.26241
0.828829	0.389831	-0.02107	0.264292
0.829731	0.393342	-0.02107	0.265191
0.83046	0.393474	-0.02059	0.266417
0.832307	0.394453	-0.02059	0.269169
0.834567	0.396718	-0.02052	0.270626
0.835351	0.401153	-0.02038	0.271749
0.836709	0.403853	-0.02025	0.271882
0.838627	0.404435	-0.01999	0.273347
0.838808	0.405019	-0.01986	0.274699
0.840678	0.405019	-0.01986	0.275174
0.844274	0.405019	-0.01986	0.277687
0.845052	0.405977	-0.01986	0.279138
0.846489	0.408047	-0.01974	0.279501
0.847039	0.409003	-0.01961	0.279745
0.850539	0.409519	-0.01879	0.279878
0.8523	0.410348	-0.01867	0.281381
0.854423	0.414865	-0.01856	0.282346
0.856925	0.415819	-0.01845	0.283513
0.857032	0.415819	-0.01829	0.286878
0.860316	0.416715	-0.01803	0.287384
0.860802	0.420128	-0.01792	0.289229
0.861731	0.421438	-0.01782	0.289359
0.86629	0.421846	-0.01772	0.291462
0.86629	0.423245	-0.01762	0.293027
0.869826	0.423893	-0.01752	0.294212
0.871879	0.424431	-0.01723	0.297014
0.871879	0.426044	-0.01695	0.297014
0.87322	0.426762	-0.01686	0.29887
0.874015	0.426762	-0.01677	0.298912
0.875784	0.426762	-0.01633	0.301233
0.87667	0.4277	-0.01624	0.301233
0.879192	0.428049	-0.01624	0.308894
0.880558	0.428265	-0.01599	0.309214
0.880838	0.429609	-0.01575	0.309865
0.881356	0.430158	-0.01529	0.315242
0.881912	0.431302	-0.01529	0.315812
0.884825	0.432417	-0.01521	0.317535
0.885978	0.432644	-0.01507	0.31792
0.886351	0.43516	-0.01398	0.319117
0.886673	0.435395	-0.0138	0.319231
0.886771	0.436813	-0.0135	0.32151
0.887614	0.437193	-0.01327	0.322618
0.888091	0.437704	-0.01283	0.323274
0.891041	0.437704	-0.01079	0.323511
0.891041	0.439397	-0.01047	0.325573
0.891041	0.442013	-0.0099	0.325573
0.891041	0.445521	-0.00782	0.326218
0.891041	0.450114	0	0.328773
0.893758	0.451977	0	0.329959
0.894011	0.452322	0	0.332115
0.896377	0.453621	0	0.332502
0.897144	0.454802	0	0.332782
0.897452	0.455802	0	0.334439
0.900942	0.457627	0	0.334618
0.900942	0.458624	0	0.339267
0.905975	0.458624	0	0.340542
0.90796	0.459335	0	0.341523
0.909605	0.459487	0	0.342708
0.909605	0.4598	0	0.343051
0.909605	0.460128	0	0.343337
0.913542	0.460128	0	0.343788
0.915254	0.461559	0	0.345041
0.915792	0.462021	0	0.346516
0.917248	0.462357	0	0.347687
0.917248	0.462924	0	0.347948
0.918105	0.463739	0	0.348404
0.921418	0.465772	0	0.349102
0.922416	0.465895	0	0.350052
0.922416	0.466189	0	0.351397
0.924043	0.467394	0	0.353054
0.927164	0.467797	0	0.357097
0.928958	0.468368	0	0.360377
0.928958	0.468753	0	0.361106
0.93136	0.469933	0	0.363017
0.932264	0.470739	0	0.364378
0.933138	0.472522	0	0.36468
0.935593	0.472797	0	0.369146
0.935593	0.47418	0	0.369313
0.940543	0.475488	0	0.370447
0.94097	0.475725	0	0.370748
0.945818	0.476129	0	0.371948
0.946731	0.4762	0	0.372668
0.949153	0.476246	0	0.375946
0.950444	0.47717	0	0.378017
0.952007	0.478192	0	0.37942
0.954687	0.478192	0	0.381606
0.95513	0.47832	0	0.384012
0.957044	0.479791	0	0.384181
0.958138	0.480651	0	0.38434
0.959583	0.480848	0	0.387283
0.959583	0.481675	0	0.387811
0.959583	0.483928	0	0.387965
0.959583	0.483928	0	0.388034
0.960595	0.484262	0	0.388443
0.962899	0.485392	0	0.389033
0.963111	0.487288	0	0.389831
0.963111	0.487288	0	0.389831
0.963484	0.490573	0	0.391579
0.963945	0.492417	0	0.392557
0.964529	0.493345	0	0.393768
0.96476	0.493598	0	0.394178
0.964884	0.494151	0	0.394178
0.965295	0.495235	0	0.394178
0.965295	0.496148	0	0.394453
0.965295	0.498034	0	0.394893
0.96634	0.502155	0	0.399432
0.966597	0.504487	0	0.400254
0.967855	0.504752	0	0.402406
0.968421	0.505336	0	0.402887
0.969308	0.507097	0	0.407666
0.970899	0.510719	0	0.409322
0.970899	0.510812	0	0.410748
0.972788	0.511038	0	0.41125
0.973335	0.513195	0	0.41287
0.974576	0.514062	0	0.413457
0.974576	0.514062	0	0.414365
0.974576	0.514416	0	0.414927
0.975952	0.518113	0	0.415144
0.976271	0.518232	0	0.42527
0.979284	0.51831	0	0.425665
0.980145	0.518381	0	0.428049
0.981795	0.519774	0	0.430158
0.983473	0.521949	0	0.432513
0.984835	0.522778	0	0.432644
0.98651	0.523002	0	0.43516
0.992296	0.525245	0	0.435486
0.993854	0.52759	0	0.436082
0.99435	0.528584	0	0.437704
0.995312	0.530169	0	0.43807
0.996234	0.533753	0	0.439246
0.997966	0.53529	0	0.440678
1	0.536157	0	0.442689
1.00087	0.537697	0	0.446797
1.00535	0.538173	0	0.446972
1.00735	0.538675	0	0.448305
1.00897	0.539155	0	0.449534
1.01419	0.542373	0	0.450742
1.01695	0.542373	0	0.451666
1.01752	0.543248	0	0.455277
1.01752	0.543851	0	0.456387
1.01896	0.544741	0	0.456387
1.01917	0.545337	0	0.457043
1.02163	0.545763	0	0.457043
1.02163	0.546871	0	0.457401
1.02531	0.548975	0	0.460128
1.026	0.549541	0	0.460371
1.02639	0.55176	0	0.464084
1.02639	0.552671	0	0.46417
1.02915	0.552851	0	0.465321
1.02946	0.554919	0	0.466658
1.03085	0.554919	0	0.466736
1.03215	0.554947	0	0.467797
1.03584	0.555013	0	0.469031
1.03955	0.555213	0	0.470147
1.03955	0.555375	0	0.470485
1.03955	0.558073	0	0.470739
1.03955	0.558073	0	0.472522
1.03955	0.559757	0	0.472522
1.0431	0.560655	0	0.472522
1.04625	0.560809	0	0.475301
1.04639	0.562642	0	0.476129
1.04682	0.562964	0	0.479791
1.04682	0.56361	0	0.484088
1.04714	0.563823	0	0.487288
1.04954	0.56401	0	0.487606
1.05	0.564972	0	0.488869
1.05332	0.567026	0	0.492417
1.05419	0.567026	0	0.493397
1.05419	0.568546	0.007797	0.493598
1.05779	0.569852	0.010572	0.496775
1.05916	0.570075	0.011178	0.499391
1.06167	0.571237	0.011259	0.5016
1.06317	0.572059	0.011637	0.501851
1.0649	0.572564	0.01223	0.503007
1.06612	0.573084	0.012425	0.503007
1.0669	0.573544	0.012575	0.503781
1.07058	0.575197	0.012677	0.506582
1.07058	0.577527	0.01294	0.509166
1.07308	0.578292	0.01294	0.50942
1.07668	0.578717	0.013104	0.510324
1.07871	0.580213	0.013385	0.513317
1.0802	0.580527	0.013619	0.515866
1.08198	0.580924	0.013619	0.519774
1.08402	0.584746	0.013739	0.519774
1.08475	0.584746	0.013799	0.521896
1.08534	0.589077	0.013923	0.525245
1.08575	0.590423	0.014438	0.525245
1.08641	0.590598	0.015066	0.525486
1.0879	0.592542	0.015139	0.526191
1.09153	0.594027	0.015139	0.532249
1.09153	0.595378	0.015363	0.533005
1.09252	0.596423	0.015751	0.536017
1.09574	0.597187	0.016243	0.538561
1.09616	0.59878	0.016328	0.543617
1.0973	0.599062	0.016677	0.544741
1.0973	0.600381	0.016767	0.545763
1.09811	0.600759	0.017135	0.550349
1.09811	0.600935	0.017619	0.552446
1.09839	0.600989	0.01772	0.554074
1.1007	0.606403	0.017821	0.567026
1.1007	0.606403	0.017923	0.567026
1.10192	0.60664	0.018563	0.567026
1.10431	0.609298	0.018901	0.568228
1.10452	0.609735	0.018901	0.568809
1.10503	0.610169	0.019133	0.573831
1.10778	0.610773	0.019192	0.580924
1.11174	0.610868	0.019251	0.583051
1.11207	0.612009	0.019431	0.583606
1.11655	0.612249	0.019738	0.583856
1.11751	0.612591	0.019991	0.585823
1.11766	0.614511	0.02012	0.587571
1.11951	0.614818	0.020251	0.588087
1.12029	0.615145	0.020251	0.590901
1.12195	0.616875	0.020383	0.591267
1.12271	0.618968	0.020383	0.591859
1.12363	0.619143	0.021215	0.59774
1.12476	0.620375	0.021215	0.602017
1.12618	0.623729	0.021657	0.602585
1.12854	0.631154	0.021657	0.60511
1.13177	0.632158	0.02204	0.605236
1.13405	0.633475	0.022517	0.608038
1.13405	0.633812	0.022599	0.608516
1.13405	0.63546	0.022764	0.611499
1.13519	0.635647	0.022764	0.612834
1.13739	0.636791	0.022931	0.613067
1.13898	0.63684	0.022931	0.613983
1.14165	0.636906	0.023016	0.614278
1.14204	0.637904	0.023101	0.617232
1.14296	0.637904	0.023101	0.619143
1.14783	0.639066	0.023806	0.619305
1.14897	0.640504	0.023898	0.628384
1.15014	0.641055	0.02399	0.629451
1.15254	0.64155	0.02427	0.635279
1.15286	0.644068	0.02446	0.635497
1.15723	0.644583	0.024556	0.638234
1.1597	0.647066	0.024949	0.638579
1.16257	0.65208	0.02515	0.639722
1.16367	0.653119	0.025355	0.64803
1.16698	0.655177	0.025355	0.649234
1.16698	0.655247	0.025563	0.649274
1.16949	0.656557	0.025668	0.65027
1.17261	0.658868	0.025989	0.65027
1.17307	0.660599	0.026207	0.652265
1.17335	0.663541	0.026207	0.65453
1.17474	0.666377	0.026429	0.655279
1.17514	0.66658	0.026429	0.655367
1.17847	0.668281	0.026655	0.657673
1.18195	0.668281	0.027357	0.670676
1.18293	0.668281	0.027599	0.672368
1.18508	0.669776	0.027845	0.685887
1.18596	0.671101	0.027845	0.689003
1.18644	0.671436	0.027845	0.6897
1.1871	0.673344	0.028096	0.6897
1.18806	0.673344	0.028351	0.689838
1.18806	0.674082	0.028351	0.689966
1.18887	0.674301	0.028611	0.690557
1.19242	0.677966	0.029146	0.690839
1.19284	0.678669	0.029701	0.6909
1.19499	0.678669	0.029701	0.691159
1.19499	0.679704	0.029987	0.696126
1.19646	0.680719	0.030426	0.697197
1.19948	0.681384	0.030575	0.707592
1.20237	0.683298	0.030575	0.710358
1.20521	0.685263	0.030878	0.729034
1.20553	0.687159	0.030878	0.749838
1.20722	0.687575	0.031186	0.751673
1.20847	0.689838	0.031186	0.754098
1.20982	0.691325	0.031343	0.75504
1.21463	0.693032	0.031715	0.759873
1.21574	0.695373	0.031823	0.761806
1.21669	0.696718	0.032151	0.76495
1.21703	0.697109	0.032151	0.770191
1.21703	0.699006	0.032151	0.777138
1.21822	0.699332	0.032486	0.779661
1.21984	0.700565	0.032486	0.782581
1.22251	0.701091	0.032656	0.786948
1.22339	0.701695	0.032828	0.790169
1.22518	0.702103	0.033177	0.795572
1.22734	0.705085	0.033414	0.810236
1.22911	0.705408	0.033898	0.810847
1.22989	0.706641	0.033898	0.81242
1.23104	0.706688	0.034146	0.813559
1.23349	0.712833	0.034271	0.815989
1.23349	0.716445	0.034652	0.821968
1.23446	0.718582	0.03478	0.834056
1.23473	0.721977	0.034845	0.847039
1.23546	0.722613	0.035173	0.864203
1.23569	0.724948	0.03571	0.86944
1.23805	0.726097	0.035846	0.880838
1.23946	0.726502	0.036054	0.884392
1.24746	0.732493	0.036263	0.888552
1.24746	0.733799	0.036263	0.893758
1.24746	0.73586	0.03669	0.898969
1.25125	0.737134	0.037275	0.900227
1.25279	0.73823	0.037349	0.930424
1.25677	0.739472	0.037574	0.987571
1.25677	0.739678	0.037574	1.00642
1.25752	0.739824	0.037878	1.00818
1.25794	0.741064	0.038032	1.01233
1.2589	0.749224	0.038983	1.01956
1.26231	0.750424	0.039352	1.02125
1.26231	0.751087	0.039477	1.03563
1.26359	0.75148	0.039644	1.04517
1.26432	0.752776	0.039644	1.0868
1.26793	0.75338	0.039728	1.09667
1.27129	0.756035	0.039983	1.22147
1.27428	0.756035	0.039983	1.29142
1.27428	0.757801	0.040502	1.48606
1.2831	0.762335	0.040634
1.28327	0.76375	0.042144
1.28555	0.766535	0.042144
1.28814	0.767206	0.042144
1.28967	0.767364	0.042721
1.28991	0.768139	0.043315
1.30196	0.768981	0.043617
1.30211	0.772881	0.043925
1.30416	0.774132	0.044236
1.30453	0.775931	0.044552
1.30548	0.777036	0.04498
1.30548	0.779661	0.045694
1.30646	0.779661	0.045862
1.30646	0.779661	0.046088
1.31181	0.779661	0.046316
1.31472	0.782136	0.046547
1.31943	0.788229	0.046897
1.32804	0.790642	0.047252
1.32965	0.791438	0.047252
1.33113	0.793181	0.047252
1.33492	0.794372	0.047979
1.33656	0.795444	0.048351
1.33656	0.796987	0.048476
1.33827	0.796987	0.049502
1.33986	0.803004	0.049634
1.34342	0.803874	0.050301
1.34424	0.804282	0.050301
1.34756	0.805478	0.051125
1.3486	0.806341	0.051548
1.35593	0.806546	0.051762
1.35593	0.806546	0.051762
1.35719	0.807178	0.05331
1.35753	0.808537	0.05377
1.35941	0.811702	0.054395
1.36048	0.81242	0.054395
1.36131	0.813112	0.055197
1.36324	0.818368	0.056192
1.3735	0.818795	0.056703
1.3735	0.819038	0.056703
1.37369	0.819498	0.057398
1.37899	0.821679	0.057398
1.38111	0.822188	0.057753
1.38346	0.822976	0.058402
1.38759	0.824765	0.058842
1.3883	0.826019	0.058842
1.38983	0.829731	0.058842
1.39452	0.832378	0.059403
1.39971	0.833697	0.059516
1.40021	0.834056	0.059974
1.40089	0.838503	0.059974
1.40218	0.838808	0.061755
1.40842	0.841213	0.062373
1.40877	0.843189	0.062791
1.41044	0.844459	0.063323
1.41192	0.856098	0.063387
1.41494	0.857133	0.063646
1.41644	0.860316	0.064302
1.41756	0.861118	0.064524
1.41987	0.86629	0.065656
1.42173	0.867135	0.066354
1.42567	0.867687	0.066354
1.42636	0.868765	0.067068
1.43203	0.873627	0.06743
1.43249	0.875193	0.068167
1.44103	0.877841	0.068291
1.44349	0.878145	0.068542
1.44457	0.879	0.068794
1.44705	0.880558	0.069303
1.45537	0.880558	0.071283
1.45979	0.881356	0.071419
1.46139	0.882635	0.071693
1.46186	0.886673	0.072527
1.46385	0.886864	0.072866
1.46385	0.887081	0.072951
1.4676	0.887419	0.072951
1.47172	0.888552	0.073093
1.47172	0.890071	0.073093
1.47503	0.891041	0.074253
1.47725	0.893544	0.074253
1.48646	0.893758	0.074253
1.48735	0.893879	0.074698
1.48763	0.895611	0.075757
1.48844	0.898776	0.076064
1.4889	0.899069	0.076437
1.49217	0.902349	0.076531
1.49435	0.905975	0.077004
1.49524	0.909164	0.077322
1.49777	0.910754	0.077966
1.50241	0.910891	0.078621
1.50412	0.918179	0.078953
1.50555	0.919369	0.080655
1.50628	0.923007	0.081004
1.50777	0.923547	0.081533
1.50902	0.926459	0.08164
1.51207	0.927164	0.08207
1.51641	0.929293	0.08207
1.52306	0.929397	0.082613
1.52306	0.935593	0.083164
1.5275	0.942846	0.083386
1.5299	0.94359	0.083535
1.53097	0.946347	0.083535
1.53289	0.956517	0.083722
1.53376	0.956857	0.083722
1.53376	0.957786	0.083722
1.54053	0.958413	0.084288
1.54119	0.970899	0.086629
1.5416	0.97154	0.086629
1.54736	0.972788	0.087032
1.55172	0.972788	0.087602
1.55172	0.974576	0.088472
1.55932	0.976161	0.088598
1.55932	0.976925	0.089104
1.56901	0.977121	0.089837
1.57376	0.977175	0.089961
1.57476	0.978844	0.090834
1.57507	0.98243	0.091055
1.58575	0.984835	0.091188
1.58931	0.984835	0.092633
1.59181	0.989831	0.093794
1.59645	0.992296	0.093872
1.60518	0.993346	0.094504
1.60518	0.99435	0.094504
1.61404	0.99435	0.095469
1.61501	0.995312	0.095664
1.62225	0.996944	0.095664
1.62271	0.996944	0.096852
1.62429	0.999345	0.097458
1.62712	1.00665	0.097458
1.63129	1.01145	0.098071
1.63185	1.01599	0.098691
1.63357	1.01645	0.099005
1.63539	1.01695	0.100242
1.63601	1.01731	0.100601
1.64139	1.01833	0.101145
1.65479	1.01956	0.101695
1.65801	1.01956	0.103096
1.65801	1.0203	0.103955
1.65821	1.02065	0.103955
1.65918	1.02208	0.103955
1.65992	1.02915	0.104652
1.66645	1.02915	0.104828
1.66913	1.0319	0.105123
1.67569	1.03284	0.105717
1.67927	1.03399	0.107012
1.68748	1.03563	0.107539
1.70108	1.03591	0.107539
1.71385	1.03955	0.108475
1.71593	1.03955	0.109426
1.74349	1.03955	0.114097
1.74644	1.03955	0.114656
1.74908	1.04697	0.11813
1.76271	1.04807	0.118242
1.77139	1.04828	0.11843
1.77196	1.04875	0.119374
1.7769	1.04936	0.119948
1.78752	1.05123	0.119948
1.78802	1.05164	0.119948
1.7949	1.05207	0.121506
1.81592	1.0523	0.121822
1.8296	1.05554	0.1223
1.83836	1.05665	0.1223
1.86586	1.0577	0.124037
1.86618	1.05795	0.124746
1.87119	1.05916	0.127813
1.89221	1.06076	0.128163
1.89251	1.06317	0.128163
1.89614	1.06418	0.129175
1.91755	1.06587	0.129944
1.91917	1.06587	0.133023
1.91917	1.06925	0.134296
1.93356	1.0726	0.134424
1.93822	1.07397	0.134424
1.94247	1.07805	0.136441
1.95254	1.08723	0.137083
1.96967	1.09067	0.139641
1.97302	1.09153	0.139641
1.99322	1.09385	0.140164
2.01241	1.09411	0.140691
2.01294	1.09895	0.141757
2.01571	1.1007	0.141757
2.02438	1.10503	0.141757
2.03315	1.10603	0.143386
2.03736	1.10603	0.145053
2.05062	1.10735	0.145537
2.05547	1.10852	0.147628
2.06233	1.1116	0.148507
2.10914	1.12271	0.149695
2.11459	1.12319	0.150555
2.1176	1.12618	0.150902
2.1239	1.12835	0.15139
2.16117	1.1404	0.152129
2.16784	1.1435	0.152875
2.17099	1.15254	0.153376
2.2014	1.15472	0.154388
2.20533	1.15835	0.155932
2.21511	1.15871	0.155932
2.25833	1.16043	0.156716
2.2681	1.16083	0.158192
2.30604	1.16134	0.161588
2.3127	1.16429	0.161707
2.36587	1.16555	0.162712
2.45711	1.16949	0.164139
2.45955	1.16949	0.164139
2.52146	1.17658	0.166082
2.53022	1.18131	0.16707
2.53772	1.18223	0.168575
2.54816	1.18249	0.169492
2.64493	1.19705	0.170108
2.64547	1.19948	0.170885
2.68094	1.20054	0.171145
2.79463	1.20403	0.175205
2.89101	1.20833	0.175924
3.0952	1.21038	0.176052
3.79129	1.21525	0.178776
4.21327	1.21574	0.17949
	1.21661	0.179922
	1.22034	0.179922
	1.22147	0.182258
	1.22147	0.18345
	1.22518	0.185004
	1.22567	0.186188
	1.22781	0.187119
	1.23446	0.187588
	1.23498	0.189647
	1.23781	0.190161
	1.24057	0.196141
	1.24075	0.201203
	1.24109	0.206191
	1.24746	0.20791
	1.25119	0.210064
	1.2517	0.210246
	1.25556	0.211158
	1.26006	0.213075
	1.26132	0.216144
	1.26174	0.216573
	1.26276	0.221006
	1.26432	0.225057
	1.27628	0.226223
	1.27641	0.235711
	1.27788	0.236261
	1.27864	0.236859
	1.28028	0.236859
	1.28415	0.23823
	1.28604	0.23902
	1.29544	0.249492
	1.30039	0.251504
	1.30249	0.252863
	1.30331	0.259887
	1.30548	0.259887
	1.30548	0.265417
	1.30548	0.265714
	1.30983	0.297014
	1.31211	0.301804
	1.31311	0.306125
	1.32231	0.330765
	1.32857	0.335854
	1.33656	0.340692
	1.34174	0.366899
	1.34424	0.366899
	1.34789	0.374237
	1.35267	0.37574
	1.35456	0.377416
	1.36086	0.384288
	1.3615	0.389831
	1.36546	0.397474
	1.37083	0.40678
	1.37706	0.408394
	1.37841	0.415819
	1.37891	0.415819
	1.38606	0.42615
	1.38606	0.441578
	1.38983	0.483511
	1.39316	0.608516
	1.39344	0.616476
	1.39596	0.672649
	1.39689	0.739234
	1.40339	0.742534
	1.40339	0.87322
	1.4098	1.01145
	1.41603	1.12618
	1.42173
	1.42319
	1.44195
	1.45252
	1.45335
	1.45396
	1.46603
	1.47216
	1.48507
	1.50412
	1.50442
	1.50646
	1.50993
	1.51207
	1.53639
	1.53835
	1.54119
	1.55932
	1.58489
	1.58531
	1.60147
	1.61854
	1.62484
	1.63899
	1.66958
	1.66982
	1.68218
	1.69026
	1.69147
	1.70212
	1.70437
	1.71525
	1.71769
	1.72639
	1.72915
	1.73258
	1.74124
	1.77618
	1.78386
	1.79344
	1.79755
	1.82995
	1.84483
	1.89691
	1.93862
	1.94457
	1.95497
	1.977
	2.0791
	2.08981
	2.18002
	2.20587
	2.24902
	2.45364
	2.45711
	2.49492
	2.63352
	2.84143
	2.9025

## Sheet: 10f
Column 1	Column 2	Column 3	Column 4
-1.19519	-0.49388	-0.26577	-0.77013
-0.75909	-0.42474	-0.19337	-0.49513
-0.55015	-0.37467	-0.19027	-0.45589
-0.11035	-0.29465	-0.18364	-0.37511
0	-0.2677	-0.15339	-0.33126
0.018109	-0.26455	-0.13888	-0.2248
0.031724	-0.18109	-0.13396	-0.21504
0.032925	-0.16618	-0.12917	-0.21318
0.04289	-0.16217	-0.12783	-0.20968
0.048651	-0.12891	-0.12385	-0.19255
0.075406	-0.12073	-0.12277	-0.19174
0.106127	-0.11853	-0.12073	-0.18551
0.108054	-0.11621	-0.11629	-0.17959
0.111272	-0.11559	-0.11195	-0.17715
0.113181	-0.106	-0.1105	-0.17359
0.125654	-0.10419	-0.10865	-0.15339
0.144306	-0.1012	-0.10215	-0.15161
0.145519	-0.10008	-0.09878	-0.14755
0.198944	-0.09938	-0.09789	-0.14196
0.20748	-0.08358	-0.09208	-0.1393
0.214448	-0.08287	-0.09054	-0.13797
0.224491	-0.08278	-0.08971	-0.13773
0.233405	-0.07761	-0.08844	-0.12991
0.233812	-0.07493	-0.08623	-0.12783
0.242143	-0.06744	-0.08606	-0.11978
0.243917	-0.05873	-0.0843	-0.11303
0.245823	-0.04724	-0.08312	-0.10541
0.254296	-0.04163	-0.07915	-0.10186
0.276961	-0.04024	-0.0767	-0.1012
0.281001	-0.04024	-0.07332	-0.10107
0.282798	-0.03662	-0.06899	-0.09987
0.29253	-0.03449	-0.06873	-0.09878
0.296329	-0.03018	-0.06707	-0.08997
0.297261	-0.01221	-0.06644	-0.08961
0.312566	-0.01132	-0.06585	-0.08948
0.312673	-0.00817	-0.06501	-0.08623
0.316084	0	-0.0646	-0.08312
0.324161	0	-0.06036	-0.08037
0.325555	0	-0.05999	-0.0798
0.342424	0.007196	-0.0597	-0.07761
0.343701	0.008489	-0.05963	-0.07598
0.344933	0.021731	-0.05896	-0.07594
0.348512	0.047865	-0.05786	-0.0701
0.348961	0.051011	-0.05762	-0.06985
0.350905	0.053262	-0.05673	-0.06816
0.351036	0.060363	-0.05592	-0.06268
0.354219	0.064136	-0.05572	-0.06134
0.363938	0.065192	-0.05433	-0.05525
0.367506	0.070099	-0.05433	-0.05478
0.371013	0.078735	-0.05433	-0.05199
0.378225	0.084665	-0.05282	-0.05143
0.379992	0.085606	-0.05125	-0.05113
0.388049	0.091876	-0.05077	-0.05054
0.388719	0.097666	-0.05054	-0.04939
0.390236	0.099379	-0.04939	-0.04839
0.397229	0.104141	-0.04875	-0.04829
0.39873	0.104841	-0.04817	-0.04769
0.398804	0.108654	-0.04802	-0.04624
0.400859	0.114372	-0.04657	-0.0461
0.401334	0.116415	-0.04643	-0.04527
0.417346	0.132505	-0.04527	-0.04508
0.417899	0.133435	-0.04476	-0.04435
0.421833	0.134141	-0.04465	-0.04405
0.425167	0.135817	-0.04422	-0.04381
0.426616	0.143385	-0.04417	-0.04368
0.426854	0.145259	-0.04371	-0.04321
0.428347	0.145953	-0.04346	-0.0422
0.429079	0.147002	-0.04317	-0.04179
0.42925	0.148164	-0.04312	-0.04024
0.432603	0.149867	-0.04278	-0.04009
0.436045	0.15161	-0.04278	-0.03982
0.436646	0.160033	-0.04111	-0.0392
0.439499	0.162981	-0.04111	-0.03904
0.441779	0.164627	-0.03951	-0.0388
0.452372	0.16792	-0.03951	-0.03765
0.452724	0.170742	-0.0388	-0.03747
0.456529	0.172256	-0.03846	-0.03704
0.45684	0.175248	-0.03835	-0.03696
0.457095	0.175248	-0.03747	-0.03633
0.458108	0.177673	-0.03674	-0.03482
0.458761	0.18109	-0.03605	-0.0346
0.460136	0.183753	-0.03436	-0.03438
0.460956	0.186662	-0.03422	-0.03354
0.464829	0.190621	-0.03395	-0.03318
0.465659	0.190621	-0.03395	-0.03293
0.467021	0.192937	-0.03364	-0.03285
0.470063	0.19502	-0.03343	-0.03268
0.481661	0.195333	-0.03343	-0.03255
0.483642	0.195933	-0.03326	-0.03196
0.484763	0.196181	-0.03309	-0.03134
0.487419	0.197552	-0.03293	-0.02977
0.496165	0.199731	-0.03209	-0.02954
0.498739	0.199923	-0.03196	-0.02927
0.49882	0.203363	-0.03196	-0.0291
0.501479	0.203726	-0.03119	-0.02874
0.501479	0.214679	-0.03119	-0.02841
0.507485	0.215258	-0.03087	-0.02786
0.509315	0.21535	-0.03061	-0.02716
0.510008	0.215512	-0.03035	-0.02716
0.514676	0.217308	-0.03018	-0.02683
0.515511	0.222247	-0.03018	-0.02683
0.520943	0.224206	-0.02977	-0.02618
0.521538	0.226719	-0.02963	-0.02557
0.523394	0.22686	-0.02957	-0.02498
0.527133	0.227415	-0.02937	-0.02479
0.528262	0.228039	-0.02937	-0.02415
0.528919	0.228331	-0.02914	-0.02399
0.532822	0.22955	-0.02897	-0.02362
0.537299	0.23009	-0.02885	-0.02348
0.538923	0.230703	-0.02859	-0.02328
0.539304	0.232342	-0.02859	-0.02287
0.540055	0.23523	-0.02859	-0.02283
0.543269	0.23768	-0.02849	-0.02217
0.551258	0.238508	-0.0283	-0.02159
0.553424	0.239038	-0.02822	-0.02089
0.554356	0.239998	-0.02822	-0.02012
0.557952	0.240119	-0.02815	-0.02001
0.558573	0.240591	-0.02786	-0.01976
0.56179	0.241453	-0.02762	-0.01964
0.56405	0.243255	-0.02762	-0.01958
0.565	0.243385	-0.02751	-0.01945
0.565	0.247807	-0.02694	-0.01895
0.567741	0.24954	-0.02683	-0.01811
0.570433	0.252683	-0.02629	-0.01801
0.572635	0.254161	-0.02629	-0.01796
0.574313	0.25419	-0.02618	-0.01796
0.575226	0.254775	-0.02605	-0.01791
0.576531	0.254942	-0.02587	-0.01698
0.576923	0.255656	-0.02567	-0.01689
0.579487	0.257221	-0.02527	-0.01685
0.580736	0.257338	-0.02527	-0.01672
0.586386	0.257338	-0.02517	-0.01563
0.587318	0.259133	-0.02507	-0.01539
0.588009	0.264019	-0.02507	-0.0153
0.588075	0.264293	-0.02498	-0.01509
0.594429	0.266091	-0.02469	-0.01509
0.60073	0.266869	-0.02469	-0.01506
0.601064	0.268167	-0.02469	-0.01502
0.601685	0.269708	-0.02455	-0.01488
0.601685	0.271635	-0.02453	-0.01439
0.603632	0.271635	-0.02447	-0.01362
0.604771	0.277104	-0.02415	-0.01301
0.607527	0.277762	-0.02388	-0.01283
0.607854	0.277762	-0.02388	-0.01263
0.610415	0.280397	-0.02362	-0.01254
0.612413	0.280397	-0.02362	-0.01168
0.612413	0.284411	-0.02362	-0.01168
0.612413	0.28457	-0.02322	-0.01164
0.614695	0.285216	-0.02322	-0.01087
0.61812	0.285354	-0.023	-0.01078
0.623162	0.287613	-0.02287	-0.01076
0.623424	0.287713	-0.02264	-0.01045
0.623754	0.287825	-0.02264	-0.01006
0.625	0.290411	-0.02254	-0.00962
0.631708	0.293365	-0.02233	-0.00953
0.633297	0.295812	-0.02233	-0.00929
0.635522	0.296329	-0.02217	-0.00929
0.63914	0.29733	-0.02208	-0.00921
0.64136	0.298798	-0.02199	-0.00894
0.64145	0.300888	-0.02182	-0.00862
0.642869	0.300888	-0.02144	-0.00862
0.643875	0.306273	-0.02095	-0.00811
0.643875	0.307511	-0.02089	-0.00793
0.644082	0.307853	-0.02079	-0.00793
0.645132	0.31044	-0.02074	-0.00787
0.645624	0.31044	-0.0205	-0.00771
0.64605	0.311103	-0.0205	-0.00755
0.647744	0.311789	-0.02037	-0.00715
0.64868	0.312177	-0.02031	-0.00667
0.649561	0.313151	-0.02021	-0.00651
0.651923	0.313296	-0.01994	-0.00647
0.651923	0.313889	-0.0199	-0.00647
0.651923	0.314288	-0.01976	-0.00647
0.654541	0.315854	-0.01961	-0.00643
0.656788	0.316334	-0.01949	-0.00575
0.658679	0.317604	-0.0194	-0.00543
0.660615	0.317674	-0.0194	-0.0053
0.673981	0.320895	-0.0194	-0.00508
0.675416	0.322669	-0.01934	-0.0044
0.675543	0.324417	-0.01906	-0.00433
0.676068	0.324663	-0.0189	-0.00405
0.679783	0.326672	-0.01884	-0.00404
0.681389	0.327919	-0.01873	-0.00335
0.68175	0.328012	-0.01842	-0.00322
0.682967	0.328488	-0.01811	0
0.68526	0.328821	-0.01791	0
0.687402	0.332971	-0.01791	0
0.689866	0.333994	-0.01781	0
0.69046	0.33432	-0.01781	0
0.691434	0.33631	-0.01772	0
0.693137	0.337708	-0.01764	0
0.693355	0.338596	-0.01752	0
0.693535	0.338813	-0.01752	0
0.695385	0.339111	-0.01752	0
0.695985	0.339543	-0.01745	0
0.700993	0.341285	-0.01738	0
0.701723	0.343346	-0.01738	0
0.703054	0.345255	-0.01725	0
0.703424	0.345298	-0.01725	0
0.705601	0.346768	-0.01718	0
0.707513	0.348426	-0.01711	0
0.708612	0.349245	-0.01708	0
0.708612	0.349691	-0.01698	0
0.709109	0.349902	-0.01675	0
0.717027	0.350107	-0.01672	0
0.717326	0.351527	-0.01672	0.003131
0.718871	0.352391	-0.01638	0.0041
0.724359	0.354041	-0.01638	0.004295
0.729372	0.357763	-0.01622	0.004399
0.73037	0.359602	-0.01617	0.004604
0.730603	0.362179	-0.01601	0.005544
0.733413	0.362179	-0.01598	0.005601
0.738183	0.364388	-0.01575	0.005905
0.740822	0.366883	-0.01563	0.006003
0.742213	0.367428	-0.0156	0.006391
0.746309	0.368021	-0.01558	0.006585
0.748707	0.368478	-0.01541	0.007572
0.749018	0.370762	-0.01538	0.007706
0.749202	0.371466	-0.0153	0.007761
0.749712	0.372102	-0.0153	0.008511
0.751733	0.374668	-0.01509	0.008675
0.752219	0.375114	-0.01509	0.008727
0.752219	0.379426	-0.01494	0.008762
0.755052	0.380288	-0.01488	0.008762
0.761316	0.380288	-0.01482	0.008834
0.761758	0.380913	-0.0148	0.009017
0.770071	0.381242	-0.01468	0.009287
0.774448	0.381368	-0.01436	0.009367
0.776099	0.38268	-0.01411	0.009407
0.777262	0.382875	-0.01402	0.009789
0.778072	0.383236	-0.01393	0.010226
0.778301	0.384264	-0.01393	0.010299
0.778764	0.384816	-0.01389	0.011125
0.77935	0.385546	-0.01364	0.011318
0.780227	0.386734	-0.01364	0.011559
0.78095	0.387157	-0.01358	0.011683
0.78123	0.38852	-0.01358	0.01181
0.782031	0.391154	-0.01333	0.012208
0.782308	0.391545	-0.01304	0.012489
0.784722	0.392361	-0.01293	0.012489
0.784722	0.392725	-0.01293	0.012634
0.785651	0.393673	-0.0129	0.012935
0.787347	0.399326	-0.01278	0.013059
0.78774	0.399463	-0.01278	0.013332
0.788684	0.407452	-0.01278	0.013525
0.789034	0.408317	-0.01271	0.013582
0.789227	0.410015	-0.01271	0.01399
0.79021	0.410934	-0.01263	0.014297
0.791169	0.412135	-0.01228	0.014584
0.791169	0.415441	-0.01221	0.014987
0.792879	0.417899	-0.01216	0.015091
0.793346	0.418231	-0.01207	0.015196
0.797379	0.420128	-0.01207	0.015303
0.797565	0.421957	-0.01207	0.015412
0.79837	0.427079	-0.01165	0.015412
0.8003	0.429358	-0.01162	0.015478
0.800607	0.429562	-0.01162	0.015747
0.800607	0.429802	-0.01156	0.016563
0.804038	0.430088	-0.01156	0.017431
0.804536	0.432279	-0.01144	0.017431
0.804589	0.432398	-0.01136	0.017739
0.806415	0.432603	-0.01132	0.017812
0.810592	0.434615	-0.01126	0.018416
0.810967	0.434615	-0.0112	0.018573
0.811733	0.435879	-0.0112	0.019316
0.812457	0.436146	-0.01116	0.019845
0.813195	0.438794	-0.01114	0.019936
0.814904	0.439239	-0.01103	0.019998
0.814904	0.440117	-0.01101	0.020501
0.814904	0.442664	-0.01098	0.020735
0.817825	0.445088	-0.01098	0.021098
0.819669	0.446128	-0.01098	0.02141
0.820358	0.446257	-0.01098	0.021558
0.820447	0.447398	-0.01092	0.021731
0.820447	0.447398	-0.01087	0.021877
0.823859	0.449183	-0.01076	0.02195
0.824605	0.449602	-0.01076	0.02248
0.824722	0.452724	-0.0107	0.02248
0.826381	0.453719	-0.01065	0.022742
0.828047	0.456661	-0.01065	0.022814
0.828486	0.456955	-0.01045	0.022955
0.828716	0.45749	-0.01035	0.024614
0.831155	0.458051	-0.01025	0.024883
0.831671	0.458704	-0.01025	0.024883
0.833013	0.458761	-0.01003	0.025122
0.833509	0.464248	-0.00997	0.025268
0.833588	0.465659	-0.00994	0.025268
0.83411	0.465659	-0.00988	0.025268
0.83478	0.466654	-0.00979	0.0254
0.834919	0.467394	-0.00964	0.025416
0.835379	0.467815	-0.00962	0.025695
0.835799	0.467925	-0.00917	0.025768
0.835799	0.470833	-0.00913	0.026077
0.837169	0.472408	-0.00909	0.02634
0.839598	0.472675	-0.00905	0.027163
0.842373	0.474126	-0.00895	0.027507
0.845085	0.47458	-0.00891	0.02786
0.845085	0.477225	-0.00869	0.02838
0.846922	0.477599	-0.00856	0.028443
0.8475	0.477702	-0.00849	0.028468
0.847739	0.478814	-0.00839	0.028593
0.850334	0.481661	-0.00836	0.028744
0.851611	0.482906	-0.00836	0.029633
0.851611	0.482906	-0.00833	0.029731
0.851611	0.48525	-0.00829	0.029905
0.852338	0.485688	-0.00817	0.030182
0.854629	0.487999	-0.00805	0.030182
0.856061	0.490267	-0.00787	0.030464
0.856448	0.491529	-0.00787	0.030668
0.860176	0.491879	-0.00782	0.030751
0.86128	0.492564	-0.00776	0.031044
0.862839	0.495131	-0.00765	0.031044
0.862839	0.496028	-0.00742	0.031403
0.862992	0.4973	-0.00739	0.031724
0.869231	0.499558	-0.0072	0.031801
0.869231	0.501479	-0.00715	0.031957
0.872291	0.503693	-0.0071	0.032273
0.872523	0.503997	-0.0071	0.032643
0.876639	0.50425	-0.0071	0.032643
0.876724	0.504464	-0.00706	0.034107
0.882357	0.505746	-0.00706	0.034384
0.884519	0.507992	-0.00701	0.034384
0.884615	0.508592	-0.00696	0.034677
0.88584	0.51102	-0.00696	0.035277
0.886109	0.512518	-0.00683	0.035277
0.886562	0.515511	-0.00671	0.035277
0.888547	0.516106	-0.00663	0.035431
0.891519	0.516298	-0.00659	0.036084
0.891782	0.516551	-0.00655	0.036461
0.891882	0.516551	-0.00647	0.036921
0.894796	0.518699	-0.00639	0.037101
0.894796	0.519418	-0.00632	0.037101
0.896394	0.521185	-0.00632	0.037118
0.89727	0.521287	-0.00628	0.037147
0.89734	0.522639	-0.00614	0.037253
0.89979	0.523565	-0.006	0.037467
0.900275	0.52516	-0.00597	0.037793
0.901032	0.52516	-0.00591	0.037903
0.901596	0.525931	-0.00584	0.038029
0.904066	0.526467	-0.00581	0.038348
0.90428	0.527223	-0.00575	0.038575
0.906698	0.527291	-0.00566	0.038667
0.906875	0.527747	-0.00552	0.038805
0.907375	0.528178	-0.00535	0.038805
0.909144	0.528317	-0.00535	0.039115
0.910343	0.5298	-0.0052	0.040456
0.912282	0.5298	-0.00515	0.040644
0.912282	0.537995	-0.00513	0.040792
0.913058	0.543269	-0.00505	0.040847
0.915699	0.543269	-0.00505	0.041072
0.916358	0.545773	-0.00477	0.041112
0.916472	0.546271	-0.00466	0.041196
0.916767	0.546686	-0.00442	0.042545
0.917038	0.547095	-0.00442	0.042777
0.917756	0.548164	-0.00442	0.042819
0.918125	0.549976	-0.00418	0.042946
0.919379	0.551143	-0.00418	0.043031
0.919936	0.551802	-0.00407	0.043117
0.92054	0.551985	-0.00407	0.043215
0.921196	0.55352	-0.00402	0.043656
0.921196	0.55352	-0.00398	0.043964
0.921911	0.553922	-0.00397	0.044168
0.924182	0.554706	-0.00392	0.044206
0.924369	0.556204	-0.00392	0.044349
0.924851	0.557692	-0.00388	0.044478
0.92611	0.558791	-0.00376	0.045052
0.92623	0.559732	-0.00375	0.045272
0.928199	0.559732	-0.00367	0.045272
0.931319	0.560071	-0.00366	0.045272
0.931319	0.560246	-0.00352	0.04591
0.932367	0.561378	-0.00349	0.046345
0.934423	0.562672	-0.00334	0.046566
0.934743	0.562905	-0.00321	0.046789
0.93563	0.562905	-0.00316	0.046969
0.937289	0.56377	0	0.047655
0.943351	0.56689	0	0.047936
0.943862	0.568454	0	0.048388
0.944301	0.569139	0	0.049388
0.944603	0.570965	0	0.049388
0.944816	0.57881	0	0.049388
0.944816	0.579053	0	0.049841
0.945288	0.579487	0	0.049956
0.948419	0.580479	0	0.05043
0.94916	0.580736	0	0.051252
0.950721	0.581037	0	0.05139
0.952582	0.581172	0	0.051551
0.95335	0.581393	0	0.05174
0.954034	0.581682	0	0.05205
0.954034	0.5833	0	0.052237
0.955199	0.584014	0	0.052787
0.955248	0.585747	0	0.05312
0.95563	0.585998	0	0.053218
0.956154	0.586072	0	0.053656
0.956626	0.586386	0	0.054718
0.957445	0.587193	0	0.055517
0.959981	0.590103	0	0.05561
0.960959	0.591144	0	0.056052
0.961169	0.591205	0	0.056079
0.961702	0.591488	0	0.0562
0.964112	0.592657	0	0.056444
0.967893	0.594865	0	0.057863
0.969075	0.595364	0	0.058207
0.970124	0.595448	0	0.058338
0.9705	0.595584	0	0.058416
0.970812	0.597596	0	0.058959
0.970949	0.598384	0	0.059266
0.971119	0.600455	0	0.06006
0.971493	0.600455	0	0.060085
0.971848	0.601586	0	0.060167
0.971943	0.602178	0	0.060622
0.97478	0.602488	0	0.060622
0.976551	0.603632	0	0.061735
0.981049	0.606595	0	0.062535
0.981812	0.607944	0	0.062685
0.981909	0.608462	0	0.062988
0.982861	0.612413	0	0.062988
0.983059	0.613368	0	0.063294
0.984276	0.613575	0	0.063448
0.986324	0.614518	0	0.063914
0.986856	0.615173	0	0.064292
0.991019	0.615269	0	0.064335
0.994718	0.615269	0	0.065192
0.995994	0.616684	0	0.065192
0.996411	0.617611	0	0.065537
0.997478	0.619596	0	0.065851
0.999615	0.619729	0	0.065968
1	0.620879	0	0.067209
1.00043	0.620879	0	0.067707
1.00098	0.620879	0	0.068237
1.00209	0.6219	0	0.068297
1.00402	0.622206	0	0.06852
1.00411	0.625272	0	0.068623
1.00422	0.627603	0	0.069108
1.00422	0.629502	0	0.069565
1.00436	0.630415	0	0.070183
1.00464	0.63053	0	0.071483
1.00526	0.630893	0	0.072922
1.00545	0.633027	0	0.072922
1.00572	0.633214	0	0.073132
1.00791	0.633814	0	0.074082
1.00971	0.633814	0	0.07442
1.00984	0.633814	0	0.074735
1.01014	0.634538	0	0.075492
1.01312	0.634711	0	0.075645
1.01335	0.635522	0	0.076178
1.02186	0.636023	0	0.076351
1.02289	0.636936	0	0.077059
1.02291	0.637436	0	0.07761
1.0242	0.637968	0	0.07761
1.02445	0.638789	0	0.07761
1.02833	0.63914	0	0.07761
1.02897	0.640779	0	0.07841
1.03071	0.642741	0	0.078816
1.03175	0.644557	0	0.079021
1.03372	0.644759	0	0.079309
1.0343	0.64605	0	0.079354
1.0403	0.649624	0	0.079503
1.04044	0.651923	0	0.080256
1.04127	0.653935	0	0.080484
1.04308	0.656699	0	0.080614
1.0441	0.658192	0	0.080714
1.04455	0.659684	0	0.080984
1.04565	0.660978	0	0.081237
1.04773	0.66203	0	0.081345
1.05091	0.662888	0	0.08149
1.05404	0.663212	0.00213	0.082373
1.0555	0.663535	0.002551	0.082522
1.05868	0.663996	0.002921	0.082522
1.0602	0.663996	0.003539	0.08358
1.06075	0.66446	0.003683	0.084077
1.06127	0.66687	0.003708	0.084391
1.06266	0.667173	0.003799	0.084765
1.06436	0.668639	0.004069	0.085139
1.06604	0.669611	0.004163	0.085168
1.06693	0.67095	0.004453	0.085554
1.06812	0.677039	0.004471	0.085779
1.06873	0.677118	0.004546	0.086128
1.07318	0.678095	0.004565	0.086128
1.07412	0.678301	0.004604	0.086347
1.0746	0.679087	0.004663	0.086462
1.07634	0.679087	0.004787	0.087089
1.07778	0.680579	0.004829	0.087624
1.07948	0.680579	0.004894	0.087801
1.08094	0.68127	0.004939	0.088697
1.08126	0.682245	0.005007	0.089061
1.08654	0.684378	0.005199	0.089233
1.08654	0.685554	0.005236	0.089797
1.08654	0.686235	0.0053	0.090045
1.08654	0.686235	0.005326	0.090836
1.08654	0.686416	0.005379	0.091982
1.08654	0.687402	0.005379	0.092356
1.09509	0.687809	0.005406	0.092966
1.09523	0.688366	0.00563	0.093304
1.09689	0.689534	0.005659	0.093466
1.09868	0.689659	0.005749	0.094482
1.09947	0.689794	0.00581	0.094482
1.09987	0.692308	0.005905	0.094482
1.10206	0.692865	0.005986	0.095072
1.10228	0.696064	0.00607	0.09531
1.10606	0.696802	0.006244	0.095403
1.10743	0.697025	0.006354	0.095439
1.10743	0.697196	0.006545	0.095807
1.10978	0.697196	0.006565	0.096386
1.11109	0.699164	0.006585	0.097479
1.11241	0.699381	0.006585	0.098776
1.11326	0.702185	0.006585	0.09953
1.11405	0.703054	0.006625	0.099599
1.11416	0.704033	0.006666	0.100177
1.11458	0.707275	0.006666	0.100296
1.11513	0.70838	0.006707	0.100517
1.1159	0.712484	0.006707	0.100893
1.11651	0.713707	0.006707	0.10141
1.11672	0.71519	0.006749	0.101664
1.11758	0.715837	0.006834	0.102355
1.12159	0.717621	0.006921	0.102841
1.12258	0.723183	0.006965	0.103005
1.12653	0.724359	0.00701	0.103152
1.12728	0.724359	0.00701	0.10348
1.13277	0.724359	0.007033	0.104189
1.13378	0.724359	0.007055	0.104281
1.13767	0.729765	0.007102	0.10495
1.13883	0.730769	0.007102	0.105489
1.14048	0.731324	0.007117	0.105769
1.14155	0.733646	0.007172	0.105769
1.14509	0.734148	0.007172	0.105832
1.14527	0.737023	0.007341	0.106156
1.1469	0.737294	0.007341	0.107176
1.1469	0.73997	0.007391	0.10739
1.14804	0.74062	0.007391	0.107675
1.14882	0.740822	0.007442	0.108139
1.1508	0.743421	0.007563	0.108183
1.15108	0.744204	0.007652	0.108267
1.15664	0.74448	0.007706	0.108654
1.1574	0.746309	0.007733	0.108654
1.15958	0.747538	0.007817	0.109005
1.15958	0.748344	0.007989	0.109017
1.16062	0.751438	0.008048	0.10915
1.16119	0.751942	0.008108	0.109699
1.16234	0.752952	0.008108	0.109751
1.16745	0.756696	0.008108	0.110229
1.16762	0.758527	0.008231	0.112159
1.17012	0.759949	0.008423	0.112159
1.17012	0.761102	0.008489	0.112678
1.17077	0.761697	0.008555	0.112711
1.17232	0.764601	0.008692	0.11305
1.17385	0.765012	0.008762	0.114372
1.17756	0.765921	0.008834	0.114596
1.17804	0.767329	0.009017	0.115163
1.17886	0.76807	0.009287	0.115897
1.17983	0.76819	0.009327	0.116736
1.18061	0.769631	0.009448	0.116777
1.18167	0.76989	0.009489	0.117615
1.18185	0.770071	0.009531	0.119663
1.18224	0.772294	0.009745	0.119703
1.1834	0.773114	0.009878	0.121147
1.18395	0.773615	0.009923	0.121855
1.18395	0.773747	0.010061	0.121958
1.18672	0.776099	0.010348	0.122294
1.19657	0.776759	0.010523	0.122294
1.19894	0.776966	0.010549	0.122674
1.20158	0.779028	0.010549	0.126116
1.20266	0.781642	0.010626	0.126652
1.20464	0.782069	0.010687	0.126895
1.20897	0.782612	0.010758	0.127387
1.21032	0.783733	0.010811	0.128272
1.21071	0.787099	0.010865	0.128409
1.21154	0.788273	0.010893	0.128584
1.21354	0.788896	0.01092	0.128669
1.21437	0.789034	0.01092	0.128669
1.21521	0.789845	0.010975	0.12935
1.21627	0.79021	0.010975	0.129912
1.2178	0.79021	0.011397	0.130385
1.21869	0.794009	0.011437	0.130692
1.22236	0.794009	0.011498	0.131205
1.22236	0.796345	0.011559	0.131492
1.22236	0.797316	0.011559	0.132274
1.22524	0.798925	0.011683	0.132886
1.22561	0.799528	0.011704	0.133849
1.22639	0.799736	0.011725	0.134695
1.22739	0.799813	0.011746	0.134826
1.22798	0.799813	0.01194	0.135014
1.22921	0.804321	0.011984	0.135817
1.23141	0.806141	0.012243	0.136887
1.2321	0.806141	0.012277	0.137762
1.23216	0.806571	0.012319	0.137786
1.23337	0.806672	0.012347	0.138707
1.23698	0.807505	0.012347	0.138976
1.23765	0.80936	0.012418	0.139423
1.23837	0.809965	0.012418	0.139506
1.23977	0.810967	0.012489	0.139748
1.24176	0.814904	0.012537	0.140002
1.24265	0.814904	0.012598	0.140501
1.24325	0.820161	0.012605	0.140743
1.24525	0.82094	0.012634	0.140848
1.24632	0.821529	0.012783	0.14241
1.24666	0.82294	0.012783	0.142966
1.24716	0.823666	0.012783	0.143363
1.24782	0.825769	0.012833	0.143703
1.25017	0.826067	0.012987	0.143766
1.25046	0.82809	0.013012	0.14541
1.25117	0.828351	0.013091	0.14604
1.26342	0.828967	0.01317	0.147181
1.26393	0.829919	0.01325	0.147872
1.26434	0.830197	0.013414	0.148164
1.26466	0.830882	0.013497	0.148164
1.26632	0.831337	0.013497	0.150024
1.26953	0.831367	0.013582	0.150444
1.2728	0.834692	0.013754	0.150734
1.27459	0.835175	0.013754	0.150801
1.2753	0.838431	0.013871	0.151043
1.27909	0.838973	0.01393	0.151489
1.28196	0.842228	0.014172	0.153533
1.28504	0.843154	0.014203	0.153846
1.28515	0.843737	0.014234	0.153998
1.28745	0.845632	0.014297	0.154119
1.28893	0.847739	0.014683	0.154372
1.29072	0.849248	0.014884	0.15522
1.29165	0.849336	0.014952	0.155763
1.2921	0.85078	0.015143	0.155856
1.29389	0.850904	0.015303	0.156712
1.29525	0.851945	0.015347	0.15688
1.29684	0.852187	0.015634	0.157633
1.29746	0.852371	0.015747	0.158454
1.29855	0.853188	0.015747	0.158454
1.30089	0.853709	0.015862	0.158764
1.30132	0.85634	0.015862	0.159531
1.30678	0.85634	0.016114	0.159785
1.30753	0.856988	0.016401	0.160808
1.30994	0.861987	0.016652	0.161737
1.31134	0.862145	0.016665	0.162981
1.31358	0.866564	0.016673	0.16361
1.31395	0.866856	0.016716	0.163843
1.31599	0.866919	0.016716	0.165234
1.31609	0.869231	0.016716	0.165234
1.31702	0.869231	0.016716	0.16716
1.31799	0.869231	0.016846	0.16716
1.32104	0.869231	0.016977	0.16716
1.32299	0.869231	0.017066	0.168413
1.32447	0.869231	0.017066	0.169961
1.32907	0.870018	0.017145	0.170856
1.33101	0.871914	0.017178	0.171354
1.33621	0.872793	0.017385	0.172256
1.34022	0.873111	0.017596	0.172466
1.34135	0.873111	0.017715	0.172628
1.34583	0.877085	0.017885	0.172755
1.3467	0.881303	0.018009	0.17313
1.34912	0.881531	0.018109	0.173313
1.3496	0.882813	0.018109	0.174622
1.35041	0.883176	0.018292	0.174622
1.35056	0.883559	0.018312	0.175248
1.35431	0.883963	0.018416	0.175541
1.35585	0.884392	0.018733	0.176446
1.35817	0.885328	0.018842	0.176494
1.36013	0.886109	0.018842	0.176673
1.36092	0.890605	0.019062	0.179223
1.36129	0.894796	0.019062	0.179251
1.36145	0.89979	0.019158	0.179515
1.36631	0.901596	0.019174	0.179664
1.36733	0.902032	0.019402	0.181811
1.36809	0.903582	0.019402	0.182174
1.36851	0.904155	0.019402	0.182736
1.36862	0.905449	0.019876	0.182782
1.36904	0.905449	0.019936	0.182831
1.37022	0.905449	0.020215	0.185507
1.37081	0.910479	0.020347	0.185507
1.37454	0.912361	0.020373	0.187086
1.3748	0.919379	0.020373	0.187557
1.37721	0.919379	0.020578	0.187797
1.37786	0.923558	0.020976	0.189154
1.37907	0.923985	0.021098	0.189713
1.37936	0.924511	0.021201	0.189841
1.3802	0.92457	0.021305	0.189881
1.38054	0.925349	0.021389	0.190621
1.3824	0.92557	0.02141	0.191231
1.38287	0.926468	0.021516	0.191742
1.38348	0.927963	0.021516	0.191742
1.38513	0.929069	0.021683	0.191742
1.38534	0.929718	0.021731	0.192308
1.38559	0.929875	0.021803	0.192773
1.38934	0.930493	0.02184	0.193098
1.39013	0.931319	0.02195	0.193278
1.39423	0.931319	0.022174	0.195421
1.39546	0.933505	0.022174	0.195577
1.40062	0.934423	0.022174	0.195933
1.40239	0.934928	0.022403	0.196067
1.40287	0.935248	0.022636	0.196701
1.40611	0.938666	0.022636	0.197552
1.40756	0.941667	0.022795	0.197552
1.41338	0.941667	0.022874	0.197991
1.41437	0.943402	0.02302	0.198174
1.41722	0.944042	0.023118	0.198681
1.42374	0.94543	0.023179	0.199923
1.42608	0.947239	0.023241	0.201034
1.4266	0.948058	0.023283	0.201211
1.42802	0.948632	0.023535	0.202147
1.43147	0.94916	0.02362	0.206068
1.43226	0.951565	0.023933	0.206532
1.43457	0.954034	0.024145	0.208061
1.43623	0.954647	0.024145	0.209209
1.43757	0.954837	0.02428	0.209333
1.44231	0.955199	0.024624	0.209683
1.44395	0.955199	0.024694	0.211271
1.44467	0.955199	0.024883	0.211271
1.44872	0.957272	0.024978	0.211435
1.45316	0.95871	0.025035	0.211474
1.45724	0.959067	0.025151	0.212254
1.45953	0.959776	0.025268	0.214317
1.46121	0.959951	0.025416	0.214781
1.46265	0.961733	0.025437	0.215793
1.4635	0.961854	0.02587	0.216199
1.46489	0.962363	0.026245	0.216424
1.46683	0.965812	0.026245	0.217308
1.469	0.968007	0.026287	0.217308
1.46922	0.970124	0.02634	0.217308
1.46961	0.970124	0.026501	0.219844
1.47067	0.973218	0.026501	0.221332
1.47089	0.973357	0.026501	0.221332
1.4731	0.974592	0.027163	0.221819
1.4784	0.974689	0.027163	0.222342
1.48298	0.976664	0.027261	0.223261
1.49399	0.978376	0.027458	0.223472
1.49399	0.979825	0.02786	0.223699
1.5059	0.983758	0.02786	0.224275
1.50713	0.985465	0.02786	0.226577
1.50837	0.99264	0.02795	0.228173
1.50858	0.993164	0.02804	0.230703
1.50961	0.993738	0.02804	0.231392
1.51503	0.996742	0.028274	0.236027
1.51595	0.997666	0.028344	0.236423
1.51904	1.00011	0.028744	0.236755
1.52268	1.00132	0.028974	0.237543
1.52286	1.00174	0.028974	0.238337
1.53394	1.00545	0.029191	0.238662
1.53503	1.00572	0.029366	0.239407
1.53552	1.00665	0.029667	0.242625
1.53614	1.01212	0.02971	0.24278
1.53705	1.01305	0.029973	0.242873
1.53926	1.01479	0.030182	0.247175
1.54863	1.01619	0.030182	0.247566
1.5522	1.01755	0.030393	0.248068
1.55847	1.01863	0.030545	0.25074
1.55918	1.01863	0.030824	0.251951
1.5676	1.02186	0.030897	0.252125
1.56764	1.02309	0.030897	0.25262
1.5716	1.02409	0.031044	0.254753
1.5738	1.02409	0.031267	0.255004
1.58257	1.02618	0.031403	0.256544
1.58411	1.02684	0.031545	0.257169
1.58802	1.02833	0.031647	0.257438
1.5926	1.0296	0.031647	0.257705
1.59555	1.02973	0.031957	0.258053
1.59555	1.03034	0.031957	0.2587
1.59785	1.03146	0.032273	0.26041
1.59876	1.04016	0.032273	0.262268
1.60017	1.04063	0.032337	0.263566
1.60264	1.04127	0.032434	0.266091
1.60584	1.04365	0.032434	0.266869
1.60969	1.04414	0.032503	0.267097
1.61149	1.04528	0.03276	0.267456
1.61458	1.04565	0.032925	0.268335
1.61656	1.0463	0.032925	0.271635
1.62145	1.04886	0.032925	0.272752
1.62463	1.04889	0.033213	0.274757
1.63284	1.05002	0.033329	0.275946
1.63677	1.0555	0.033803	0.27868
1.63951	1.05579	0.034222	0.279396
1.64137	1.05717	0.034312	0.280791
1.64563	1.0581	0.034345	0.282002
1.65226	1.06342	0.034603	0.282626
1.65244	1.06551	0.03505	0.282626
1.65395	1.06649	0.03505	0.284172
1.65568	1.06678	0.035392	0.284665
1.65743	1.06843	0.035559	0.290095
1.66288	1.06982	0.035624	0.29113
1.6716	1.07079	0.035624	0.2939
1.67327	1.07079	0.035624	0.294172
1.6819	1.07398	0.03582	0.294654
1.68354	1.07692	0.03582	0.29537
1.69017	1.07733	0.035919	0.295812
1.695	1.07849	0.036218	0.296838
1.70067	1.07962	0.036218	0.306106
1.70121	1.08022	0.036218	0.30646
1.70129	1.08654	0.036391	0.308437
1.70224	1.08654	0.036522	0.308806
1.70347	1.08654	0.036599	0.309101
1.71803	1.08654	0.036707	0.31044
1.72397	1.09238	0.036832	0.311248
1.72533	1.09719	0.037467	0.311789
1.73846	1.0973	0.037683	0.314
1.74299	1.09746	0.037727	0.31442
1.75	1.09987	0.037727	0.318609
1.77001	1.10029	0.037793	0.31957
1.77721	1.10325	0.03784	0.320066
1.77967	1.10577	0.037903	0.320563
1.77985	1.10704	0.03822	0.320857
1.78911	1.10723	0.03822	0.321023
1.78911	1.10966	0.038279	0.321713
1.79005	1.11068	0.038805	0.322307
1.79049	1.11416	0.039367	0.32238
1.79279	1.11651	0.039751	0.32434
1.80227	1.1185	0.039751	0.325222
1.80319	1.12159	0.039751	0.325311
1.8109	1.12246	0.040242	0.333853
1.8109	1.12433	0.040542	0.335312
1.8109	1.12581	0.040576	0.335839
1.81714	1.12648	0.040745	0.337202
1.83102	1.12719	0.041392	0.338034
1.83987	1.13089	0.04179	0.339088
1.85171	1.13219	0.04206	0.340778
1.85532	1.14027	0.042333	0.342217
1.86264	1.14274	0.042443	0.343486
1.86911	1.14304	0.042609	0.344152
1.87254	1.14433	0.042609	0.346462
1.87334	1.14922	0.042609	0.346768
1.87449	1.14999	0.042819	0.347825
1.88204	1.15279	0.04289	0.351527
1.89295	1.1534	0.043031	0.353757
1.9115	1.16248	0.043117	0.35445
1.91908	1.16324	0.043901	0.355008
1.93269	1.16415	0.04422	0.355346
1.93378	1.16576	0.04453	0.356385
1.93718	1.16643	0.044652	0.358763
1.95577	1.16702	0.045005	0.360387
1.98502	1.1712	0.045462	0.362179
2.0029	1.17544	0.045653	0.373809
2.00873	1.17708	0.045653	0.373863
2.02491	1.17862	0.045749	0.374668
2.02927	1.18034	0.045793	0.37882
2.03855	1.1807	0.04591	0.383115
2.04245	1.18215	0.046096	0.383695
2.09318	1.18281	0.046377	0.38419
2.10517	1.18392	0.047241	0.387555
2.13284	1.19462	0.047241	0.391545
2.13803	1.19519	0.047655	0.396509
2.17308	1.19519	0.048291	0.398537
2.19926	1.20167	0.048755	0.40608
2.20024	1.20244	0.048894	0.41061
2.22859	1.20436	0.049388	0.415441
2.26177	1.20663	0.049388	0.422543
2.27711	1.20975	0.049388	0.422543
2.28493	1.21401	0.049614	0.423178
2.35417	1.21754	0.049892	0.425806
2.37429	1.22171	0.050148	0.430515
2.42758	1.22236	0.050303	0.432279
2.4383	1.22336	0.050537	0.440766
2.54694	1.22561	0.050773	0.449467
2.56544	1.22624	0.051011	0.45225
2.58614	1.23141	0.051091	0.455046
2.60993	1.23249	0.051131	0.464081
2.672	1.2328	0.051333	0.464292
2.67723	1.23783	0.051468	0.467328
2.69273	1.23904	0.051551	0.468849
3.11145	1.23946	0.05174	0.472408
	1.24013	0.052154	0.477364
	1.24176	0.052237	0.491879
	1.24363	0.052454	0.493519
	1.2489	0.05249	0.502912
	1.25211	0.052818	0.511725
	1.25469	0.053002	0.51379
	1.25487	0.053002	0.533738
	1.2588	0.05307	0.551318
	1.259	0.053262	0.555079
	1.26179	0.053302	0.564785
	1.26434	0.053562	0.568656
	1.27502	0.053656	0.576195
	1.27696	0.05373	0.587886
	1.27991	0.053789	0.593572
	1.28952	0.053989	0.601288
	1.29177	0.054327	0.620002
	1.30753	0.054669	0.630648
	1.30828	0.054718	0.64605
	1.30893	0.054783	0.660281
	1.3129	0.054783	0.672913
	1.31329	0.054825	0.676524
	1.31674	0.055078	0.708351
	1.32651	0.055114	0.765751
	1.33045	0.055436	0.773973
	1.33271	0.055517	0.774507
	1.33591	0.055562	0.795953
	1.33615	0.05572	0.880334
	1.34083	0.057317	0.942406
	1.34388	0.057523	1.08654
	1.34417	0.058732	1.32488
	1.34449	0.059446	1.86264
	1.34676	0.059536	2.39378
	1.34847	0.059536
	1.35577	0.059993
	1.35817	0.060363
	1.35817	0.061213
	1.35817	0.061696
	1.36054	0.062286
	1.36223	0.062535
	1.36416	0.062858
	1.3648	0.063381
	1.36776	0.063448
	1.36904	0.063914
	1.36998	0.063914
	1.37057	0.063914
	1.37415	0.064184
	1.38663	0.064638
	1.38888	0.064794
	1.3903	0.064976
	1.40956	0.066252
	1.41854	0.067909
	1.42175	0.067909
	1.42251	0.067909
	1.42258	0.069143
	1.43008	0.069849
	1.43479	0.070099
	1.44474	0.070351
	1.44872	0.070861
	1.4521	0.071119
	1.45825	0.071248
	1.47002	0.071248
	1.47208	0.071416
	1.47583	0.07164
	1.48221	0.072066
	1.48429	0.072436
	1.48856	0.072948
	1.50106	0.073486
	1.50162	0.073664
	1.50198	0.073977
	1.50829	0.074838
	1.52633	0.075057
	1.52832	0.075169
	1.54137	0.075392
	1.5522	0.076697
	1.55356	0.07761
	1.5716	0.07761
	1.57331	0.07761
	1.58042	0.079227
	1.58669	0.079893
	1.58802	0.080061
	1.59359	0.080154
	1.60619	0.080154
	1.612	0.080912
	1.61611	0.080912
	1.61872	0.081843
	1.6223	0.082314
	1.62981	0.082461
	1.64153	0.08318
	1.64579	0.08358
	1.64678	0.084077
	1.6584	0.084509
	1.65917	0.085121
	1.66746	0.086062
	1.67637	0.086538
	1.6786	0.086719
	1.69822	0.088873
	1.71212	0.089399
	1.72488	0.091576
	1.73723	0.091938
	1.75248	0.092253
	1.79301	0.093374
	1.79641	0.093543
	1.84853	0.094482
	1.86808	0.094661
	1.89028	0.095171
	1.90589	0.095615
	1.95083	0.096438
	1.95716	0.096889
	1.96003	0.09717
	1.96141	0.097447
	1.96752	0.097666
	2.02957	0.097864
	2.03338	0.098776
	2.08336	0.098776
	2.10517	0.098776
	2.11178	0.099682
	2.13462	0.099784
	2.18737	0.101073
	2.33208	0.101619
	2.35934	0.101619
	2.36482	0.103221
	2.39238	0.10348
	2.41633	0.104475
	2.62047	0.10541
	2.6258	0.107312
	2.68167	0.11305
	3.07853	0.113828
	3.27868	0.118102
	4.70293	0.119169
		0.120726
		0.121339
		0.121855
		0.122236
		0.122427
		0.122773
		0.124176
		0.126253
		0.128331
		0.128911
		0.132505
		0.138044
		0.138707
		0.14125
		0.148164
		0.151108
		0.152428
		0.161283
		0.161936
		0.163953
		0.168717
		0.170916
		0.172858
		0.173421
		0.175764
		0.178797
		0.184011
		0.190621
		0.190621
		0.192473
		0.202256
		0.206068
		0.20895
		0.212827
		0.214135
		0.21535
		0.218817
		0.219895
		0.229845
		0.230478
		0.230889
		0.263403
		0.277414
		0.287246
		0.306787
		0.335728
		0.354788
		0.395871
		0.419093
		0.718787

## Sheet: 10g
Column 1	Column 2	Column 3	Column 4
-0.15218	-0.21629	0.062392	-0.04417
0.173614	-0.16288	0.067451	-0.02627
0.264544	-0.13172	0.086807	0.081492
0.269558	-0.11314	0.127139	0.088083
0.288217	-0.1105	0.153581	0.089819
0.30747	-0.1062	0.164489	0.094326
0.328201	-0.08233	0.187177	0.104251
0.33276	-0.08214	0.209317	0.116518
0.344766	-0.08214	0.20946	0.150343
0.36049	-0.08168	0.230372	0.165779
0.368442	-0.07614	0.232932	0.165868
0.368482	-0.07321	0.233293	0.184341
0.37657	-0.07131	0.24957	0.190057
0.3775	-0.07131	0.258678	0.202354
0.388832	-0.06988	0.260662	0.205084
0.390456	-0.06851	0.265776	0.207975
0.400777	-0.06708	0.270367	0.211174
0.418561	-0.06239	0.273847	0.211473
0.425737	-0.06239	0.292179	0.211806
0.42744	-0.06239	0.294136	0.213363
0.429492	-0.0613	0.295223	0.213568
0.430179	-0.0599	0.296902	0.213917
0.440772	-0.05417	0.307551	0.222443
0.455313	-0.05403	0.308716	0.232932
0.455736	-0.05119	0.312211	0.236279
0.45611	-0.04923	0.31302	0.237442
0.457379	-0.04826	0.314609	0.238781
0.461326	-0.04479	0.317634	0.239313
0.466821	-0.04388	0.318165	0.239353
0.468294	-0.04135	0.319449	0.240742
0.469191	-0.04091	0.326267	0.240904
0.471409	-0.0381	0.330076	0.24122
0.472869	-0.03803	0.330951	0.24573
0.475742	-0.03791	0.335679	0.246055
0.480653	-0.03777	0.341516	0.246701
0.480856	-0.0367	0.342946	0.24957
0.480878	-0.03482	0.344766	0.24957
0.482075	-0.03459	0.349994	0.25113
0.487441	-0.03169	0.350747	0.252406
0.487532	-0.0312	0.351666	0.255178
0.491853	-0.0312	0.354944	0.255778
0.49546	-0.03032	0.359315	0.257303
0.497464	-0.02977	0.360266	0.257418
0.509326	-0.02969	0.361013	0.25743
0.509396	-0.0286	0.362582	0.259715
0.513401	-0.02839	0.367014	0.259826
0.519937	-0.02836	0.367422	0.261646
0.521623	-0.02804	0.368492	0.264946
0.524236	-0.02773	0.370195	0.265323
0.525046	-0.02751	0.373013	0.265391
0.528875	-0.02644	0.381695	0.267396
0.530731	-0.02569	0.38232	0.267599
0.531287	-0.02566	0.384522	0.268056
0.53205	-0.02538	0.385258	0.268084
0.539071	-0.02526	0.389953	0.270211
0.540306	-0.02521	0.394558	0.27151
0.544337	-0.024	0.395152	0.27379
0.544906	-0.02391	0.396375	0.274408
0.545214	-0.02269	0.396494	0.278686
0.546677	-0.02252	0.396638	0.278995
0.559475	-0.02218	0.400211	0.282749
0.562522	-0.02211	0.403345	0.282977
0.569243	-0.02194	0.403798	0.284017
0.574198	-0.02186	0.404161	0.285416
0.575555	-0.0217	0.405551	0.286024
0.57593	-0.02147	0.410007	0.287688
0.576637	-0.02105	0.41075	0.290197
0.578368	-0.02102	0.417003	0.290821
0.57977	-0.0208	0.417003	0.29328
0.583501	-0.02058	0.418633	0.294492
0.583609	-0.02024	0.419395	0.296193
0.58422	-0.02004	0.420008	0.296956
0.58485	-0.01988	0.420457	0.297075
0.586325	-0.01981	0.422567	0.298505
0.590725	-0.01977	0.423512	0.300284
0.590981	-0.01935	0.430109	0.301294
0.593571	-0.01895	0.430109	0.302383
0.596797	-0.01872	0.430293	0.303001
0.598967	-0.01804	0.433559	0.303216
0.598967	-0.01772	0.434211	0.305356
0.601903	-0.01711	0.435004	0.306525
0.602533	-0.01706	0.435757	0.307306
0.602648	-0.01664	0.436747	0.307365
0.604649	-0.01642	0.437634	0.307372
0.604727	-0.01637	0.44216	0.308597
0.606954	-0.01576	0.443679	0.310623
0.608195	-0.01566	0.445311	0.311723
0.610059	-0.01544	0.449774	0.31173
0.611848	-0.01536	0.452259	0.312714
0.612889	-0.01526	0.452609	0.314498
0.614973	-0.01513	0.453166	0.316436
0.618933	-0.01513	0.458954	0.316845
0.61995	-0.01468	0.459139	0.317838
0.621497	-0.01451	0.459548	0.317904
0.622779	-0.01436	0.459837	0.319161
0.622986	-0.01426	0.460199	0.319449
0.623924	-0.01406	0.460284	0.320281
0.625009	-0.01399	0.462166	0.3225
0.625649	-0.01391	0.463017	0.322599
0.631723	-0.01371	0.464988	0.323268
0.633623	-0.01365	0.466532	0.325197
0.636	-0.01329	0.468305	0.325754
0.63814	-0.01314	0.468624	0.329432
0.638355	-0.013	0.470526	0.330541
0.639866	-0.01238	0.471216	0.331062
0.639922	-0.01223	0.474337	0.331205
0.641751	-0.01217	0.481928	0.33276
0.642185	-0.01203	0.482219	0.333302
0.642411	-0.01179	0.483038	0.334135
0.64257	-0.01164	0.485274	0.334188
0.644264	-0.01161	0.485961	0.334488
0.644906	-0.01161	0.487795	0.336708
0.648233	-0.01134	0.488289	0.338988
0.649634	-0.01109	0.488784	0.341848
0.650462	-0.01109	0.490194	0.34204
0.652418	-0.01019	0.490679	0.343339
0.653129	-0.01008	0.491906	0.3457
0.656526	-0.00975	0.494761	0.345979
0.657562	-0.0096	0.495697	0.347958
0.660335	-0.00954	0.49598	0.349749
0.665519	-0.00924	0.49598	0.350703
0.669577	-0.00919	0.496096	0.350957
0.670531	-0.00912	0.499139	0.351394
0.670921	-0.00912	0.499139	0.351761
0.673125	-0.00908	0.499139	0.352144
0.673928	-0.00905	0.501712	0.35284
0.674276	-0.00904	0.502146	0.35382
0.676107	-0.00902	0.502921	0.354284
0.676863	-0.00899	0.507458	0.357717
0.681178	-0.00888	0.508298	0.357765
0.687494	-0.00861	0.508926	0.359985
0.688311	-0.00841	0.509147	0.36049
0.688404	-0.00835	0.510483	0.36301
0.690168	-0.00805	0.51093	0.363956
0.691286	-0.00768	0.511167	0.364022
0.691604	-0.00741	0.511388	0.364098
0.692084	-0.00734	0.511736	0.364451
0.696625	-0.00716	0.51245	0.364691
0.704667	-0.00688	0.512509	0.365349
0.704667	-0.0068	0.513401	0.36549
0.705426	-0.00666	0.513766	0.365567
0.708534	-0.00652	0.514617	0.365903
0.711274	-0.00632	0.515558	0.36678
0.714047	-0.00616	0.516351	0.368361
0.715839	-0.00606	0.517799	0.368711
0.716412	-0.0058	0.518714	0.369112
0.716468	-0.00563	0.519307	0.3698
0.716713	-0.00562	0.520531	0.369898
0.71806	-0.00558	0.520841	0.370573
0.720433	-0.00531	0.522908	0.370789
0.720772	-0.00527	0.523291	0.371235
0.721483	-0.00523	0.527798	0.373177
0.722615	-0.00517	0.52885	0.373633
0.723472	-0.00515	0.529307	0.374355
0.724778	-0.00509	0.529856	0.374355
0.724778	-0.00496	0.531437	0.375008
0.725165	-0.00482	0.531491	0.375337
0.725245	-0.00458	0.531834	0.375668
0.725601	-0.00437	0.534477	0.375934
0.725722	-0.00434	0.534562	0.376415
0.72639	-0.00427	0.535886	0.376745
0.727141	-0.00419	0.536218	0.377087
0.729511	-0.00401	0.536342	0.377398
0.729511	-0.00396	0.536953	0.378909
0.730248	-0.00335	0.5393	0.379209
0.732833	-0.0029	0.540221	0.379274
0.736399	-0.00287	0.541702	0.37999
0.736633	-0.00268	0.543507	0.380231
0.736825	-0.00253	0.543565	0.380297
0.737101	-0.00251	0.543565	0.380297
0.738726	-0.00242	0.543705	0.38101
0.739232	-0.00215	0.547667	0.381418
0.739466	-0.00159	0.547968	0.382268
0.739579	-0.00147	0.548135	0.382382
0.739983	-0.00143	0.548437	0.383953
0.739983	-0.00128	0.550453	0.384142
0.74108	-0.00119	0.552483	0.385933
0.741777	0	0.552619	0.388864
0.742184	0	0.5531	0.389702
0.74394	0	0.5531	0.390438
0.744087	0	0.553198	0.39143
0.744684	0	0.554019	0.392078
0.745628	0	0.554388	0.392181
0.746136	0	0.554599	0.392765
0.748709	0	0.555148	0.395223
0.748709	0	0.556512	0.395304
0.749892	0	0.557862	0.395422
0.751042	0	0.558639	0.396123
0.753887	0	0.558845	0.396623
0.754897	0	0.561743	0.396906
0.757122	0	0.562189	0.396976
0.757122	0	0.562736	0.398423
0.757198	0	0.566251	0.399312
0.757818	0	0.566472	0.399312
0.758469	0	0.56678	0.399312
0.758496	0	0.568408	0.399312
0.759108	0	0.568662	0.400262
0.75956	0	0.569488	0.400429
0.759801	0	0.571087	0.401834
0.764691	0	0.573587	0.401991
0.767521	0	0.574767	0.402687
0.772173	0	0.575397	0.40417
0.772861	0	0.57593	0.404287
0.774907	0	0.577054	0.404402
0.775771	0	0.577394	0.405551
0.776439	0	0.577538	0.405704
0.77807	0	0.578884	0.407594
0.779905	0	0.580126	0.407794
0.781391	0	0.58025	0.408729
0.784362	0.001418	0.580395	0.409406
0.785727	0.001494	0.580559	0.410958
0.786145	0.001935	0.581088	0.412447
0.788115	0.001957	0.581302	0.413163
0.790474	0.002259	0.582329	0.41366
0.790771	0.002388	0.58281	0.41376
0.791382	0.0024	0.586098	0.415557
0.792023	0.002447	0.586708	0.41595
0.792573	0.002593	0.587223	0.416781
0.79766	0.002627	0.587875	0.417519
0.798623	0.002828	0.587943	0.418633
0.798623	0.003007	0.588027	0.42013
0.800374	0.003252	0.589691	0.420231
0.801166	0.003262	0.590615	0.420552
0.8017	0.003373	0.593571	0.420623
0.80851	0.003725	0.593848	0.420776
0.811316	0.003869	0.593976	0.421553
0.811504	0.00393	0.59443	0.421661
0.814385	0.004091	0.594905	0.421808
0.815426	0.004497	0.595987	0.422643
0.817304	0.004497	0.59606	0.422709
0.818813	0.004579	0.596194	0.42373
0.818865	0.005367	0.59701	0.424269
0.819483	0.00544	0.598967	0.424918
0.820277	0.006087	0.602987	0.426834
0.82046	0.006087	0.603127	0.427191
0.820671	0.006106	0.604935	0.428352
0.820953	0.0062	0.606098	0.428629
0.821462	0.006341	0.607061	0.429138
0.82522	0.006482	0.608005	0.429384
0.825244	0.006482	0.609058	0.430167
0.826162	0.006539	0.610887	0.432257
0.826987	0.006715	0.610947	0.433679
0.828433	0.006838	0.611265	0.434378
0.828668	0.006838	0.611265	0.435937
0.830091	0.006869	0.612305	0.436223
0.830568	0.006957	0.616081	0.436311
0.831899	0.007192	0.616714	0.436355
0.831899	0.007234	0.616861	0.436535
0.832761	0.007234	0.616992	0.436747
0.833209	0.007234	0.617492	0.436747
0.833758	0.00734	0.617787	0.438778
0.833928	0.007413	0.618181	0.438827
0.836687	0.00745	0.618681	0.439243
0.837784	0.007563	0.618725	0.439413
0.839071	0.007563	0.619899	0.439919
0.839638	0.007591	0.621151	0.441159
0.840015	0.007656	0.621231	0.441416
0.841598	0.007799	0.621378	0.442275
0.841634	0.007986	0.621509	0.442521
0.841744	0.008183	0.623264	0.443292
0.842096	0.00846	0.623924	0.443679
0.844133	0.008564	0.625588	0.443679
0.844409	0.008719	0.628084	0.443925
0.847376	0.008834	0.630492	0.446329
0.849599	0.009625	0.630883	0.446598
0.85007	0.009739	0.636403	0.446957
0.850534	0.009787	0.637515	0.448033
0.851189	0.009787	0.637697	0.448379
0.851934	0.010098	0.638293	0.449535
0.853367	0.010135	0.638539	0.450012
0.853467	0.010239	0.639085	0.450287
0.853467	0.010399	0.642047	0.450513
0.855353	0.010556	0.646146	0.451602
0.85693	0.011092	0.646612	0.452051
0.860056	0.011431	0.647532	0.453455
0.860124	0.011474	0.648517	0.453533
0.860219	0.011608	0.648881	0.45611
0.865596	0.011647	0.648881	0.45653
0.865977	0.011849	0.649105	0.456612
0.866154	0.012174	0.649521	0.456729
0.868632	0.012557	0.649598	0.457544
0.869233	0.012619	0.652418	0.457747
0.869635	0.012651	0.653129	0.457913
0.873204	0.012798	0.654045	0.458226
0.873844	0.012881	0.654581	0.458437
0.87698	0.012909	0.654609	0.461037
0.879218	0.013066	0.656327	0.461125
0.880162	0.013078	0.656403	0.461356
0.880203	0.013251	0.65656	0.462166
0.880426	0.013251	0.658017	0.463165
0.881597	0.013445	0.658083	0.463884
0.883093	0.01349	0.658324	0.464356
0.883093	0.014127	0.659485	0.464716
0.88586	0.014261	0.659754	0.464786
0.887359	0.014538	0.660626	0.465184
0.887359	0.014681	0.660766	0.466274
0.89068	0.014681	0.66165	0.467504
0.89132	0.014811	0.662053	0.467681
0.892579	0.014986	0.66349	0.467813
0.894799	0.015125	0.66365	0.468371
0.895009	0.015125	0.664829	0.468395
0.895317	0.015218	0.667299	0.468395
0.895585	0.015358	0.668451	0.469546
0.895599	0.015392	0.669785	0.47012
0.895971	0.015566	0.670273	0.475371
0.897425	0.015598	0.670413	0.475473
0.898451	0.015598	0.670486	0.476451
0.900317	0.015598	0.670974	0.476841
0.900621	0.015647	0.671606	0.477343
0.901671	0.01568	0.671739	0.477865
0.901954	0.015762	0.671739	0.478072
0.902016	0.015762	0.671918	0.478342
0.903205	0.015796	0.673258	0.480125
0.903205	0.015954	0.674618	0.481582
0.904323	0.016101	0.674699	0.48424
0.90469	0.016101	0.677809	0.484284
0.905106	0.016298	0.67928	0.484545
0.906649	0.016455	0.679862	0.484968
0.91078	0.0165	0.680645	0.485829
0.913629	0.016559	0.682569	0.486884
0.914407	0.016638	0.683033	0.487295
0.914713	0.016638	0.684534	0.48757
0.915812	0.016778	0.685485	0.487709
0.916331	0.016798	0.686317	0.48992
0.916453	0.016863	0.687703	0.490305
0.916499	0.01692	0.688003	0.490643
0.916787	0.01692	0.688545	0.491853
0.917466	0.017212	0.690415	0.492333
0.919467	0.017212	0.690476	0.492394
0.919843	0.017669	0.691618	0.493244
0.919982	0.017756	0.691845	0.494602
0.921488	0.017826	0.691989	0.494615
0.923408	0.018104	0.693435	0.4953
0.923489	0.018151	0.693461	0.495414
0.923939	0.018151	0.693541	0.496389
0.925072	0.018539	0.693824	0.497382
0.925823	0.018625	0.699176	0.49758
0.928306	0.018785	0.702278	0.499139
0.929003	0.018886	0.703333	0.50053
0.930494	0.019136	0.705206	0.500909
0.931181	0.019198	0.70568	0.501185
0.931727	0.019198	0.708655	0.501263
0.932603	0.019265	0.709303	0.501516
0.932714	0.019304	0.710415	0.503039
0.935395	0.019304	0.710639	0.503442
0.935886	0.019411	0.710639	0.504624
0.939759	0.019574	0.712187	0.50617
0.941234	0.019574	0.712675	0.506779
0.942253	0.019893	0.714153	0.507927
0.942819	0.020112	0.71523	0.508926
0.944155	0.020196	0.716065	0.509759
0.94468	0.020513	0.717368	0.511146
0.945553	0.020583	0.718998	0.511254
0.949068	0.02115	0.719618	0.511314
0.951692	0.02119	0.719774	0.511442
0.952903	0.021453	0.719847	0.511681
0.953274	0.021558	0.720277	0.511993
0.95364	0.021558	0.722026	0.512928
0.95377	0.021584	0.726334	0.51366
0.954986	0.021702	0.727112	0.513759
0.956435	0.021702	0.727661	0.51416
0.957808	0.021848	0.728419	0.514265
0.958743	0.021892	0.728805	0.514419
0.959284	0.022021	0.728832	0.514479
0.959671	0.022129	0.729874	0.514641
0.959671	0.022217	0.729924	0.519544
0.960301	0.022484	0.732344	0.519746
0.96096	0.022542	0.732914	0.52023
0.961306	0.022915	0.734631	0.521225
0.961756	0.022973	0.737365	0.522001
0.964024	0.023156	0.738164	0.522404
0.964553	0.023544	0.741422	0.522783
0.967232	0.023666	0.741679	0.522806
0.970026	0.023769	0.741964	0.523137
0.970026	0.024187	0.741964	0.523162
0.973112	0.024548	0.742199	0.523194
0.97346	0.024621	0.742227	0.525272
0.975777	0.024629	0.742501	0.525304
0.975929	0.024683	0.745057	0.525312
0.976095	0.024689	0.745841	0.526365
0.976925	0.024697	0.747638	0.526869
0.978576	0.02471	0.748709	0.529575
0.979173	0.02478	0.748709	0.53012
0.984349	0.024957	0.748709	0.530233
0.985338	0.025273	0.750319	0.531179
0.987659	0.025319	0.750572	0.533563
0.987934	0.025691	0.750806	0.534665
0.991314	0.025729	0.752082	0.534963
0.995979	0.025729	0.752224	0.537848
0.998279	0.02587	0.753037	0.537933
0.998279	0.025983	0.753126	0.538791
1	0.025997	0.753331	0.539849
1.0015	0.026021	0.757517	0.542212
1.00182	0.026042	0.758308	0.542957
1.00258	0.026042	0.759679	0.543874
1.00373	0.026065	0.75972	0.544664
1.00442	0.026425	0.761663	0.544723
1.00507	0.02655	0.761844	0.544894
1.00684	0.026621	0.763016	0.545278
1.00857	0.026672	0.76339	0.54728
1.00962	0.026672	0.766059	0.547784
1.00962	0.026835	0.766355	0.549777
1.01159	0.02692	0.766536	0.550333
1.01238	0.026925	0.766907	0.550998
1.01423	0.026981	0.767196	0.55168
1.01438	0.027047	0.767494	0.552559
1.01763	0.027047	0.769023	0.553591
1.01773	0.027181	0.769082	0.554599
1.01908	0.027226	0.7698	0.555528
1.01952	0.027226	0.770029	0.55712
1.02033	0.027372	0.770411	0.55712
1.02097	0.027425	0.770456	0.558027
1.02123	0.027539	0.770516	0.558177
1.02144	0.02773	0.770823	0.559132
1.02324	0.02773	0.772478	0.562217
1.02374	0.028212	0.772742	0.563718
1.02455	0.028253	0.776751	0.565514
1.02653	0.028432	0.776921	0.565691
1.02991	0.02846	0.77788	0.568327
1.03002	0.028585	0.780473	0.568464
1.03105	0.028604	0.781619	0.568787
1.03203	0.028705	0.782091	0.569985
1.03205	0.028772	0.782741	0.570096
1.03262	0.028936	0.782783	0.571342
1.03585	0.02902	0.783533	0.572482
1.03609	0.029116	0.783773	0.57249
1.03734	0.02917	0.783924	0.572542
1.03987	0.029289	0.786279	0.57337
1.04334	0.029527	0.786602	0.573608
1.04393	0.029547	0.788115	0.575538
1.04639	0.029799	0.788258	0.576158
1.04781	0.029863	0.78864	0.57626
1.04788	0.029863	0.789683	0.57634
1.04956	0.030023	0.790304	0.576657
1.05152	0.030069	0.790907	0.576927
1.05176	0.030334	0.791319	0.579646
1.05318	0.030608	0.791904	0.579756
1.05333	0.030622	0.792473	0.58076
1.05452	0.030973	0.793907	0.581545
1.055	0.03102	0.794488	0.584519
1.05666	0.031311	0.798075	0.586145
1.057	0.031327	0.799863	0.587483
1.05848	0.031392	0.801896	0.587983
1.05982	0.031525	0.802963	0.589058
1.06067	0.031763	0.803302	0.590328
1.061	0.031808	0.803349	0.591573
1.06268	0.03202	0.803761	0.593383
1.06402	0.032088	0.804032	0.595465
1.0642	0.032088	0.80584	0.596581
1.06619	0.032244	0.806302	0.598088
1.06648	0.032352	0.806666	0.598585
1.06793	0.032412	0.807431	0.602136
1.06858	0.032444	0.807431	0.602223
1.07417	0.032553	0.808606	0.603468
1.07507	0.033092	0.808732	0.604485
1.07833	0.033276	0.812159	0.607823
1.0785	0.033276	0.812775	0.609718
1.07966	0.033556	0.814921	0.611126
1.08	0.03365	0.814921	0.612867
1.08023	0.033726	0.816189	0.617293
1.08042	0.034129	0.816774	0.619088
1.08083	0.034423	0.817918	0.620224
1.08096	0.034423	0.820368	0.620669
1.08264	0.034634	0.821936	0.621525
1.08324	0.034739	0.822112	0.62749
1.08369	0.03475	0.822782	0.627824
1.08636	0.034824	0.822906	0.629104
1.08768	0.034919	0.82358	0.630492
1.08787	0.035215	0.82531	0.631199
1.08819	0.035275	0.825393	0.631564
1.08845	0.035293	0.825644	0.631801
1.08928	0.035526	0.82593	0.645176
1.09005	0.035526	0.826888	0.646476
1.09161	0.035653	0.827521	0.647532
1.0926	0.035653	0.827521	0.649087
1.0956	0.036003	0.828447	0.64914
1.09615	0.036275	0.82849	0.650777
1.0997	0.036301	0.830386	0.652721
1.10001	0.036567	0.830446	0.653492
1.10119	0.03666	0.830685	0.655463
1.1017	0.036779	0.831899	0.659389
1.10227	0.037319	0.833385	0.660034
1.10455	0.037351	0.833514	0.660152
1.10679	0.037508	0.833856	0.661546
1.10805	0.037546	0.833856	0.662651
1.10993	0.037592	0.834768	0.663927
1.11172	0.037624	0.835295	0.664209
1.11346	0.037814	0.836793	0.664309
1.11526	0.037946	0.838138	0.665519
1.11572	0.037946	0.83876	0.668428
1.1165	0.038395	0.839856	0.669117
1.11748	0.038726	0.843906	0.670115
1.11752	0.038894	0.845692	0.671461
1.12079	0.03894	0.84591	0.682584
1.1241	0.038995	0.847638	0.683646
1.12482	0.039536	0.847897	0.685209
1.12626	0.039598	0.849185	0.690979
1.12663	0.039786	0.849185	0.6925
1.12907	0.039832	0.855668	0.693926
1.13338	0.040025	0.85852	0.694748
1.13514	0.040077	0.861153	0.69636
1.13804	0.040161	0.861528	0.703248
1.14193	0.040393	0.866926	0.707735
1.14442	0.040471	0.867552	0.713921
1.14481	0.040566	0.868069	0.714983
1.14654	0.040795	0.868366	0.716946
1.1469	0.040913	0.869131	0.719689
1.14924	0.041025	0.869191	0.724415
1.14928	0.041068	0.869929	0.727559
1.14943	0.041166	0.870028	0.730448
1.15061	0.041349	0.8704	0.73594
1.15389	0.041595	0.873494	0.736435
1.15401	0.042181	0.873494	0.739163
1.1545	0.042277	0.874289	0.739466
1.15617	0.042437	0.877089	0.746398
1.15976	0.042609	0.877275	0.746887
1.16016	0.042845	0.878293	0.747232
1.16096	0.042906	0.880108	0.750384
1.16466	0.043029	0.883093	0.750999
1.16666	0.043073	0.883893	0.752892
1.16904	0.043233	0.88419	0.753802
1.1704	0.043515	0.88557	0.754424
1.1704	0.043641	0.88557	0.756508
1.17654	0.043834	0.886984	0.758535
1.17766	0.043992	0.891026	0.759996
1.17815	0.044172	0.891545	0.760228
1.18021	0.044415	0.891905	0.774784
1.18076	0.044415	0.894193	0.780811
1.18331	0.044795	0.895753	0.783025
1.184	0.045376	0.897102	0.787104
1.18773	0.045514	0.899071	0.787659
1.18843	0.045594	0.899159	0.793275
1.19414	0.045754	0.900346	0.802484
1.19887	0.046432	0.904915	0.802496
1.19969	0.046432	0.90781	0.811102
1.19993	0.04653	0.90859	0.815736
1.20083	0.046649	0.909936	0.821966
1.20945	0.046703	0.911332	0.830629
1.21145	0.046717	0.91222	0.833365
1.2115	0.046736	0.912361	0.835516
1.21274	0.046794	0.913425	0.836903
1.21469	0.046941	0.916787	0.842584
1.21609	0.047089	0.916897	0.844434
1.21837	0.04715	0.917267	0.848131
1.22012	0.047191	0.918629	0.861111
1.22203	0.047364	0.919982	0.864282
1.22219	0.047537	0.920635	0.865175
1.22228	0.04781	0.921488	0.876588
1.22395	0.048082	0.923107	0.881319
1.22739	0.048174	0.923166	0.89132
1.22804	0.048478	0.92322	0.892401
1.23044	0.048605	0.92378	0.898451
1.23083	0.049023	0.924876	0.901431
1.23225	0.049211	0.926288	0.90243
1.23424	0.049322	0.926288	0.928306
1.23461	0.04934	0.927505	0.930333
1.23596	0.049464	0.930494	0.951023
1.2364	0.049914	0.930687	0.95115
1.237	0.049914	0.932277	0.953412
1.237	0.049914	0.932603	0.976217
1.24134	0.049914	0.933642	1.06833
1.24145	0.049914	0.935424	1.08467
1.24254	0.050132	0.936697	1.0848
1.24269	0.050178	0.936981	1.10805
1.24352	0.050273	0.93716	1.1813
1.24371	0.050286	0.938038	1.20105
1.24433	0.050333	0.941558	1.22578
1.24957	0.05076	0.941829	1.42412
1.25027	0.05076	0.94445
1.25141	0.050797	0.944479
1.25147	0.050838	0.944608
1.25322	0.050838	0.9448
1.25557	0.050893	0.94539
1.25774	0.050981	0.9459
1.26313	0.051194	0.95119
1.26494	0.051458	0.952204
1.26981	0.051882	0.952524
1.27054	0.052198	0.955979
1.27522	0.052446	0.956876
1.27687	0.052541	0.958348
1.27869	0.052889	0.959131
1.27975	0.052939	0.962626
1.28234	0.053034	0.962892
1.2843	0.053049	0.964247
1.28624	0.0531	0.964247
1.28869	0.053187	0.965003
1.28944	0.053242	0.965672
1.28944	0.053279	0.966076
1.29217	0.053479	0.967605
1.29229	0.053961	0.970026
1.29334	0.054124	0.970202
1.295	0.054124	0.97255
1.30053	0.05417	0.974015
1.30149	0.054593	0.974829
1.30331	0.054593	0.975063
1.30468	0.054819	0.975292
1.30616	0.05485	0.977336
1.31024	0.05546	0.977481
1.31353	0.056864	0.978511
1.3179	0.05713	0.978705
1.31862	0.057214	0.979081
1.31915	0.057409	0.97929
1.32019	0.057656	0.981359
1.3238	0.057795	0.981641
1.32686	0.057795	0.982583
1.32717	0.057936	0.982681
1.32726	0.057981	0.982778
1.32807	0.058233	0.983811
1.33104	0.058341	0.984728
1.33248	0.058722	0.987659
1.33368	0.059012	0.990398
1.33384	0.059338	0.992337
1.34071	0.059556	0.993741
1.34355	0.059793	0.993938
1.34384	0.060405	0.99486
1.35577	0.060502	1.00081
1.35688	0.060557	1.00322
1.35877	0.061119	1.00521
1.36075	0.061208	1.00689
1.36998	0.061347	1.00752
1.37025	0.061538	1.00788
1.37397	0.061556	1.00797
1.37444	0.061893	1.00807
1.37797	0.062164	1.0098
1.37934	0.062392	1.01564
1.37944	0.062392	1.0165
1.38428	0.062392	1.01729
1.38689	0.062749	1.0208
1.38785	0.063014	1.02132
1.39128	0.063324	1.02388
1.39328	0.063474	1.02853
1.39394	0.06389	1.02884
1.40324	0.063904	1.02947
1.40611	0.064049	1.02997
1.4073	0.064246	1.03048
1.40783	0.064283	1.03372
1.40934	0.064472	1.03393
1.41061	0.064472	1.037
1.41528	0.064544	1.03891
1.41593	0.064621	1.03903
1.41806	0.065105	1.03927
1.4216	0.065676	1.03961
1.42322	0.065676	1.04183
1.42322	0.066088	1.04334
1.42897	0.066111	1.04526
1.43365	0.066552	1.04746
1.43671	0.066814	1.04915
1.438	0.066849	1.05662
1.43831	0.066849	1.05833
1.43908	0.067089	1.05892
1.44289	0.067275	1.06067
1.44411	0.067451	1.06128
1.45176	0.067844	1.0631
1.45305	0.067946	1.06533
1.46565	0.068286	1.06558
1.46622	0.06841	1.06958
1.46677	0.068444	1.07262
1.46786	0.068722	1.07349
1.4694	0.068847	1.07953
1.47033	0.068919	1.07977
1.4754	0.068942	1.08147
1.47662	0.068987	1.08189
1.48329	0.069093	1.08636
1.4873	0.069224	1.08959
1.49148	0.069788	1.08984
1.50231	0.069973	1.08984
1.50284	0.070149	1.09153
1.51022	0.070167	1.09386
1.51116	0.070467	1.09567
1.51128	0.070694	1.09615
1.52024	0.070744	1.10227
1.52635	0.070744	1.1025
1.53069	0.070998	1.10458
1.53615	0.071306	1.10818
1.53779	0.071306	1.10826
1.54635	0.071543	1.1104
1.54789	0.071636	1.11458
1.55031	0.071715	1.11691
1.56064	0.071846	1.11779
1.56141	0.072003	1.11844
1.56324	0.072098	1.12102
1.56487	0.073268	1.12135
1.57382	0.073737	1.12203
1.58119	0.07413	1.12408
1.58154	0.074929	1.12556
1.58183	0.075342	1.12611
1.5825	0.075451	1.12755
1.58674	0.075627	1.13228
1.58817	0.075627	1.13278
1.60638	0.075795	1.13338
1.60883	0.075819	1.13757
1.60893	0.075956	1.13849
1.61553	0.076011	1.1406
1.61626	0.076601	1.14089
1.62855	0.076791	1.1436
1.63099	0.077187	1.14469
1.63099	0.077357	1.14477
1.63557	0.077386	1.14531
1.63742	0.077492	1.14657
1.64344	0.077644	1.15186
1.64716	0.077644	1.15439
1.65147	0.077788	1.1573
1.65504	0.077847	1.15742
1.65911	0.077991	1.15784
1.66776	0.078178	1.16028
1.66786	0.078296	1.16079
1.67261	0.078353	1.16121
1.67359	0.078605	1.16126
1.67384	0.078811	1.16228
1.68249	0.079089	1.16593
1.68605	0.079132	1.16695
1.68675	0.079573	1.16809
1.68939	0.079617	1.16828
1.69405	0.079724	1.16892
1.69707	0.080219	1.17166
1.70029	0.08059	1.17324
1.70183	0.080606	1.17708
1.70229	0.080879	1.17869
1.71243	0.080942	1.17978
1.71728	0.080942	1.18274
1.71926	0.081046	1.18325
1.7243	0.08111	1.18377
1.72989	0.08111	1.18395
1.73547	0.081255	1.18546
1.73677	0.08132	1.18613
1.74118	0.081608	1.18913
1.74219	0.081948	1.1908
1.74315	0.081948	1.1912
1.74699	0.082026	1.19159
1.75373	0.082382	1.19166
1.75504	0.082745	1.19345
1.75739	0.082784	1.20031
1.77138	0.08319	1.20063
1.77542	0.083946	1.20259
1.78889	0.084157	1.20482
1.79283	0.08476	1.20774
1.79432	0.08496	1.21263
1.79498	0.085742	1.21359
1.79837	0.085852	1.21444
1.82294	0.085873	1.21447
1.8402	0.086807	1.2153
1.84149	0.086887	1.21688
1.84817	0.087281	1.2172
1.85442	0.087511	1.22012
1.8568	0.087527	1.22189
1.87396	0.088083	1.2243
1.87616	0.088888	1.22815
1.88435	0.088956	1.22827
1.89209	0.089072	1.23676
1.89242	0.089277	1.23818
1.90057	0.089398	1.24029
1.908	0.089634	1.24331
1.92261	0.089733	1.25526
1.9609	0.090753	1.2567
1.9716	0.091679	1.25709
1.98616	0.091722	1.25847
1.98838	0.092149	1.26191
2.04348	0.092198	1.26449
2.13667	0.093589	1.27125
2.14131	0.094307	1.27131
2.15537	0.094738	1.27344
2.15537	0.094928	1.2745
2.18373	0.095175	1.27687
2.20538	0.095464	1.27687
2.23737	0.095464	1.27746
2.2435	0.095988	1.2785
2.24613	0.096049	1.28491
2.26223	0.096152	1.28859
2.31743	0.096188	1.28899
2.33219	0.096325	1.28921
2.40027	0.097235	1.30008
2.42915	0.09787	1.3012
2.57184	0.097962	1.3021
2.58709	0.09908	1.31024
2.59169	0.099828	1.31295
2.90675	0.099828	1.31886
3.22777	0.099828	1.32272
3.23028	0.099828	1.32356
3.31571	0.100179	1.32478
3.52963	0.10152	1.33698
3.66441	0.102263	1.35112
3.66457	0.102388	1.35117
4.15949	0.102526	1.35703
	0.103717	1.35897
	0.103987	1.36431
	0.103987	1.36546
	0.104099	1.36669
	0.104366	1.36861
	0.105082	1.37003
	0.105878	1.37518
	0.108147	1.37763
	0.108147	1.37816
	0.110275	1.38874
	0.110524	1.39104
	0.11108	1.39434
	0.111153	1.39555
	0.111622	1.39927
	0.111915	1.40036
	0.111915	1.40783
	0.112709	1.41103
	0.113318	1.41977
	0.114017	1.42116
	0.114307	1.42179
	0.115426	1.43031
	0.115503	1.43065
	0.116028	1.43655
	0.116391	1.44872
	0.116565	1.47115
	0.116602	1.47822
	0.116872	1.48818
	0.117445	1.49155
	0.117774	1.49742
	0.117797	1.50476
	0.119061	1.52269
	0.119512	1.54221
	0.120212	1.56397
	0.122012	1.58957
	0.122911	1.59465
	0.123596	1.60621
	0.124386	1.61818
	0.126045	1.6222
	0.126241	1.63671
	0.126449	1.64641
	0.12881	1.64894
	0.128917	1.67359
	0.129558	1.69291
	0.13021	1.70475
	0.130317	1.71243
	0.130589	1.72665
	0.13098	1.74699
	0.13151	1.75623
	0.131773	1.79268
	0.132125	1.81944
	0.132337	1.85635
	0.133847	1.85665
	0.135481	1.88069
	0.135569	1.89269
	0.135766	2.04647
	0.136129	2.06311
	0.137838	2.09316
	0.139387	2.20293
	0.139465	2.2184
	0.141266	2.22949
	0.142611	2.28452
	0.142935	2.39728
	0.143056	2.40062
	0.14337	2.40847
	0.144066	3.01403
	0.145489
	0.147365
	0.147633
	0.148096
	0.149199
	0.149275
	0.151672
	0.153145
	0.154174
	0.155288
	0.156548
	0.160614
	0.161883
	0.163355
	0.164247
	0.165359
	0.167237
	0.172322
	0.172477
	0.172698
	0.173385
	0.177114
	0.178097
	0.179303
	0.179466
	0.183419
	0.18667
	0.191494
	0.19411
	0.195924
	0.199062
	0.199656
	0.200685
	0.219088
	0.220209
	0.22184
	0.222886
	0.22335
	0.224613
	0.224964
	0.225888
	0.226318
	0.232707
	0.239846
	0.239971
	0.250775
	0.250919
	0.252506
	0.260613
	0.266664
	0.272258
	0.273284
	0.279311
	0.287383
	0.33068
	0.394971
	0.439541
	0.449579
	0.458768

## Sheet: 10i
ZWINTWT	ZWINTM1	ZWINTM2
-0.44333	-0.17284	-0.1997
-0.31894	-0.09918	-0.14631
-0.1953	-0.07037	-0.12014
0	-0.06938	-0.07697
0.057952	-0.06627	-0.05494
0.120471	-0.06262	-0.05354
0.128502	-0.05983	-0.04604
0.15721	0	-0.04411
0.1997	0	-0.03321
0.21626	0	-0.03277
0.284188	0	-0.03092
0.317802	0	0
0.32598	0	0
0.333333	0	0
0.345679	0	0
0.347712	0	0
0.350184	0	0
0.364883	0	0
0.376645	0	0
0.399399	0	0
0.404871	0	0
0.405983	0	0
0.407663	0	0
0.418803	0	0
0.423567	0	0
0.430421	0	0
0.435708	0	0
0.440189	0	0
0.443333	0	0
0.446581	0	0
0.456104	0	0
0.4576	0	0
0.463617	0	0
0.468074	0	0
0.474516	0	0
0.49087	0	0
0.493965	0	0
0.500942	0	0
0.507392	0	0
0.518519	0	0
0.524035	0	0
0.526733	0.028148	0
0.527778	0.030596	0
0.531575	0.032336	0
0.534137	0.03284	0
0.535655	0.034608	0
0.547325	0.035609	0
0.54972	0.037037	0
0.55141	0.040376	0
0.553179	0.040598	0.0257
0.554167	0.041863	0.025745
0.555034	0.042102	0.030282
0.558917	0.042834	0.03284
0.563178	0.043721	0.034447
0.567427	0.043851	0.03622
0.568376	0.044646	0.037698
0.570571	0.044781	0.041164
0.571759	0.045331	0.04321
0.579521	0.046181	0.045331
0.580786	0.046181	0.048772
0.580786	0.047593	0.050609
0.585259	0.047902	0.050609
0.591111	0.052034	0.051312
0.592805	0.053543	0.051491
0.597945	0.053543	0.051671
0.608497	0.054733	0.05259
0.609393	0.055347	0.053157
0.611494	0.056404	0.05433
0.611819	0.056476	0.055556
0.611991	0.057278	0.055765
0.613976	0.058066	0.055976
0.615741	0.05818	0.059349
0.620196	0.05841	0.061319
0.620915	0.058642	0.061961
0.622222	0.059111	0.062884
0.624853	0.059588	0.064391
0.628842	0.060072	0.065388
0.634983	0.060317	0.065679
0.635306	0.061065	0.065972
0.642512	0.062353	0.067478
0.646528	0.062353	0.067633
0.64878	0.062618	0.0681
0.649153	0.062751	0.068416
0.649153	0.06356	0.071047
0.658546	0.065533	0.073889
0.65862	0.065972	0.074447
0.67788	0.068416	0.075397
0.683365	0.068894	0.078189
0.687339	0.069055	0.078189
0.68857	0.069379	0.08493
0.695707	0.069379	0.085917
0.696335	0.069542	0.08642
0.696719	0.070037	0.08642
0.702032	0.070203	0.087442
0.703704	0.07139	0.087963
0.703704	0.071737	0.090661
0.703704	0.071737	0.091503
0.707917	0.071737	0.091787
0.708524	0.072087	0.091787
0.716104	0.072977	0.092651
0.719363	0.073889	0.093827
0.723983	0.075397	0.094126
0.727404	0.075783	0.095546
0.727694	0.076174	0.098191
0.728482	0.077371	0.102623
0.732232	0.078189	0.102623
0.737213	0.078189	0.105055
0.752572	0.078605	0.10518
0.753968	0.078815	0.105305
0.753968	0.078815	0.105556
0.75461	0.07988	0.105556
0.757835	0.080314	0.106315
0.76	0.080753	0.108262
0.764895	0.080974	0.10866
0.765062	0.081645	0.10866
0.765383	0.083021	0.110282
0.770405	0.083021	0.110282
0.772694	0.08349	0.111953
0.774074	0.083648	0.113675
0.777778	0.084204	0.115451
0.777778	0.084444	0.117751
0.781893	0.086168	0.117908
0.785069	0.08849	0.119176
0.785654	0.08849	0.119497
0.786052	0.089202	0.120145
0.789652	0.089835	0.121129
0.790255	0.090661	0.12213
0.797362	0.09094	0.124183
0.798799	0.091221	0.125235
0.798799	0.092651	0.129064
0.80314	0.092942	0.129252
0.806061	0.09353	0.133736
0.809741	0.095034	0.134343
0.811329	0.095546	0.134957
0.814951	0.096168	0.137468
0.815657	0.096272	0.137788
0.820988	0.096587	0.139413
0.830212	0.096587	0.139413
0.838455	0.096798	0.140741
0.842257	0.097009	0.142094
0.844444	0.100188	0.14278
0.852564	0.102268	0.14278
0.85359	0.102623	0.143474
0.854913	0.102981	0.14488
0.858065	0.104069	0.145451
0.860841	0.104807	0.147043
0.869281	0.105055	0.14852
0.880795	0.105556	0.14852
0.882255	0.105556	0.14852
0.888889	0.105807	0.150028
0.889761	0.106315	0.152348
0.890228	0.107867	0.153935
0.892617	0.10866	0.154472
0.89354	0.10866	0.154472
0.900787	0.109061	0.155556
0.902657	0.109195	0.15777
0.90384	0.110282	0.158901
0.904762	0.110695	0.15976
0.907407	0.111111	0.160628
0.908666	0.11153	0.161506
0.913233	0.111953	0.162393
0.915978	0.112521	0.164198
0.917574	0.115002	0.165115
0.918826	0.115002	0.165115
0.919779	0.115904	0.166667
0.920126	0.11636	0.166981
0.920734	0.11636	0.167929
0.921396	0.116913	0.170513
0.926506	0.118222	0.171835
0.933333	0.118459	0.173856
0.937396	0.118697	0.175231
0.940137	0.119176	0.175926
0.940404	0.119176	0.178763
0.943262	0.119176	0.180217
0.943262	0.120635	0.180217
0.945778	0.120635	0.181322
0.947293	0.121129	0.182442
0.95	0.122637	0.183575
0.951789	0.122807	0.185884
0.953405	0.124183	0.188252
0.954338	0.125235	0.188652
0.959596	0.125768	0.190435
0.960041	0.125768	0.191919
0.963768	0.126306	0.191919
0.963768	0.126739	0.191919
0.967273	0.126848	0.192754
0.970258	0.129064	0.193426
0.973387	0.129064	0.193595
0.974359	0.12963	0.195732
0.975891	0.13001	0.196165
0.985185	0.130316	0.196382
0.985185	0.130392	0.198359
0.985185	0.130546	0.1997
0.988654	0.131944	0.201515
0.998498	0.132338	0.201882
1	0.132417	0.205247
1.00034	0.133133	0.205247
1.01218	0.133534	0.205962
1.01218	0.133736	0.206682
1.02123	0.135163	0.207165
1.02308	0.137681	0.209119
1.02624	0.138976	0.211111
1.02909	0.139085	0.213141
1.03101	0.139853	0.214171
1.03444	0.140074	0.215734
1.03444	0.140741	0.21732
1.03964	0.140741	0.21732
1.04408	0.141189	0.222222
1.04807	0.143126	0.223906
1.04842	0.144408	0.225042
1.05055	0.145953	0.225042
1.05114	0.146799	0.229113
1.05556	0.147043	0.233641
1.06139	0.14852	0.233826
1.06315	0.14852	0.238351
1.06315	0.14927	0.240289
1.0676	0.150028	0.240942
1.0697	0.151179	0.24127
1.07085	0.152348	0.241467
1.07167	0.154472	0.242259
1.07325	0.155147	0.242259
1.07475	0.156103	0.242259
1.07475	0.158901	0.246982
1.07547	0.162393	0.246982
1.07605	0.163743	0.247327
1.07755	0.163833	0.248366
1.07821	0.164198	0.248784
1.0813	0.164808	0.251537
1.08262	0.166042	0.251894
1.08461	0.166981	0.252612
1.08829	0.169082	0.253333
1.09098	0.16986	0.254789
1.09465	0.170841	0.257005
1.09704	0.170841	0.257005
1.09736	0.174369	0.257453
1.10282	0.174885	0.260784
1.10582	0.175926	0.262327
1.10621	0.176346	0.267713
1.10636	0.178046	0.268687
1.10713	0.179669	0.270325
1.11953	0.181694	0.270325
1.13031	0.182442	0.273663
1.14352	0.184722	0.273663
1.14655	0.184722	0.27622
1.14986	0.185185	0.277517
1.15152	0.18706	0.278826
1.16667	0.18706	0.278826
1.16946	0.188853	0.278826
1.17657	0.192544	0.280147
1.17794	0.192754	0.281481
1.18398	0.193595	0.286947
1.18816	0.194444	0.286947
1.18974	0.195992	0.292629
1.19063	0.198804	0.293598
1.19324	0.200241	0.294085
1.19526	0.200717	0.295556
1.20069	0.214793	0.300056
1.20145	0.221224	0.304696
1.20202	0.222222	0.30787
1.20446	0.223061	0.314421
1.20859	0.223342	0.31712
1.21589	0.228052	0.318487
1.21628	0.229113	0.31952
1.21838	0.229469	0.320261
1.22018	0.231808	0.328395
1.22299	0.232112	0.338422
1.23148	0.234037	0.345679
1.23544	0.235816	0.348532
1.24676	0.238994	0.356091
1.2479	0.241693	0.358249
1.25526	0.246296	0.358684
1.25768	0.249414	0.358684
1.26152	0.252612	0.366391
1.26152	0.255671	0.375071
1.26242	0.263889	0.380871
1.26957	0.268687	0.381362
1.27201	0.273663	0.384838
1.27395	0.273663	0.399399
1.28039	0.275852	0.40408
1.28502	0.278826	0.408602
1.29391	0.278826	0.410494
1.29496	0.27958	0.411637
1.2963	0.284188	0.417115
1.2963	0.28976	0.422222
1.30657	0.311111	0.42526
1.3125	0.312207	0.445561
1.31583	0.321256	0.463121
1.31776	0.350461	0.465442
1.33837	0.350808	0.476703
1.34343	0.373176	0.503788
1.34928	1.18222	0.505223
1.34928		0.51401
1.36111		0.516706
1.3641		0.518519
1.3641		0.527778
1.36711		0.532533
1.36831		0.532533
1.37222		0.539335
1.37468		0.554797
1.38034		0.564037
1.38542		0.565657
1.39633		0.607306
1.41489		0.630759
1.41489		0.649573
1.4162		0.667384
1.42714		0.676107
1.45139		0.791667
1.45875		0.820988
1.46238
1.47043
1.47212
1.47778
1.47778
1.48453
1.4927
1.49573
1.50432
1.50647
1.51711
1.52416
1.52597
1.54395
1.55766
1.5582
1.56471
1.58688
1.6104
1.61506
1.62751
1.62905
1.63441
1.63611
1.64197
1.6625
1.66586
1.67929
1.69329
1.6947
1.69787
1.707
1.70765
1.71279
1.71835
1.72503
1.72805
1.74302
1.75
1.75444
1.76076
1.76451
1.7659
1.76917
1.78172
1.80792
1.81237
1.81482
1.8188
1.82442
1.87426
1.87564
1.88889
1.92028
1.93518
1.95473
1.97037
2.01021
2.02089
2.07984
2.11111
2.11111
2.16411
2.16571
2.17075
2.17541
2.25772
2.28704
2.30433
2.30903
2.32721
2.34037
2.36896
2.38351
2.41975
2.46296
2.51894
2.58409
2.62716
2.77873
2.83527
3.13171
3.15642

## Sheet: 10j
ZWINTWT	ZWINTM1	ZWINTM2
-0.56564	-0.21754	-0.15405
-0.47671	-0.2113	-0.06222
-0.1639	-0.05118	-0.03387
-0.09574	0.003785	-0.031
-0.09398	0.004651	-0.02135
-0.02151	0.026866	-0.02043
0.037647	0.049811	-0.01941
0.089209	0.056962	-0.018
0.105263	0.060606	-0.01782
0.113514	0.064516	-0.01304
0.17	0.065882	-0.01067
0.18	0.072	-0.00857
0.185792	0.095706	-0.00489
0.223088	0.101163	-0.00439
0.228744	0.10504	-0.00181
0.24	0.110638	0
0.251401	0.115536	0
0.258755	0.118639	0
0.260274	0.118987	0
0.302086	0.119658	0
0.317197	0.121068	0.002281
0.326531	0.130556	0.002697
0.328723	0.133624	0.005479
0.342857	0.134694	0.008219
0.347368	0.135652	0.008411
0.359149	0.135938	0.010453
0.360448	0.141176	0.028986
0.361733	0.141454	0.029545
0.372052	0.144444	0.030868
0.376119	0.151503	0.036364
0.384906	0.155414	0.036681
0.394495	0.163934	0.039344
0.408247	0.164929	0.049793
0.423121	0.166265	0.051799
0.42439	0.175484	0.053425
0.436765	0.17971	0.054194
0.437209	0.182101	0.055462
0.43871	0.183362	0.061111
0.450751	0.186207	0.069333
0.453191	0.186269	0.072131
0.45757	0.186301	0.073203
0.459623	0.190521	0.077108
0.459783	0.191209	0.078049
0.462595	0.191878	0.079452
0.477005	0.196109	0.082286
0.491429	0.200985	0.082759
0.491943	0.203883	0.083478
0.498701	0.205447	0.089164
0.502564	0.210811	0.092308
0.506301	0.214065	0.093913
0.506369	0.214286	0.095238
0.506667	0.220225	0.096552
0.508357	0.221538	0.096716
0.508421	0.224713	0.097059
0.510602	0.228571	0.100645
0.514286	0.233043	0.102602
0.5175	0.236308	0.106849
0.521739	0.239216	0.111475
0.524623	0.240719	0.116418
0.53575	0.242667	0.127826
0.538129	0.243983	0.129545
0.553368	0.244248	0.134694
0.559693	0.244898	0.136364
0.56044	0.246792	0.1375
0.563351	0.250932	0.139773
0.564865	0.251546	0.140351
0.569163	0.254731	0.14039
0.570297	0.257757	0.141615
0.578571	0.259322	0.144444
0.587854	0.261592	0.146875
0.594783	0.264567	0.150598
0.596667	0.265217	0.151429
0.6	0.266165	0.154286
0.6	0.270716	0.155649
0.601425	0.273418	0.156213
0.607059	0.278049	0.157282
0.612329	0.279739	0.16063
0.613534	0.280936	0.162097
0.614085	0.284507	0.164286
0.615789	0.287425	0.166917
0.617363	0.28821	0.167619
0.621818	0.289328	0.175315
0.622727	0.290323	0.183051
0.624	0.295928	0.18506
0.628571	0.298225	0.188124
0.631915	0.29912	0.188235
0.633828	0.3	0.188235
0.637612	0.301449	0.188235
0.63913	0.303326	0.192233
0.644898	0.30375	0.2
0.647368	0.306634	0.202174
0.648341	0.313043	0.203226
0.649655	0.314107	0.203322
0.65	0.314869	0.203347
0.651163	0.32	0.203636
0.665181	0.322892	0.203774
0.671866	0.323628	0.205882
0.675728	0.328251	0.20708
0.678621	0.328517	0.207107
0.681522	0.3296	0.207373
0.693217	0.335371	0.207477
0.695279	0.33863	0.207821
0.698008	0.339252	0.209253
0.702439	0.339759	0.209434
0.710828	0.340828	0.211442
0.711377	0.341232	0.216495
0.711546	0.350365	0.217085
0.719308	0.350893	0.220408
0.72	0.35493	0.220896
0.725307	0.357025	0.222222
0.732506	0.360424	0.222624
0.733858	0.361491	0.226573
0.734043	0.3624	0.232075
0.735729	0.364706	0.233229
0.740339	0.367184	0.235583
0.744385	0.370213	0.237788
0.745098	0.370418	0.238017
0.751965	0.374359	0.238328
0.753036	0.3776	0.238743
0.762	0.378169	0.23876
0.762162	0.378641	0.23913
0.766492	0.378947	0.243478
0.766805	0.379381	0.248372
0.768932	0.381693	0.250467
0.7725	0.384112	0.252459
0.773885	0.389691	0.253521
0.777077	0.39	0.259233
0.781319	0.391608	0.264537
0.785151	0.393253	0.267299
0.786207	0.39597	0.26802
0.790123	0.397351	0.269307
0.792746	0.397753	0.27027
0.794805	0.398253	0.273171
0.798238	0.401216	0.274074
0.798545	0.4019	0.274286
0.798913	0.404301	0.276923
0.802597	0.406829	0.277228
0.810448	0.409756	0.278981
0.811765	0.41129	0.27972
0.814286	0.413617	0.282985
0.817094	0.417	0.28323
0.821836	0.417219	0.283636
0.826891	0.417568	0.285714
0.831304	0.4181	0.285714
0.833898	0.421053	0.286567
0.840529	0.42383	0.2875
0.842236	0.424169	0.290722
0.845833	0.425532	0.291667
0.8475	0.426087	0.297087
0.851282	0.427119	0.299301
0.851748	0.428108	0.3
0.860057	0.432618	0.3
0.860377	0.434043	0.304072
0.861429	0.4352	0.310067
0.867188	0.435986	0.313043
0.868085	0.438741	0.31495
0.873054	0.440288	0.315957
0.87644	0.441379	0.317838
0.883516	0.442718	0.325862
0.884746	0.444444	0.338676
0.885714	0.445429	0.341463
0.885818	0.446118	0.344118
0.892479	0.447541	0.349515
0.893525	0.451852	0.353077
0.894545	0.454369	0.353208
0.902752	0.455497	0.354037
0.903093	0.465882	0.354098
0.903846	0.466926	0.358095
0.908411	0.489796	0.36035
0.910769	0.490076	0.364345
0.910843	0.492035	0.366355
0.911732	0.495652	0.366942
0.919149	0.496241	0.367742
0.922271	0.496774	0.372125
0.928831	0.499237	0.383333
0.935065	0.502247	0.383459
0.939574	0.504167	0.384906
0.941627	0.505263	0.389848
0.944	0.508475	0.391367
0.944444	0.508696	0.391579
0.944732	0.515294	0.394937
0.949807	0.517073	0.396117
0.95188	0.523019	0.42
0.955656	0.523858	0.420779
0.957209	0.523989	0.420833
0.966412	0.525527	0.42117
0.971881	0.525843	0.424742
0.97377	0.526646	0.425806
0.975	0.526829	0.426877
0.977778	0.527273	0.428025
0.978016	0.531217	0.430662
0.984211	0.533333	0.432323
0.984615	0.544409	0.439312
0.992126	0.547009	0.440678
0.996429	0.547368	0.442105
1	0.549077	0.443836
1.00408	0.549153	0.446512
1.00508	0.55082	0.447205
1.0055	0.551111	0.448352
1.01584	0.554074	0.454902
1.02696	0.56	0.456065
1.04211	0.563563	0.458703
1.04328	0.564964	0.460465
1.04546	0.56535	0.461538
1.04561	0.567442	0.467925
1.04794	0.568212	0.472258
1.05	0.568571	0.482051
1.05116	0.572864	0.482412
1.05405	0.575465	0.484898
1.05561	0.578571	0.49697
1.06524	0.581166	0.498113
1.08658	0.582857	0.501587
1.09565	0.585484	0.502597
1.09895	0.585915	0.504735
1.10488	0.58672	0.50751
1.10582	0.589222	0.510448
1.10638	0.591098	0.512281
1.1084	0.591176	0.512583
1.11141	0.595161	0.517391
1.11524	0.598496	0.520755
1.11692	0.6	0.526316
1.11769	0.6	0.526316
1.12	0.62148	0.536041
1.12562	0.622319	0.537063
1.13292	0.625407	0.545455
1.13684	0.628346	0.547619
1.13814	0.629834	0.547826
1.13957	0.637037	0.552147
1.1405	0.637736	0.554315
1.14313	0.64127	0.556425
1.14817	0.643678	0.558779
1.15304	0.645455	0.569343
1.15535	0.64586	0.578571
1.15627	0.646531	0.57931
1.17	0.651429	0.583929
1.17235	0.6624	0.586765
1.17288	0.663158	0.587124
1.18058	0.664662	0.589381
1.18788	0.666667	0.597865
1.2	0.670742	0.6
1.2	0.672	0.6
1.20553	0.67541	0.602985
1.20968	0.677273	0.60973
1.21173	0.677778	0.609836
1.21412	0.678534	0.617143
1.21463	0.680899	0.625862
1.22281	0.681533	0.627411
1.22384	0.683774	0.637113
1.22535	0.687948	0.63871
1.23011	0.697436	0.642478
1.23097	0.706329	0.645378
1.23117	0.707143	0.646875
1.2331	0.708861	0.654054
1.23515	0.710127	0.657391
1.23774	0.721127	0.675556
1.24162	0.726724	0.679518
1.24578	0.731792	0.684255
1.24596	0.734783	0.687097
1.24832	0.735714	0.687324
1.2576	0.759259	0.691022
1.26667	0.762215	0.696943
1.26835	0.772093	0.703911
1.2777	0.776471	0.715385
1.28032	0.777143	0.72439
1.2927	0.781208	0.725
1.30275	0.784211	0.725455
1.3037	0.793701	0.728205
1.30645	0.806667	0.729648
1.3102	0.812422	0.741573
1.31461	0.813559	0.752663
1.31497	0.813559	0.752941
1.31539	0.81519	0.760976
1.31815	0.829412	0.767773
1.32	0.831902	0.793443
1.32462	0.85	0.8
1.32615	0.854054	0.802286
1.33235	0.854545	0.818543
1.33436	0.870423	0.820645
1.34497	0.873988	0.822128
1.34546	0.886567	0.847059
1.35544	0.933803	0.866038
1.35652	0.934387	0.882
1.35692	0.943396	0.891429
1.36901	0.958794	0.893333
1.37313	0.975637	0.916583
1.37534	1.0575	0.916981
1.38649	1.05818	0.938346
1.39149	1.09606	0.940741
1.39266	1.22963	0.941007
1.41429	1.28628	0.980769
1.42178	2.416	1.02546
1.42208		1.05366
1.425		1.10769
1.42601		1.17791
1.42745		1.2
1.43562		1.23504
1.43684		1.2699
1.44		1.34043
1.441		1.38783
1.44906		1.45556
1.45592		1.45641
1.45714		1.49313
1.46214		1.65
1.46471		1.65366
1.48		1.75135
1.49864		1.79143
1.5		1.82466
1.5		1.94634
1.50769
1.51927
1.52174
1.53763
1.54186
1.55229
1.55556
1.55862
1.56923
1.57333
1.59296
1.59643
1.59799
1.6
1.60816
1.60851
1.60976
1.61005
1.61202
1.6125
1.61521
1.62162
1.63243
1.64272
1.64396
1.66364
1.66714
1.67069
1.67407
1.68113
1.68421
1.69171
1.69515
1.70213
1.70408
1.70857
1.72408
1.725
1.72662
1.728
1.72857
1.73084
1.7323
1.74667
1.74857
1.78261
1.785
1.78983
1.79178
1.8
1.8
1.81463
1.81647
1.84918
1.86894
1.88108
1.89545
1.93433
1.95
1.97143
1.9813
2.00172
2.04419
2.055
2.05525
2.05714
2.0832
2.10323
2.1079
2.11
2.13034
2.35909
2.43582
2.54815
2.55894
2.66875
2.67429
2.67692
2.81026
2.868
2.92364
3.16235
3.25333
